# Supplementary material for: Atad1 Is a Potential Candidate Gene for Prepulse Inhibition
Source: Genes (Basel). 2025 Sep 26;16(10):1139. doi: 10.3390/genes16101139 (PMC12563959; doi:10.3390/genes16101139)
Supplement: Supplementary file 1 [file genes-16-01139-s001.zip › Table S1.xlsx]

## Sheet: KEGG_Pathways
geneSet	description	count	enrichmentRatio	pValue	FDR	gene id	symbol
mmu04728	Dopaminergic synapse	46	4.1232	0	0	108058;109731;12286;12287;12288;12289;12313;12314;12322;12323;12325;12846;13489;14678;14679;14681;14682;14708;14799;14800;14802;16524;16572;16573;17161;18749;18751;18752;19046;19047;19049;19052;19055;19056;19094;208647;21770;224129;226849;23797;26414;26931;26932;606496;64337;68566	Ppp2ca;Cacna1c;Gsk3a;Gria4;Ppp2r5e;Gnao1;Akt3;Kif5a;Drd2;Kif5b;Ppp3cb;Prkcg;Mapk10;Ppp2r5a;Caly;Comt;Camk2g;Ppp3ca;Ppp1cc;Gnaq;Camk2d;Ppp2r5d;Cacna1b;Gnai3;Gria2;Camk2b;Maoa;Creb3l2;Calm2;Maob;Adcy5;Calm1;Gng7;Kcnj9;Ppp2r5c;Gng13;Gnai2;Prkacb;Ppp1cb;Mapk11;Ppp1r1b;Prkcb;Cacna1d;Gria1;Camk2a;Cacna1a
mmu04360	Axon guidance	55	3.77491	0	0	107448;108058;12322;12323;12325;12631;12632;12934;13176;13638;13641;13642;13643;13800;13837;13839;13841;13844;13848;140571;14270;14678;14679;16728;16885;16886;18176;18481;18709;18762;18803;19055;19056;19058;192198;20187;20349;20350;20354;20356;20360;20563;224105;226251;231148;231637;235611;237860;245857;268902;50780;53972;69632;70584;93742	Efnb2;Cfl1;Ablim2;Plxnb3;Epha7;Pak4;Unc5a;Pak3;Slit2;Efnb3;Sema4d;Ssh2;Ssh1;Plxnb1;Ppp3cb;Camk2g;Ppp3ca;Robo2;Camk2d;Ephb6;Sema3f;Pik3r2;Dpysl2;Ppp3r1;Sema5a;Dcc;Gnai3;Prkcz;Plcg1;Camk2b;Rgs3;L1cam;Cfl2;Efnb1;Enah;Epha3;Pak2;Lrrc4;Sema6c;Ephb2;Pard3;Ryk;Limk2;Nras;Ngef;Arhgef12;Limk1;Sema3e;Gnai2;Epha5;Ablim1;Efna3;Ssh3;Srgap2;Camk2a
mmu04720	Long-term potentiation	29	5.19882	1.31006e-14	7.9484e-13	108058;108071;109880;109905;11836;12288;12313;12314;12322;12323;12325;14682;14799;14800;14810;14813;18176;18749;18751;18752;19046;19047;19055;19056;19058;20111;20112;215449;223864	Braf;Grin1;Araf;Cacna1c;Grin2c;Rps6ka2;Ppp3cb;Prkcg;Camk2g;Ppp3ca;Ppp1cc;Rapgef3;Gnaq;Camk2d;Rps6ka1;Ppp3r1;Gria2;Camk2b;Grm5;Calm2;Calm1;Rap1b;Rap1a;Nras;Prkacb;Ppp1cb;Prkcb;Gria1;Camk2a
mmu04724	Glutamatergic synapse	38	4.03912	2.13163e-14	1.25411e-12	104111;108069;108071;108073;11512;11515;12286;12288;12289;13385;14660;14678;14679;14681;14682;14708;14799;14800;14802;14807;14809;14810;14813;18749;18751;18752;18806;19055;19056;19058;20510;20511;20512;224129;224997;26556;58234;64337	Shank3;Grin1;Cacna1c;Gria4;Gnao1;Grm3;Grin2c;Adcy3;Gls;Slc1a2;Ppp3cb;Prkcg;Ppp3ca;Grik5;Gnaq;Slc1a3;Ppp3r1;Adcy9;Grm7;Slc1a1;Gnai3;Gria2;Pld2;Grm5;Adcy5;Grik3;Gng7;Dlg4;Adcy6;Gng13;Dlgap1;Gnai2;Prkacb;Prkcb;Cacna1d;Homer1;Gria1;Cacna1a
mmu04144	Endocytosis	62	2.7581	1.12577e-13	6.24479e-12	103967;107568;11771;11772;11773;11844;11845;12343;12345;13196;13429;13430;13660;13854;13855;14773;15239;16572;16573;17999;18717;18762;18806;19334;19345;19349;20405;20408;20479;208650;216238;216963;232227;243621;245666;26385;26431;271457;27965;30948;319740;53869;54189;54198;54673;56324;65114;66313;67300;67804;68942;69091;69780;70527;72685;73728;74998;75788;80794;83814;93742;99371	Git1;Rab11fip2;Hgs;Ap2m1;Arf6;Epn2;Rab7;Iqsec1;Smap2;Arf5;Epn1;Ap2a2;Dnm2;Smurf1;Pip5k1c;Vps4b;Psd;Iqsec2;Sh3gl1;Snx2;Capzb;Dnm1;Chmp2b;Ehd1;Rab5a;Grk6;Kif5a;Git2;Nedd4l;Sh3glb1;Kif5b;Zfyve27;Vps35;Smurf2;Stam2;Prkcz;Sh3gl3;Pld2;Cblb;Rab11a;Vps26b;Capza2;Rab22a;Ap2a1;Nedd4;Asap1;Bin1;Pard3;Grk5;Cblc;Dnajc6;Dnm3;Stambp;Eea1;Iqsec3;Rabep1;Cltc;Arfgef2;Snx3;Wwp1;Spg21;Rab5c
mmu05031	Amphetamine addiction	28	4.94573	1.73195e-13	9.40581e-12	108058;109731;11838;12288;12289;12313;12314;12322;12323;12325;14799;14800;14802;14810;14813;17161;18749;18751;18752;19046;19047;19049;19055;19056;19058;208647;20907;224129	Grin1;Cacna1c;Arc;Gria4;Grin2c;Ppp3cb;Prkcg;Camk2g;Ppp3ca;Ppp1cc;Camk2d;Ppp3r1;Gria2;Camk2b;Maoa;Creb3l2;Calm2;Maob;Adcy5;Calm1;Stx1a;Prkacb;Ppp1cb;Ppp1r1b;Prkcb;Cacna1d;Gria1;Camk2a
mmu04261	Adrenergic signaling in cardiomyocytes	42	3.43173	5.16476e-13	2.69191e-11	104111;108058;11512;11515;11932;11938;11941;12288;12289;12295;12297;12298;12300;12313;12314;12322;12323;12325;14678;14679;14682;18749;19046;19047;19052;19094;20266;208647;21770;22003;223864;224129;226849;232975;23797;26931;26932;54376;54377;56508;59069;67972	Cacnb1;Cacng4;Ppp2ca;Cacna1c;Atp1a3;Cacng3;Scn1b;Ppp2r5e;Adcy3;Akt3;Atp2a2;Ppp2r5a;Camk2g;Atp2b2;Atp1b2;Ppp1cc;Rapgef3;Cacnb4;Gnaq;Camk2d;Tpm1;Ppp2r5d;Adcy9;Tpm3;Cacnb3;Gnai3;Camk2b;Cacng2;Creb3l2;Calm2;Adcy5;Calm1;Adcy6;Ppp2r5c;Gnai2;Prkacb;Ppp1cb;Atp2b1;Mapk11;Cacna1d;Rapgef4;Camk2a
mmu05032	Morphine addiction	31	4.09168	3.59668e-12	1.7791e-10	104111;11512;11515;12286;12287;14394;14395;14397;14400;14401;14402;14406;14678;14679;14681;14708;14773;16524;18573;18574;18577;18578;18583;18749;18751;18752;207728;224129;23984;26385;64337	Pde4a;Pde4b;Gnao1;Grk6;Adcy3;Gabra4;Gabra2;Prkcg;Pde7a;Gabrb1;Adcy9;Cacna1b;Gnai3;Pde1b;Adcy5;Pde2a;Gng7;Gabrb2;Kcnj9;Adcy6;Gng13;Gabra1;Grk5;Pde1a;Gnai2;Prkacb;Gabrb3;Pde10a;Gabrg2;Prkcb;Cacna1a
mmu04024	cAMP signaling pathway	47	2.85111	3.15772e-11	1.38547e-09	104111;108058;109880;109905;11512;11515;11517;11932;11938;11941;12288;12289;12313;12314;12322;12323;12325;12669;13489;14678;14679;14799;14800;14802;14810;14813;15166;17931;18577;18578;18709;18749;18806;19046;19047;19049;208647;215449;223864;224129;232975;23797;23984;26414;56508;67972;74055	Chrm1;Braf;Grin1;Pde4a;Cacna1c;Atp1a3;Gria4;Pde4b;Grin2c;Adcy3;Akt3;Drd2;Atp2a2;Mapk10;Camk2g;Atp2b2;Atp1b2;Ppp1cc;Rapgef3;Ppp1r12a;Camk2d;Pik3r2;Adcy9;Gnai3;Gria2;Pld2;Camk2b;Creb3l2;Calm2;Adcy5;Calm1;Rap1b;Rap1a;Plce1;Adcy6;Gnai2;Prkacb;Ppp1cb;Atp2b1;Hcn2;Pde10a;Ppp1r1b;Adcyap1r1;Cacna1d;Rapgef4;Gria1;Camk2a
mmu04727	GABAergic synapse	29	4.00369	3.27982e-11	1.43096e-09	104111;11512;11515;12286;12287;12288;12289;14394;14395;14397;14400;14401;14402;14406;14417;14660;14678;14679;14681;14708;18195;18749;18751;18752;224129;56486;57138;64337;93739	Gabarapl2;Cacna1c;Gabarap;Gnao1;Adcy3;Gabra4;Gls;Gabra2;Prkcg;Gabrb1;Adcy9;Cacna1b;Gnai3;Slc12a5;Adcy5;Gng7;Gabrb2;Adcy6;Gng13;Gabra1;Gad2;Gnai2;Prkacb;Nsf;Gabrb3;Gabrg2;Prkcb;Cacna1d;Cacna1a
mmu04713	Circadian entrainment	30	3.71476	1.25146e-10	4.90852e-09	104111;108058;11512;11515;11517;12288;12289;12313;12314;12322;12323;12325;14678;14679;14681;14682;14708;14799;14800;14802;14810;14813;16524;18749;18751;18752;224129;58226;64337;70729	Grin1;Cacna1c;Gria4;Gnao1;Grin2c;Adcy3;Prkcg;Camk2g;Gnaq;Camk2d;Adcy9;Gnai3;Gria2;Camk2b;Calm2;Adcy5;Calm1;Gng7;Kcnj9;Adcy6;Gng13;Gnai2;Prkacb;Nos1ap;Cacna1h;Adcyap1r1;Prkcb;Cacna1d;Gria1;Camk2a
mmu04921	Oxytocin signaling pathway	39	3.06164	1.57162e-10	6.01243e-09	104111;108058;11512;11515;12288;12289;12295;12297;12298;12300;12313;12314;12322;12323;12325;13629;13712;14678;14679;14681;14682;16524;17260;17931;18176;18749;18751;18752;19046;19047;19055;19056;19058;207565;224129;227541;23939;54376;54377	Cacnb1;Cacng4;Mef2c;Cacna1c;Eef2;Camk1d;Cacng3;Gnao1;Adcy3;Ppp3cb;Prkcg;Elk1;Camk2g;Ppp3ca;Ppp1cc;Ppp1r12a;Cacnb4;Gnaq;Camk2d;Camkk2;Ppp3r1;Adcy9;Mapk7;Cacnb3;Gnai3;Camk2b;Cacng2;Calm2;Adcy5;Calm1;Kcnj9;Adcy6;Nras;Gnai2;Prkacb;Ppp1cb;Prkcb;Cacna1d;Camk2a
mmu04020	Calcium signaling pathway	43	2.80693	3.67852e-10	1.33492e-08	104111;105675;108058;108071;110893;11441;11515;11938;11941;12286;12287;12288;12289;12313;12314;12322;12323;12325;12669;14672;14682;14810;14813;18438;18573;18574;18749;18751;18752;18799;18802;18803;19055;19056;19058;19229;22333;22335;228550;320404;58226;67972;74055	Chrm1;Grin1;Gna11;Ppif;Cacna1c;Grin2c;Adcy3;Itpka;Atp2a2;Ppp3cb;Prkcg;Ptk2b;Camk2g;Atp2b2;Ppp3ca;Vdac1;Gnaq;Camk2d;Plcd4;Ppp3r1;Slc8a3;Adcy9;Cacna1b;Plcg1;Vdac3;Camk2b;Grm5;Pde1b;Calm2;Plcd1;Calm1;Plce1;Itpkb;Pde1a;Prkacb;Atp2b1;Chrna7;Cacna1h;Prkcb;Cacna1d;P2rx4;Camk2a;Cacna1a
mmu04721	Synaptic vesicle cycle	22	4.26199	2.01188e-09	6.73458e-08	103967;108124;11771;11772;11773;11972;11975;12286;12287;12890;13429;13430;18195;19339;20907;20908;20910;20979;21871;22318;27060;67300	Atp6v0d1;Ap2m1;Atp6v0a2;Ap2a2;Dnm2;Rab3a;Dnm1;Vamp2;Syt1;Napa;Stx3;Cplx2;Cacna1b;Atp6v0a1;Stxbp1;Tcirg1;Ap2a1;Stx1a;Dnm3;Nsf;Cltc;Cacna1a
mmu04114	Oocyte meiosis	31	3.23777	2.72458e-09	8.94968e-08	104111;108058;11512;11515;12313;12314;12322;12323;12325;18749;19046;19047;19052;19055;19056;19058;20111;20112;208922;21770;224129;22627;22628;22630;22631;226849;26931;26932;54401;67579;99152	Ppp2ca;Ppp2r5e;Cpeb3;Adcy3;Rps6ka2;Ppp3cb;Ppp2r5a;Camk2g;Ppp3ca;Ppp1cc;Camk2d;Rps6ka1;Ppp2r5d;Ppp3r1;Adcy9;Ywhaz;Camk2b;Calm2;Anapc2;Adcy5;Calm1;Ywhab;Ywhae;Adcy6;Ppp2r5c;Prkacb;Ppp1cb;Cpeb4;Ywhag;Ywhaq;Camk2a
mmu04010	MAPK signaling pathway	56	2.28782	3.46498e-09	1.11194e-07	109880;109905;11836;12286;12287;12288;12289;12295;12297;12298;12300;13638;13712;14180;14673;16478;17260;17347;18099;18176;18212;18749;18751;18752;19042;19043;19055;19056;19058;19060;19094;192176;19259;19417;19419;20111;20112;20663;215449;216965;224105;23797;23939;26400;26403;26404;26414;286940;30957;330177;54376;54377;56613;58226;60597;72349	Map2k7;Gna12;Mapk8ip3;Cacnb1;Dusp3;Braf;Ptpn5;Araf;Taok3;Cacng4;Rasgrf1;Mef2c;Cacna1c;Taok1;Mapk8ip2;Cacng3;Mknk2;Fgf9;Akt3;Rps6ka2;Sos2;Ppp3cb;Prkcg;Mapk10;Elk1;Ppp5c;Ppp3ca;Flnb;Cacnb4;Flna;Rps6ka1;Ppp3r1;Mapk7;Cacna1b;Cacnb3;Ppm1a;Ppm1b;Cacng2;Map3k11;Map3k12;Rps6ka4;Rasgrp1;Nlk;Pak2;Rap1b;Rap1a;Nras;Ntrk2;Prkacb;Cacna1h;Efna3;Mapk11;Jund;Prkcb;Cacna1d;Cacna1a
mmu04725	Cholinergic synapse	30	3.21725	5.76179e-09	1.78984e-07	104111;108058;11441;11512;11515;12286;12287;12288;12289;12322;12323;12325;12669;14672;14678;14679;14681;14682;14708;16536;18176;18709;18749;18751;18752;208647;224129;226922;23797;64337	Chrm1;Kcnq2;Gna11;Cacna1c;Gnao1;Adcy3;Akt3;Prkcg;Camk2g;Gnaq;Camk2d;Pik3r2;Adcy9;Kcnq5;Cacna1b;Gnai3;Camk2b;Creb3l2;Adcy5;Gng7;Adcy6;Nras;Gng13;Gnai2;Prkacb;Chrna7;Prkcb;Cacna1d;Camk2a;Cacna1a
mmu04928	Parathyroid hormone synthesis, secretion and action	29	3.25534	7.69321e-09	2.37085e-07	104111;109880;11512;11515;11836;14672;14673;14674;14678;14679;14682;15200;16478;16801;17258;17260;17261;17389;17391;18577;18578;18749;18751;18752;18806;20182;208647;213498;224129	Hbegf;Gna12;Braf;Araf;Pde4a;Gna11;Mef2c;Mmp24;Mef2a;Arhgef11;Pde4b;Adcy3;Prkcg;Rxrb;Gnaq;Mef2d;Adcy9;Gna13;Arhgef1;Gnai3;Pld2;Creb3l2;Adcy5;Mmp16;Adcy6;Gnai2;Prkacb;Jund;Prkcb
mmu04722	Neurotrophin signaling pathway	31	3.07722	1.02836e-08	3.04819e-07	107746;108058;109880;109905;11857;12313;12314;12322;12323;12325;18176;18212;18213;18709;18803;19094;19164;192662;20111;20112;20418;20661;20663;215449;22627;23797;23939;26400;26414;72843;94275	Map2k7;Arhgdia;Braf;Rapgef1;Shc3;Sort1;Maged1;Prdm4;Akt3;Rps6ka2;Ntrk3;Sos2;Mapk10;Camk2g;Camk2d;Rps6ka1;Pik3r2;Arhgdib;Mapk7;Plcg1;Camk2b;Calm2;Calm1;Rap1b;Rap1a;Ywhae;Nras;Ntrk2;Mapk11;Psen1;Camk2a
mmu04912	GnRH signaling pathway	26	3.46986	1.06358e-08	3.1169e-07	104111;108058;11512;11515;12288;12289;12313;12314;12322;12323;12325;13712;14672;14682;15200;18176;18749;18751;18806;19094;19229;20663;224129;23939;26400;26414	Map2k7;Hbegf;Gna11;Cacna1c;Adcy3;Sos2;Mapk10;Ptk2b;Elk1;Camk2g;Gnaq;Camk2d;Adcy9;Mapk7;Pld2;Camk2b;Calm2;Adcy5;Calm1;Adcy6;Nras;Prkacb;Mapk11;Prkcb;Cacna1d;Camk2a
mmu04911	Insulin secretion	25	3.53267	1.36094e-08	3.93252e-07	104111;108058;11512;11515;11517;116838;11932;12288;12289;12322;12323;12325;140492;14672;14682;18749;18751;18752;19339;208647;20907;22318;224129;232975;56508	Rab3a;Gna11;Cacna1c;Atp1a3;Kcnn2;Vamp2;Adcy3;Rims2;Prkcg;Camk2g;Atp1b2;Gnaq;Camk2d;Adcy9;Camk2b;Creb3l2;Adcy5;Stx1a;Adcy6;Prkacb;Adcyap1r1;Prkcb;Cacna1d;Rapgef4;Camk2a
mmu04723	Retrograde endocannabinoid signaling	35	2.82139	1.36215e-08	3.93252e-07	104111;104130;108071;11512;11515;12286;12287;12288;12289;14394;14395;14397;14400;14401;14402;14406;14678;14679;14681;14682;14708;14799;14800;14802;16524;17993;17995;18749;18751;18752;19094;224129;23945;26414;64337	Cacna1c;Gria4;Ndufb11;Gnao1;Mgll;Adcy3;Gabra4;Gabra2;Prkcg;Mapk10;Gabrb1;Gnaq;Adcy9;Ndufv1;Cacna1b;Gnai3;Gria2;Grm5;Adcy5;Gng7;Gabrb2;Kcnj9;Adcy6;Gng13;Gabra1;Gnai2;Prkacb;Ndufs4;Mapk11;Gabrb3;Gabrg2;Prkcb;Cacna1d;Gria1;Cacna1a
mmu04022	cGMP-PKG signaling pathway	36	2.5738	1.05513e-07	2.68661e-06	104111;105675;110893;11512;11515;11932;11938;11941;12288;12289;12313;12314;14672;14673;14674;14678;14679;14682;17258;17260;17261;17931;19046;19047;19055;19056;19058;207728;208647;22333;22335;224129;232975;23797;57080;67972	Gna12;Gna11;Mef2c;Ppif;Cacna1c;Atp1a3;Mef2a;Adcy3;Akt3;Atp2a2;Ppp3cb;Atp2b2;Atp1b2;Ppp3ca;Ppp1cc;Vdac1;Ppp1r12a;Gnaq;Mef2d;Ppp3r1;Slc8a3;Adcy9;Gna13;Gnai3;Vdac3;Creb3l2;Calm2;Adcy5;Pde2a;Calm1;Adcy6;Gnai2;Gtf2ird1;Ppp1cb;Atp2b1;Cacna1d
mmu04925	Aldosterone synthesis and secretion	26	3.12288	1.13324e-07	2.87607e-06	104111;108058;11512;11515;11932;11941;12288;12289;12313;12314;12322;12323;12325;14672;14682;16527;18749;18751;18752;207728;208647;224129;227541;232975;58226;67972	Gna11;Kcnk3;Cacna1c;Atp1a3;Camk1d;Adcy3;Prkcg;Camk2g;Atp2b2;Atp1b2;Gnaq;Camk2d;Adcy9;Camk2b;Creb3l2;Calm2;Adcy5;Pde2a;Calm1;Adcy6;Prkacb;Atp2b1;Cacna1h;Prkcb;Cacna1d;Camk2a
mmu04962	Vasopressin-regulated water reabsorption	16	4.46923	1.49172e-07	3.70119e-06	104111;11512;11515;11857;13191;18195;18749;192662;19345;208647;20909;22318;271457;53869;68097;69654	Arhgdia;Dctn1;Dctn2;Vamp2;Rab5a;Adcy3;Adcy9;Arhgdib;Rab11a;Creb3l2;Dynll2;Adcy6;Prkacb;Nsf;Stx4a;Rab5c
mmu04015	Rap1 signaling pathway	41	2.35624	1.8676e-07	4.5898e-06	104111;107746;109880;109905;110351;11512;11515;12313;12314;12388;13489;13638;14180;14678;14679;14681;14682;14810;18176;18645;18709;18751;18752;18762;18803;19094;192786;19730;215449;217692;223864;224129;23797;238130;50791;51791;56044;56508;74055;79264;93742	Ralgds;Braf;Grin1;Magi2;Rapgef1;Rgs14;Gnao1;Ctnnd1;Fgf9;Adcy3;Akt3;Drd2;Prkcg;Rapgef3;Gnaq;Rala;Pik3r2;Rap1gap;Adcy9;Gnai3;Dock4;Prkcz;Plcg1;Calm2;Sipa1l1;Pfn2;Adcy5;Calm1;Rap1b;Rap1a;Pard3;Plce1;Adcy6;Nras;Gnai2;Efna3;Mapk11;Rapgef6;Prkcb;Krit1;Rapgef4
mmu04012	ErbB signaling pathway	23	3.28874	2.19005e-07	5.24936e-06	108058;109880;11352;11836;12322;12323;12325;13712;15200;18176;18481;18709;18751;18752;18803;20418;20663;208650;224105;23797;26400;26414;70584	Map2k7;Hbegf;Braf;Araf;Pak4;Pak3;Shc3;Akt3;Sos2;Prkcg;Mapk10;Elk1;Camk2g;Camk2d;Pik3r2;Plcg1;Camk2b;Cblb;Pak2;Nras;Prkcb;Abl2;Camk2a
mmu04730	Long-term depression	19	3.74115	2.72309e-07	6.35062e-06	109880;11836;12286;12921;14672;14673;14674;14678;14679;14681;14682;14687;14799;14800;14804;18176;18751;18752;19052	Gna12;Braf;Araf;Gnaz;Gna11;Ppp2ca;Gnao1;Prkcg;Gnaq;Gna13;Grid2;Gnai3;Gria2;Crhr1;Nras;Gnai2;Prkcb;Gria1;Cacna1a
mmu04070	Phosphatidylinositol signaling system	25	3.06405	2.93909e-07	6.83382e-06	104418;110911;12313;12314;16329;18709;18717;18751;18752;18799;18802;18803;20975;217480;217837;219135;225326;228550;242291;320404;320634;55980;69718;74055;84095	Pi4k2a;Pip5k1c;Impad1;Inpp1;Dgkz;Cds2;Itpka;Prkcg;Ocrl;Synj2;Pik3r2;Plcd4;Impa1;Pik3c3;Itpk1;Plcg1;Ipmk;Calm2;Plcd1;Dgkb;Calm1;Mtmr6;Plce1;Itpkb;Prkcb
mmu05033	Nicotine addiction	15	4.50415	3.2465e-07	7.48139e-06	11441;12286;12287;14394;14395;14397;14400;14401;14402;14406;14799;14800;14802;14810;14813	Grin1;Gria4;Grin2c;Gabra4;Gabra2;Gabrb1;Cacna1b;Gria2;Gabrb2;Gabra1;Chrna7;Gabrb3;Gabrg2;Gria1;Cacna1a
mmu04810	Regulation of actin cytoskeleton	41	2.29048	4.12716e-07	9.39928e-06	108100;109711;109880;11836;12631;12632;12669;13800;14180;14673;14674;16400;16419;16801;16885;16886;17931;18176;18481;18645;18709;18717;19046;19047;20430;20663;216963;224105;227753;231637;232906;237860;23805;245857;329165;50884;54126;60595;69632;70584;76884	Git1;Gna12;Chrm1;Cfl1;Braf;Araf;Abi2;Pip5k1c;Itgb5;Pak4;Pak3;Arhgef7;Apc2;Baiap2;Actn4;Nckap1;Actn1;Fgf9;Ssh2;Ssh1;Sos2;Ppp1cc;Ppp1r12a;Arhgap35;Pik3r2;Gna13;Arhgef1;Cfl2;Cyfip2;Itga3;Enah;Pfn2;Cyfip1;Pak2;Limk2;Nras;Arhgef12;Limk1;Ppp1cb;Gsn;Ssh3
mmu04961	Endocrine and other factor-regulated calcium reabsorption	17	3.78126	9.71775e-07	2.10805e-05	103967;11512;11515;11771;11772;11773;11932;13429;13430;14682;18749;18751;18752;232975;53869;67300;67972	Ap2m1;Ap2a2;Dnm2;Dnm1;Atp1a3;Prkcg;Atp1b2;Gnaq;Adcy9;Rab11a;Ap2a1;Adcy6;Dnm3;Prkacb;Atp2b1;Cltc;Prkcb
mmu05030	Cocaine addiction	15	3.75346	4.66377e-06	8.72743e-05	108069;109731;13385;13489;14678;14679;14800;14810;14813;17161;18749;19049;208647;224129;67839	Grin1;Grm3;Grin2c;Drd2;Gnai3;Gria2;Maoa;Creb3l2;Maob;Adcy5;Dlg4;Gnai2;Prkacb;Ppp1r1b;Gpsm1
mmu04971	Gastric acid secretion	19	3.08392	6.89289e-06	0.000124779	104111;108058;11512;11515;11932;11945;12313;12314;12322;12323;12325;14678;14679;14682;18749;18751;18752;224129;232975	Atp1a3;Adcy3;Prkcg;Camk2g;Atp1b2;Gnaq;Camk2d;Adcy9;Gnai3;Camk2b;Calm2;Adcy5;Calm1;Adcy6;Gnai2;Prkacb;Atp4b;Prkcb;Camk2a
mmu04726	Serotonergic synapse	27	2.47556	8.62635e-06	0.00015191	109731;109880;11836;12286;12287;12288;12289;140492;14400;14401;14402;14678;14679;14681;14682;14708;16508;16524;17161;18176;18749;18751;18752;223864;224129;64337;81906	Braf;Araf;Cacna1c;Kcnd2;Kcnn2;Gnao1;Prkcg;Gabrb1;Rapgef3;Gnaq;Cacna1b;Gnai3;Maoa;Cyp4x1;Maob;Adcy5;Gng7;Gabrb2;Kcnj9;Nras;Gng13;Gnai2;Prkacb;Gabrb3;Prkcb;Cacna1d;Cacna1a
mmu04072	Phospholipase D signaling pathway	29	2.36953	9.98042e-06	0.000174568	103967;104111;104418;108069;108071;108073;11512;11515;11845;13429;13430;14673;14674;18176;18709;18717;18803;18806;19229;19730;20418;20663;217480;22084;223864;224129;23797;56044;56508	Gna12;Arf6;Ralgds;Dnm2;Pip5k1c;Tsc2;Dnm1;Shc3;Dgkz;Grm3;Adcy3;Akt3;Sos2;Ptk2b;Rapgef3;Rala;Pik3r2;Adcy9;Gna13;Grm7;Plcg1;Pld2;Grm5;Dgkb;Adcy5;Adcy6;Nras;Dnm3;Rapgef4
mmu04934	Cushing syndrome	30	2.28058	1.55254e-05	0.00026154	104111;108058;109880;109905;11512;11515;11632;12006;12288;12289;12322;12323;12325;12921;13542;140858;14366;14672;14678;14679;14682;16527;17283;18749;208647;215449;224129;23805;58226;93897	Braf;Gna11;Kcnk3;Cacna1c;Apc2;Fzd4;Dvl1;Adcy3;Men1;Camk2g;Gnaq;Camk2d;Wdr5;Adcy9;Gnai3;Crhr1;Camk2b;Creb3l2;Adcy5;Rap1b;Rap1a;Axin2;Adcy6;Fzd10;Gnai2;Prkacb;Cacna1h;Cacna1d;Aip;Camk2a
mmu04916	Melanogenesis	22	2.64243	1.97576e-05	0.000327159	104111;108058;11512;11515;12313;12314;12322;12323;12325;13542;14366;14678;14679;14681;14682;18176;18749;18751;18752;208647;224129;93897	Fzd4;Dvl1;Gnao1;Adcy3;Prkcg;Camk2g;Gnaq;Camk2d;Adcy9;Gnai3;Camk2b;Creb3l2;Calm2;Adcy5;Calm1;Adcy6;Nras;Fzd10;Gnai2;Prkacb;Prkcb;Camk2a
mmu00562	Inositol phosphate metabolism	18	2.96163	2.17916e-05	0.000358546	16329;18717;18799;18802;18803;20975;217837;219135;225326;228550;242291;269615;320404;320634;55980;69718;74055;84095	Pi4k2a;Pip5k1c;Impad1;Inpp1;Itpka;Ocrl;Synj2;Plcd4;Impa1;Pik3c3;Itpk1;Plcg1;Ipmk;Plcd1;Mtmr6;Plce1;Itpkb;Plch2
mmu04371	Apelin signaling pathway	27	2.34999	2.3296e-05	0.00038168	104111;110893;11512;11515;12313;12314;14674;14678;14679;14682;14708;15184;17258;17260;17261;18176;18181;18749;18791;208727;21780;224129;225326;23797;56486;64337;93739	Gabarapl2;Hdac5;Mef2c;Mef2a;Gabarap;Hdac4;Adcy3;Akt3;Tfam;Nrf1;Gnaq;Mef2d;Slc8a3;Adcy9;Gna13;Pik3c3;Gnai3;Calm2;Adcy5;Calm1;Gng7;Adcy6;Nras;Gng13;Gnai2;Plat;Prkacb
mmu04910	Insulin signaling pathway	27	2.31642	3.04495e-05	0.000487569	106628;107746;109880;11836;12313;12314;13684;13712;14252;17347;18176;18709;18749;18762;19046;19047;19085;19088;19268;20418;20663;208650;216233;22084;23797;26414;74370	Prkar1b;Braf;Araf;Tsc2;Rapgef1;Shc3;Rptor;Mknk2;Akt3;Sos2;Mapk10;Elk1;Ppp1cc;Flot2;Pik3r2;Trip10;Prkcz;Cblb;Calm2;Prkar2b;Calm1;Nras;Ptprf;Eif4e;Socs2;Prkacb;Ppp1cb
mmu04014	Ras signaling pathway	38	1.96733	4.21079e-05	0.00065533	109905;11352;11845;12313;12314;13638;13712;14180;14708;14810;18176;18212;18481;18709;18749;18751;18752;18803;18806;19345;19417;19419;19730;19765;20418;20663;215449;224105;225870;23797;26414;271457;56044;64337;66482;70584;72399;74055	Arf6;Ralgds;Grin1;Rasgrf1;Pak4;Pak3;Brap;Shc3;Rab5a;Fgf9;Akt3;Sos2;Prkcg;Mapk10;Ralbp1;Elk1;Rala;Pik3r2;Rin1;Exoc2;Plcg1;Pld2;Calm2;Rasgrp1;Pak2;Calm1;Gng7;Rap1b;Rap1a;Plce1;Nras;Gng13;Ntrk2;Prkacb;Efna3;Prkcb;Abl2;Rab5c
mmu05205	Proteoglycans in cancer	34	2.03172	5.40318e-05	0.000825999	108058;109676;109880;11735;11836;12322;12323;12325;13207;13712;14366;14733;15163;15200;16419;16801;17931;18176;18709;18749;18751;18752;18803;19046;19047;19094;192176;20663;22370;23797;286940;69632;74055;93897	Hbegf;Braf;Araf;Itgb5;Ank3;Hcls1;Fzd4;Akt3;Sos2;Prkcg;Ank2;Elk1;Camk2g;Flnb;Ppp1cc;Ppp1r12a;Flna;Camk2d;Pik3r2;Arhgef1;Plcg1;Camk2b;Vtn;Gpc1;Plce1;Nras;Fzd10;Arhgef12;Prkacb;Ppp1cb;Mapk11;Ddx5;Prkcb;Camk2a
mmu04120	Ubiquitin mediated proteolysis	26	2.24667	7.26792e-05	0.00107305	107568;117146;13194;17237;17999;20437;208650;216150;22195;22215;230904;231672;235439;26554;28000;56424;59026;63958;66313;66894;72584;74126;75788;80794;83814;99152	Smurf1;Huwe1;Ddb1;Fbxw8;Ube3a;Herc1;Syvn1;Ube2l3;Ube4b;Wwp2;Cul3;Nedd4l;Mgrn1;Ube3b;Prpf19;Smurf2;Fbxo2;Cblb;Cdc34;Stub1;Anapc2;Nedd4;Cblc;Siah1a;Cul4b;Wwp1
mmu05414	Dilated cardiomyopathy (DCM)	19	2.56416	0.000109468	0.00155416	104111;11512;11515;11938;12288;12289;12295;12297;12298;12300;13138;16400;16419;18749;22003;224129;54376;54377;59069	Cacnb1;Cacng4;Itgb5;Cacna1c;Cacng3;Adcy3;Atp2a2;Cacnb4;Tpm1;Adcy9;Tpm3;Cacnb3;Cacng2;Dag1;Itga3;Adcy5;Adcy6;Prkacb;Cacna1d
mmu05214	Glioma	16	2.70672	0.000193227	0.00259398	108058;109880;11836;12313;12314;12322;12323;12325;18176;18709;18751;18752;18803;20418;20663;23797	Braf;Araf;Shc3;Akt3;Sos2;Prkcg;Camk2g;Camk2d;Pik3r2;Plcg1;Camk2b;Calm2;Calm1;Nras;Prkcb;Camk2a
mmu04611	Platelet activation	23	2.22786	0.000210799	0.002808	104111;109905;11512;11515;14674;14678;14679;14682;16801;17931;18709;18749;18762;19046;19047;19094;19419;20619;215449;224129;232906;23797;69632	Adcy3;Akt3;Ppp1cc;Ppp1r12a;Gnaq;Arhgap35;Pik3r2;Adcy9;Gna13;Arhgef1;Snap23;Gnai3;Prkcz;Rasgrp1;Adcy5;Rap1b;Rap1a;Adcy6;Arhgef12;Gnai2;Prkacb;Ppp1cb;Mapk11
mmu05034	Alcoholism	32	1.94118	0.0002114	0.00281119	109731;109880;11836;12313;12314;13489;14678;14679;14681;14708;14810;14813;15182;15184;15185;17161;18176;18212;18767;19046;19047;19049;20418;20663;207565;208647;208727;224129;232232;51788;56233;64337	Hdac5;Braf;Grin1;Araf;Shc3;Hdac11;Gnao1;Hdac4;Grin2c;Sos2;Drd2;Hdac7;Ppp1cc;Camkk2;Gnai3;Maoa;Creb3l2;Pkia;Calm2;Maob;Hdac2;Adcy5;Calm1;Gng7;Nras;Hdac6;Gng13;Ntrk2;Gnai2;Ppp1cb;Ppp1r1b;H2afz
mmu04924	Renin secretion	16	2.66913	0.000229505	0.00303118	11512;11517;12288;12289;12313;12314;14678;14679;14682;18573;18574;18749;19055;19056;19058;224129	Cacna1c;Ppp3cb;Ppp3ca;Gnaq;Ppp3r1;Gnai3;Pde1b;Calm2;Adcy5;Calm1;Adcy6;Pde1a;Gnai2;Prkacb;Adcyap1r1;Cacna1d
mmu04510	Focal adhesion	32	1.93143	0.00023223	0.0030516	107746;109711;109880;109905;11855;13712;16400;16419;17931;18481;18709;18717;18751;18752;19046;19047;192176;19417;19699;20418;20663;215449;21960;22370;224105;22793;232906;23797;26414;286940;60595;70584	Braf;Pip5k1c;Rasgrf1;Itgb5;Pak4;Rapgef1;Pak3;Shc3;Actn4;Actn1;Akt3;Sos2;Prkcg;Mapk10;Elk1;Flnb;Ppp1cc;Ppp1r12a;Flna;Arhgap35;Pik3r2;Arhgap5;Vtn;Itga3;Reln;Pak2;Rap1b;Rap1a;Zyx;Ppp1cb;Prkcb;Tnr
mmu04750	Inflammatory mediator regulation of TRP channels	23	2.21004	0.000238351	0.00312147	104111;108058;11418;11419;11512;11515;12313;12314;12322;12323;12325;14682;18709;18749;18751;18752;18803;19046;19047;19094;22368;224129;26414	Adcy3;Prkcg;Mapk10;Camk2g;Asic2;Ppp1cc;Gnaq;Camk2d;Pik3r2;Adcy9;Plcg1;Camk2b;Asic1;Calm2;Adcy5;Calm1;Adcy6;Trpv2;Prkacb;Ppp1cb;Mapk11;Prkcb;Camk2a
mmu04666	Fc gamma R-mediated phagocytosis	18	2.48505	0.000249165	0.00325213	11845;12631;12632;13196;13430;16885;16886;17118;17909;18709;18717;18751;18752;18803;18806;227753;23797;30948	Arf6;Cfl1;Dnm2;Pip5k1c;Marcks;Akt3;Prkcg;Pik3r2;Plcg1;Pld2;Cfl2;Asap1;Bin1;Limk2;Limk1;Gsn;Prkcb;Myo10
mmu05225	Hepatocellular carcinoma	28	1.97829	0.000372826	0.00469265	109880;11836;12006;13542;13712;14366;18176;18709;18751;18752;18803;20418;20586;20587;20588;20663;23797;23805;239985;26992;56456;66923;67155;68094;83766;83796;93760;93897	Pbrm1;Braf;Araf;Smarcc2;Apc2;Smarcd2;Shc3;Actl6a;Fzd4;Arid1a;Dvl1;Brd7;Akt3;Sos2;Smarca4;Prkcg;Elk1;Arid1b;Pik3r2;Plcg1;Actl6b;Smarcc1;Axin2;Smarcb1;Nras;Fzd10;Prkcb;Smarca2
mmu04270	Vascular smooth muscle contraction	23	2.14151	0.000382888	0.00478826	104111;109880;11512;11515;11836;12288;12289;12313;12314;14672;14673;14674;14682;16801;17931;18749;18751;18752;19046;19047;213498;224129;69632	Gna12;Braf;Araf;Gna11;Cacna1c;Arhgef11;Adcy3;Prkcg;Ppp1cc;Ppp1r12a;Gnaq;Adcy9;Gna13;Arhgef1;Calm2;Adcy5;Calm1;Adcy6;Arhgef12;Prkacb;Ppp1cb;Prkcb;Cacna1d
mmu04914	Progesterone-mediated oocyte maturation	18	2.40221	0.000386516	0.00482585	104111;109880;11512;11515;11836;14678;14679;18709;18749;19094;20111;20112;208922;224129;23797;26414;67579;99152	Braf;Araf;Cpeb3;Adcy3;Akt3;Rps6ka2;Mapk10;Rps6ka1;Pik3r2;Adcy9;Gnai3;Anapc2;Adcy5;Adcy6;Gnai2;Prkacb;Cpeb4;Mapk11
mmu04071	Sphingolipid signaling pathway	22	2.16593	0.000431738	0.00534749	14673;14674;14678;14679;14682;18176;18709;18751;18752;18762;18806;19052;19094;20597;21770;226849;23797;241447;26414;26931;26932;93898	Gna12;Smpd1;Ppp2ca;Ppp2r5e;Akt3;Prkcg;Mapk10;Ppp2r5a;Gnaq;Pik3r2;Ppp2r5d;Gna13;Gnai3;Prkcz;Pld2;Cers1;Nras;Ppp2r5c;Gnai2;Mapk11;Prkcb;Cers6
mmu04330	Notch signaling pathway	12	2.94149	0.000535899	0.00647246	103806;13016;13542;14357;15182;18223;19164;20602;207521;208117;59287;74198	Maml1;Ncor2;Dtx1;Ctbp1;Dtx2;Numbl;Dvl1;Ncstn;Dtx4;Aph1b;Hdac2;Psen1
mmu04142	Lysosome	22	2.131	0.000544438	0.00653494	11305;114128;11764;11767;11769;11775;11776;11778;11972;11975;12492;16792;19063;20597;20661;21871;27060;27426;432486;53599;58911;67300	Laptm5;Atp6v0d1;Atp6v0a2;Abca2;Ap3d1;Smpd1;Ap1b1;Ap3b2;Ppt1;Sort1;Ap3s2;Nagpa;Ap1m1;Gnptab;Atp6v0a1;Ap1s1;Sumf1;Tcirg1;Laptm4b;Cd164;Cltc;Scarb2
mmu04970	Salivary secretion	16	2.46381	0.000596475	0.00705058	104111;11512;11515;11932;11941;12313;12314;13010;14682;18749;18751;18752;22318;224129;232975;67972	Cst3;Atp1a3;Vamp2;Adcy3;Prkcg;Atp2b2;Atp1b2;Gnaq;Adcy9;Calm2;Adcy5;Calm1;Adcy6;Prkacb;Atp2b1;Prkcb
mmu04540	Gap junction	17	2.37428	0.000639212	0.00744246	104111;104318;108071;11512;11515;13489;14672;14678;14679;14682;18176;18749;18751;18752;20663;224129;23939	Gna11;Adcy3;Csnk1d;Sos2;Drd2;Prkcg;Gnaq;Adcy9;Mapk7;Gnai3;Grm5;Adcy5;Adcy6;Nras;Gnai2;Prkacb;Prkcb
mmu05170	Human immunodeficiency virus 1 infection	35	1.76633	0.000683986	0.00792812	11764;11767;11769;12313;12314;12501;12631;12632;13194;14672;14678;14679;14681;14682;14708;16885;16886;18176;18481;18709;18751;18752;18803;19055;19056;19058;19094;19229;224105;23797;26400;26414;64337;70584;72584	Map2k7;Cfl1;Gna11;Ddb1;Ap1b1;Pak4;Pak3;Gnao1;Akt3;Ppp3cb;Prkcg;Mapk10;Ptk2b;Ppp3ca;Gnaq;Ap1m1;Pik3r2;Ppp3r1;Gnai3;Plcg1;Ap1s1;Cfl2;Calm2;Pak2;Calm1;Gng7;Limk2;Nras;Gng13;Limk1;Gnai2;Mapk11;Prkcb;Cul4b;Cd3e
mmu04310	Wnt signaling pathway	24	1.94774	0.00118123	0.012884	106042;108058;12006;12322;12323;12325;13000;13001;13016;13542;14366;18099;18749;18751;18752;19055;19056;19058;19164;20437;23805;26414;319478;93897	Csnk2a2;Csnk2b;Ctbp1;Apc2;Fzd4;Dvl1;Prickle1;Ppp3cb;Prkcg;Mapk10;Camk2g;Ppp3ca;Camk2d;Ppp3r1;Camk2b;Nlk;Axin2;Fzd10;Prkacb;Siah1a;Prkcb;Cxxc4;Psen1;Camk2a
mmu05010	Alzheimer disease	27	1.85314	0.00130718	0.014119	104130;11487;11785;11938;12288;12289;12313;12314;12333;14682;14810;14813;15925;17380;17993;17995;19055;19056;19058;19164;20168;208117;23821;59287;66925;66945;68585	Capn1;Apbb1;Grin1;Sdha;Cacna1c;Bace1;Ndufb11;Sdhd;Grin2c;Ide;Atp2a2;Ppp3cb;Ppp3ca;Ncstn;Gnaq;Ppp3r1;Rtn3;Ndufv1;Mme;Calm2;Adam10;Aph1b;Calm1;Ndufs4;Rtn4;Cacna1d;Psen1
mmu04915	Estrogen signaling pathway	22	1.98679	0.00142611	0.0151923	104111;11512;11515;12313;12314;14228;14678;14679;14681;14682;15200;16524;17977;18176;18709;18749;20418;20663;208647;224129;23797;55960	Hbegf;Fkbp4;Shc3;Gnao1;Adcy3;Akt3;Sos2;Ncoa1;Gnaq;Pik3r2;Adcy9;Gnai3;Creb3l2;Calm2;Adcy5;Calm1;Kcnj9;Ebag9;Adcy6;Nras;Gnai2;Prkacb
mmu04714	Thermogenesis	33	1.72333	0.00146218	0.0155066	104111;104130;11512;11515;17993;17995;18176;18749;19094;20111;20112;20586;20587;20588;20663;208647;22084;224129;23945;239985;50721;50790;56456;66925;66945;67155;68094;68493;70383;74370;83766;83796;93760	Tsc2;Smarcc2;Sdha;Smarcd2;Actl6a;Ndufb11;Rptor;Arid1a;Sdhd;Mgll;Adcy3;Rps6ka2;Sos2;Smarca4;Arid1b;Rps6ka1;Adcy9;Ndufv1;Actl6b;Smarcc1;Creb3l2;Cox10;Adcy5;Ndufaf4;Adcy6;Smarcb1;Nras;Sirt6;Prkacb;Acsl4;Ndufs4;Mapk11;Smarca2
mmu04390	Hippo signaling pathway	24	1.87185	0.00205496	0.0206453	104318;105782;12006;12386;13385;13542;14366;18762;19046;19047;19052;211652;22627;22628;22630;22631;23805;23859;29806;50523;54401;56217;93742;93897	Ppp2ca;Apc2;Fzd4;Dvl1;Csnk1d;Mpp5;Ctnna2;Ppp1cc;Scrib;Wwc1;Ywhaz;Prkcz;Dlg2;Limd1;Dlg4;Ywhab;Ywhae;Pard3;Axin2;Fzd10;Ppp1cb;Ywhag;Lats2;Ywhaq
mmu05412	Arrhythmogenic right ventricular cardiomyopathy (ARVC)	14	2.33548	0.00219335	0.0219504	11472;11938;12288;12289;12295;12297;12298;12300;12386;13138;16400;16419;54376;54377	Cacnb1;Cacng4;Itgb5;Cacna1c;Cacng3;Ctnna2;Atp2a2;Cacnb4;Cacnb3;Cacng2;Dag1;Itga3;Actn2;Cacna1d
mmu03015	mRNA surveillance pathway	17	2.12696	0.00227004	0.0226596	18789;18949;19046;19047;19052;192160;21770;226849;237082;26931;26932;326622;60365;66899;68134;68219;68991	Papola;Fip1l1;Nxt2;Ppp2ca;Casc3;Rbm8a;Upf3b;Ppp2r5e;Ppp2r5a;Pnn;Ppp1cc;Ppp2r5d;Upf2;Ssu72;Ppp2r5c;Ppp1cb;Nudt21
mmu05100	Bacterial invasion of epithelial cells	14	2.27236	0.00286375	0.027696	103967;12386;13429;13430;140580;15163;18709;20362;20418;24050;53860;56212;56526;67300	Dnm2;Sept3;Dnm1;Hcls1;Shc3;Sept9;Rhog;Ctnna2;Elmo1;Pik3r2;Sept8;Dnm3;Sept6;Cltc
mmu04670	Leukocyte transendothelial migration	19	1.98444	0.00295487	0.0282605	109711;109905;11855;12386;12388;14678;14679;18709;18751;18752;18803;19094;19229;215449;21838;223864;232906;56508;60595	Actn4;Ctnnd1;Actn1;Ctnna2;Prkcg;Ptk2b;Rapgef3;Arhgap35;Pik3r2;Thy1;Gnai3;Plcg1;Arhgap5;Rap1b;Rap1a;Gnai2;Mapk11;Prkcb;Rapgef4
mmu05014	Amyotrophic lateral sclerosis (ALS)	11	2.5408	0.00319915	0.0302983	14799;14800;14810;14813;19055;19056;19058;19094;20511;271457;74018	Grin1;Rab5a;Grin2c;Slc1a2;Ppp3cb;Ppp3ca;Ppp3r1;Gria2;Als2;Mapk11;Gria1
mmu05211	Renal cell carcinoma	13	2.29623	0.00362719	0.0338974	107746;109880;109905;11836;11864;18176;18481;18709;20663;215449;224105;23797;70584	Braf;Araf;Pak4;Rapgef1;Pak3;Akt3;Sos2;Pik3r2;Arnt2;Pak2;Rap1b;Rap1a;Nras
mmu01522	Endocrine resistance	16	2.06642	0.0040555	0.0373164	104111;109880;11512;11515;11836;15200;18176;18709;18749;19094;20418;20663;224129;23797;26414;59035	Hbegf;Braf;Araf;Carm1;Shc3;Adcy3;Akt3;Sos2;Mapk10;Pik3r2;Adcy9;Adcy5;Adcy6;Nras;Prkacb;Mapk11
mmu05163	Human cytomegalovirus infection	34	1.60148	0.00422032	0.0386497	104111;11512;11515;12313;12314;13712;14672;14673;14674;14678;14679;14681;14682;14708;16801;18176;18709;18749;18751;18752;19055;19056;19058;19094;19229;20312;20663;208647;213498;22084;224129;23797;64337;69632	Gna12;Gna11;Tsc2;Cx3cl1;Arhgef11;Gnao1;Adcy3;Akt3;Sos2;Ppp3cb;Prkcg;Ptk2b;Elk1;Ppp3ca;Gnaq;Pik3r2;Ppp3r1;Adcy9;Gna13;Arhgef1;Gnai3;Creb3l2;Calm2;Adcy5;Calm1;Gng7;Adcy6;Nras;Gng13;Arhgef12;Gnai2;Prkacb;Mapk11;Prkcb
mmu04260	Cardiac muscle contraction	14	2.15583	0.00470949	0.0423799	11932;11938;12288;12289;12295;12297;12298;12300;22003;232975;236794;54376;54377;59069	Cacnb1;Cacng4;Cacna1c;Atp1a3;Cacng3;Atp2a2;Atp1b2;Cacnb4;Tpm1;Tpm3;Cacnb3;Cacng2;Slc9a6;Cacna1d
mmu04972	Pancreatic secretion	17	1.98241	0.0048242	0.0431125	104111;109905;11512;11515;11932;11938;11941;14682;18751;18752;215449;224129;232975;53869;54403;67972;80718	Atp1a3;Adcy3;Atp2a2;Prkcg;Atp2b2;Atp1b2;Gnaq;Adcy9;Rab27b;Rab11a;Adcy5;Rap1b;Rap1a;Adcy6;Slc4a4;Atp2b1;Prkcb
mmu04137	Mitophagy	12	2.28782	0.00525255	0.0464065	13000;13001;170731;18176;19349;214952;228361;26414;52440;56486;72018;93739	Gabarapl2;Csnk2a2;Rab7;Csnk2b;Rhot2;Gabarap;Ambra1;Mapk10;Tax1bp1;Mfn2;Fundc1;Nras
mmu04140	Autophagy	20	1.84786	0.00537694	0.0471834	18176;18518;18709;18749;19052;19338;19349;207565;22084;225326;228361;23797;26414;29869;54673;56486;68728;69635;74370;93739	Gabarapl2;Rab7;Trp53inp2;Tsc2;Ppp2ca;Dapk1;Rptor;Gabarap;Ambra1;Akt3;Sh3glb1;Mapk10;Igbp1;Pik3r2;Camkk2;Pik3c3;Rab33b;Nras;Prkacb;Ulk2
mmu04926	Relaxin signaling pathway	20	1.84786	0.00537694	0.0471834	104111;11512;11515;14678;14679;14681;14708;18176;18709;18749;18762;19094;20418;20663;208647;224129;23797;26400;26414;64337	Map2k7;Shc3;Gnao1;Adcy3;Akt3;Sos2;Mapk10;Pik3r2;Adcy9;Gnai3;Prkcz;Creb3l2;Adcy5;Gng7;Adcy6;Nras;Gng13;Gnai2;Prkacb;Mapk11

## Sheet: GO-BPs
geneSet	description	count	enrichmentRatio	pValue	FDR	gene id	symbol
GO:0035418	protein localization to synapse	46	6.73791	0	0	11418;11487;11496;12217;12300;12322;13138;13385;14810;14813;16572;16573;17754;18189;18762;19699;20619;20908;20909;22318;23859;23888;26414;26556;29819;30957;50791;53869;54376;54645;56149;56508;65114;65945;74342;80718;105782;108100;109905;192167;216856;216963;224997;232370;245666;665113	Git1;Mapk8ip3;Grin1;Iqsec2;Magi2;Tnik;Nlgn2;Nlgn1;Lrrtm1;Grasp;Vamp2;Clstn1;Cacng3;Baiap2;Grin2c;Kif5a;Stx3;Kif5b;Adam22;Mapk10;Asic2;Stau2;Scrib;Rab27b;Map1a;Snap23;Vps35;Clstn3;Prkcz;Cacng2;Dlg2;Dag1;Bsn;Rab11a;Adam10;Reln;Rap1a;Dlg4;Gpc6;Dlgap1;Gripap1;Rapgef4;Nrxn1;Homer1;Stx4a;Camk2a
GO:0099072	regulation of postsynaptic membrane neurotransmitter receptor levels	46	6.07153	0	0	11487;11496;11773;11838;12300;12322;12388;13138;13385;13429;13430;13642;14252;17999;18717;18762;19058;20619;20908;20909;22318;22627;23859;23888;23969;26414;50791;53869;54376;54377;54645;56149;56508;64383;65114;65945;67979;68566;69727;103967;105782;109905;216963;232227;245666;665113	Atad1;Git1;Ap2m1;Efnb2;Iqsec1;Dnm2;Pip5k1c;Cacng4;Iqsec2;Magi2;Tnik;Dnm1;Arc;Grasp;Vamp2;Clstn1;Cacng3;Ctnnd1;Stx3;Adam22;Mapk10;Caly;Flot2;Scrib;Ppp3r1;Snap23;Vps35;Pacsin1;Prkcz;Cacng2;Dlg2;Dag1;Rab11a;Adam10;Usp46;Nedd4;Rap1a;Dlg4;Ywhae;Gpc6;Dnm3;Gripap1;Rapgef4;Stx4a;Sirt2;Camk2a
GO:0099504	synaptic vesicle cycle	100	5.43487	0	0	11441;11773;11776;11845;11938;12217;12286;12287;12289;12298;12313;12322;12361;12725;12890;13429;13430;13447;13489;13542;14169;14809;16443;17957;18189;18191;18645;18717;18751;18752;18786;19056;19085;19164;19339;20405;20408;20430;20619;20743;20907;20908;20909;20910;20964;20965;20977;20979;20981;20983;22318;23821;23969;26431;27062;27204;29873;30948;50791;53420;53611;54645;56508;56807;58244;64051;673…	Nrxn3;Git1;Prkar1b;Ap2m1;Arf6;Braf;Dnm2;Ap3d1;Rab3a;Vti1a;Stxbp5l;Brsk1;Pip5k1c;Sptbn2;Plaa;Sh3gl1;Magi2;Vps18;Gipc1;Dnm1;Scamp5;Nlgn2;Nlgn1;Clcn3;Bace1;Vamp2;Picalm;Syt1;Dvl1;Fgf14;Rab5a;Itsn1;Syp;Napa;Rims2;Drd2;Git2;Stx3;Doc2b;Rims4;Atp2a2;Ppp3cb;Prkcg;Cask;Dnm1l;Apba1;Cplx2;Grik5;Cacnb4;Erc2;Btbd9;Scrib;Cspg5;Rab27b;Syt11;Stx6;Grm7;Stx12;Snap23;Syt4;Cacna1b;Pacsin1;Sh3gl3;Bsn;Syn1;Napb;Rims3;…
GO:0099003	vesicle-mediated transport in synapse	105	5.21141	0	0	11441;11773;11775;11776;11778;11838;11845;11938;12286;12287;12289;12298;12313;12322;12361;12794;12890;12934;13429;13430;13447;13489;13542;13642;14809;16443;16572;17957;17999;18191;18645;18717;18751;18752;19056;19058;19164;19339;20405;20408;20619;20743;20907;20908;20909;20910;20977;20979;20981;20983;22318;23821;23969;26414;26431;27062;29873;30948;53420;53611;53869;56807;58244;64051;64383;65114;659…	Atad1;Nrxn3;Git1;Ap2m1;Efnb2;Arf6;Iqsec1;Braf;Dnm2;Ap3d1;Rab3a;Vti1a;Stxbp5l;Pip5k1c;Sptbn2;Sh3gl1;Ap3b2;Vps18;Gipc1;Dnm1;Scamp5;Nlgn2;Cnih2;Nlgn1;Arc;Bace1;Vamp2;Clstn1;Picalm;Syt1;Dvl1;Rab5a;Itsn1;Syp;Napa;Kif5a;Rims2;Drd2;Git2;Stx3;Ap3s2;Doc2b;Rims4;Atp2a2;Ppp3cb;Prkcg;Mapk10;Caly;Cask;Dnm1l;Apba1;Cplx2;Grik5;Cacnb4;Erc2;Btbd9;Dpysl2;Scrib;Ppp3r1;Cspg5;Rab27b;Syt11;Stx6;Grm7;Stx12;Snap23;Syt4;…
GO:0007215	glutamate receptor signaling pathway	39	5.1476	0	0	11838;12300;12322;12631;12794;13385;13844;14672;14682;14799;14802;14803;14804;14807;14809;14810;14813;16500;17260;19229;19417;19699;20312;26556;50932;54376;54377;58234;60597;67579;69635;75785;108069;108071;108073;192167;216856;232975;246317	Shank3;Cfl1;Grin1;Gna11;Cacng4;Rasgrf1;Mef2c;Atp1a3;Nlgn2;Cx3cl1;Mapk8ip2;Cnih2;Nlgn1;Arc;Mink1;Gria4;Dapk1;Kcnb1;Klhl24;Cacng3;Grm3;Grin2c;Ptk2b;Grik5;Gnaq;Grm7;Grid2;Cacng2;Grm5;Reln;Grik3;Dlg4;Ephb2;Neto1;Cpeb4;Grid1;Homer1;Gria1;Camk2a
GO:0035249	synaptic transmission, glutamatergic	39	4.93086	0	0	12286;12298;12300;12725;12794;13489;14802;14803;14804;14807;14809;14810;17260;17957;18189;18212;18791;19164;19229;19699;20418;20910;20979;21960;26556;54376;54377;58234;60597;67979;74018;108069;108071;108073;108124;192167;216856;232370;245666	Atad1;Shank3;Grin1;Cacng4;Iqsec2;Mef2c;Nlgn2;Mapk8ip2;Cnih2;Nlgn1;Clcn3;Shc3;Gria4;Cacng3;Syt1;Grm3;Napa;Drd2;Ptk2b;Grik5;Cacnb4;Grm7;Grid2;Clstn3;Cacng2;Grm5;Napb;Stxbp1;Reln;Grik3;Als2;Ntrk2;Plat;Grid1;Nrxn1;Homer1;Psen1;Tnr;Cacna1a
GO:0106027	neuron projection organization	38	4.90775	0	0	11441;11487;11838;12323;12361;12631;13191;13385;13542;13839;13844;14810;15185;16400;17754;18472;18481;19164;19699;22215;26556;29819;53972;56320;58234;65114;70237;72162;74006;74117;74143;103967;108100;192167;217692;228550;232975;243725	Shank3;Cfl1;Dbn1;Grin1;Dctn1;Ube3a;Atp1a3;Pak3;Nlgn1;Dhx36;Arc;Baiap2;Dvl1;Ppp1r9a;Itpka;Cask;Dnm1l;Stau2;Pafah1b1;Map1a;Vps35;Camk2b;Bhlhb9;Itga3;Adam10;Sipa1l1;Reln;Dlg4;Ephb2;Ngef;Hdac6;Opa1;Actr3;Dnm3;Epha5;Chrna7;Homer1;Psen1
GO:0051668	localization within membrane	67	4.70609	0	0	11487;11496;11603;11773;11776;11838;12286;12300;12322;12794;13138;13385;13429;13430;13542;13642;14809;16572;17999;18189;18717;18762;19058;19699;20320;20619;20908;20909;21838;22318;23859;23888;23969;26414;50791;53869;54376;54377;54645;56044;56149;56320;56508;58234;64383;65114;65945;67979;68475;68566;69727;76742;103967;104156;105782;109905;192167;192176;216963;225362;227753;231637;232227;243499;245…	Atad1;Git1;Shank3;Ap2m1;Efnb2;Iqsec1;Dbn1;Etv5;Dnm2;Ap3d1;Pip5k1c;Cacng4;Iqsec2;Lrrtm4;Magi2;Tnik;Dnm1;Cnih2;Nlgn1;Arc;Snx27;Grasp;Vamp2;Clstn1;Cacng3;Dvl1;Reep2;Ssh1;Kif5a;Stx3;Adam22;Mapk10;Caly;Grik5;Nptn;Flna;Rala;Scrib;Thy1;Ppp3r1;Snap23;Agrn;Vps35;Pacsin1;Prkcz;Cacng2;Dlg2;Dag1;Rab11a;Adam10;Usp46;Reln;Nedd4;Rap1a;Dlg4;Neto1;Ssna1;Gpc6;Dnm3;Gsn;Gripap1;Rapgef4;Nrxn1;Stx4a;Sirt2;Camk2a;Cacna…
GO:0016358	dendrite development	96	4.401	0	0	11441;11487;11838;11845;12286;12322;12323;12361;12386;12501;12631;12808;13047;13131;13175;13193;13196;13385;13542;13690;13839;13844;14025;14270;14810;15182;15185;15387;16443;17257;17258;17260;17754;17999;18212;18223;18472;18481;19055;19164;19266;19268;19280;19699;20354;20370;20430;22215;22359;23969;29819;50790;50932;53972;54673;56320;56508;56876;57138;58234;59035;60597;67095;69601;70237;70584;721…	Git1;Shank3;Arf6;Cfl1;Dbn1;Nsmf;Grin1;Carm1;Trak1;Abi2;Cobl;Mef2c;Dclk1;Pak4;Tnik;Gsk3a;Fbxw8;Dab2ip;Ube3a;Nlgn2;Mapk8ip2;Pak3;Nlgn1;Dhx36;Arc;Mecp2;Ptprd;Mink1;Mef2a;Crtc1;Camk1d;Map1s;Sema4d;Numbl;Baiap2;Picalm;Dvl1;Cpeb3;Itsn1;Ppp1r9a;Cux1;Itpka;Sh3glb1;Ctnna2;Cask;Ppp3ca;Dnm1l;Stau2;Arid1b;Rbfox2;Sarm1;Hnrnpk;Pafah1b1;Bcl11a;Map1a;Pacsin1;Eif4g2;Ptprs;Csmd3;Camk2b;Slc12a5;Bhlhb9;Gorasp1;Adam1…
GO:0051648	vesicle localization	94	4.15088	0	0	11441;11775;11776;11778;11938;12286;12287;12289;12298;12313;12322;12361;12794;12890;12934;13191;13429;13430;13447;13489;13542;14809;16561;16572;16573;17257;17913;17918;17957;18191;18472;18645;18751;18752;18762;19164;19339;19419;20336;20619;20743;20907;20908;20909;20910;20964;20965;20977;20979;20981;20983;22318;23821;26431;26554;27062;27204;29873;50791;53420;53869;54645;60595;64051;67095;67903;696…	Nrxn3;Git1;Braf;Dnm2;Ap3d1;Rab3a;Trak1;Stxbp5l;Sptbn2;Dctn1;Magi2;Ap3b2;Vps18;Gipc1;Dnm1;Exoc4;Nlgn2;Cnih2;Nlgn1;Mecp2;Bace1;Dctn2;Myo5a;Vamp2;Actn4;Picalm;Syt1;Dvl1;Rab5a;Syp;Napa;Kif5a;Rims2;Drd2;Git2;Cul3;Stx3;Ap3s2;Doc2b;Rims4;Atp2a2;Kif5b;Prkcg;Cask;Dnm1l;Apba1;Cplx2;Grik5;Cacnb4;Erc2;Kif1b;Myo1c;Dpysl2;Pafah1b1;Scrib;Cspg5;Rab27b;Syt11;Grm7;Snap23;Syt4;Cacna1b;Prkcz;Rab11a;Syn1;Rasgrp1;Napb…
GO:0099177	regulation of trans-synaptic signaling	165	4.11167	0	0	11419;11441;11838;11938;11941;12286;12287;12289;12297;12298;12300;12313;12322;12323;12354;12361;12404;12631;12794;12890;12921;13001;13176;13385;13429;13489;13542;13643;13684;13688;13844;14169;14678;14705;14799;14802;14803;14804;14807;14809;14810;14813;15387;15893;16500;16573;17257;17260;17754;17957;17967;17999;18189;18191;18212;18530;18577;18645;18751;18752;18762;18791;18803;19055;19058;19085;190…	Atad1;Nrxn3;Git1;Vgf;Shank3;Prkar1b;Adgrb1;Ncdn;Cfl1;Braf;Dbn1;Nsmf;Grin1;Ptpn5;Rab3a;Pde4a;Ncam1;Stxbp5l;Brsk1;Csnk2b;Cacng4;Iqsec2;Sh3gl1;Rasgrf1;Mef2c;Vps18;Gipc1;Dnm1;Rgs14;Jph4;Nlgn2;Mapk8ip2;Cnih2;Nlgn1;Arc;Mecp2;Lrrtm1;Ptprd;Efnb3;Bace1;Gria4;Kcnn2;Crtc1;Ica1;Kcnb1;Vamp2;Clstn1;Cacng3;Baiap2;Eif4ebp2;Syt1;Dvl1;Fgf14;Rab5a;Cpeb3;Grm3;Mgll;Grin2c;Syp;Napa;Ppp1r9a;Ssh1;Rims2;Drd2;Git2;Itpka;S…
GO:0050803	regulation of synapse structure or activity	86	3.9127	0	0	11418;11441;11487;11603;11838;11845;12323;12361;12386;12404;12405;12631;13138;13191;13429;13430;13489;13841;13844;14804;14810;15387;16443;16979;16981;17257;17260;17999;18189;18212;18213;18472;18481;18530;19266;19268;19280;19281;19699;20350;20430;22215;22631;26556;29819;50791;53972;54645;56320;56508;58234;65114;65945;68942;69601;70237;70620;72162;74006;74117;74143;74342;76742;99152;103967;104156;1…	Lrfn3;Shank3;Adgrb1;Arf6;Cfl1;Dbn1;Grin1;Ube2v2;Etv5;Dnm2;Dctn1;Epha7;Lrrtm4;Mef2c;Magi2;Dnm1;Dab2ip;Ube3a;Nlgn2;Pak3;Eif4g1;Nlgn1;Dhx36;Arc;Mecp2;Lrrtm1;Ptprd;Snx27;Clstn1;Baiap2;Picalm;Chmp2b;Itsn1;Ppp1r9a;Ssh1;Mdga2;Ntrk3;Drd2;Itpka;Lrfn4;Ctnna2;Rims4;Cask;Dnm1l;Asic2;Stau2;Hnrnpk;Sema3f;Pafah1b1;Grid2;Vcp;Agrn;Vps35;Clstn3;Ywhaz;Ptprs;Camk2b;Dag1;Bhlhb9;Adam10;Lrrn3;Anapc2;Rims3;Sipa1l1;Reln;…
GO:0006836	neurotransmitter transport	94	3.90671	0	0	11419;11441;11938;12286;12287;12289;12298;12313;12322;12361;12890;13447;13489;13542;14395;14664;14758;14809;15893;17260;17957;18189;18191;18212;18645;18751;18752;19063;19164;19276;19339;19736;20510;20511;20512;20538;20619;20743;20907;20908;20909;20910;20964;20965;20974;20977;20979;20981;20983;22318;22343;22631;23821;26431;26889;27062;27204;29873;53420;54208;56327;56695;64051;67903;72194;74006;809…	Nrxn3;Git1;Slc38a7;Braf;Slc6a9;Rab3a;Arl6ip1;Stxbp5l;Brsk1;Sptbn2;Syngr3;Mef2c;Vps18;Gipc1;Lin7c;Ppt1;Slc6a15;Nlgn1;Slc6a8;Bace1;Ica1;Ptprn2;Vamp2;Syt1;Dvl1;Rab5a;Syp;Napa;Slc6a2;Ppp1r9a;Rims2;Drd2;Slc1a2;Git2;Stx3;Gabra2;Doc2b;Rims4;Atp2a2;Prkcg;Cask;Dnm1l;Apba1;Cplx2;Hrh3;Grik5;Cacnb4;Erc2;Slc1a3;Scrib;Cspg5;Syt11;Grm7;Snap23;Syt4;Cacna1b;Ywhaz;Slc1a1;Asic1;Syn1;Gpm6b;Maob;Napb;Rims3;Stxbp1;Pfn…
GO:0050808	synapse organization	139	3.8917	0	0	11418;11441;11487;11603;11735;11785;11838;11845;11941;12032;12217;12286;12295;12297;12298;12300;12323;12361;12386;12404;12405;12631;13138;13169;13191;13385;13489;13542;13641;13642;13839;13841;13844;14712;14804;14810;15185;15387;16400;16443;16979;16981;17257;17260;17918;17999;18189;18191;18212;18213;18472;18481;18483;18530;18645;19164;19266;19268;19280;19281;19339;19699;20320;20349;20350;20370;204…	Nrxn3;Git1;Dlgap3;Lrfn3;Sez6l2;Shank3;Adgrb1;Efnb2;Arf6;Cacnb1;Cfl1;Rab39b;Nfasc;Apbb1;Dbn1;Grin1;Ube2v2;Etv5;Palm;Rab3a;Abi2;Sptbn2;Dctn1;Epha7;Gnpat;Lrrtm4;Mef2c;Magi2;Ank3;Dab2ip;Ube3a;Nlgn2;Dbnl;Pak3;Eif4g1;Nlgn1;Dhx36;Arc;Mecp2;Lrrtm1;Ptprd;Arhgef7;Snx27;Myo5a;Dgkz;Clstn1;Baiap2;Picalm;Dvl1;Chmp2b;Actn1;Itsn1;Bcan;Ppp1r9a;Ssh1;Mdga2;Rims2;Ntrk3;Drd2;Itpka;Lrfn4;Ctnna2;Cabp1;Rims4;Atp2b2;Cask…
GO:0031345	negative regulation of cell projection organization	58	3.60954	0	0	11302;11512;11845;12345;12631;12933;13131;13196;13430;13642;13643;13841;13844;14025;14026;14228;15182;15982;16400;17136;17257;17751;18472;18645;19055;19089;19164;19268;19270;19280;19762;20187;20349;20350;20354;20360;20563;21838;21960;22215;23789;29869;53972;59035;68585;74117;74498;103967;110351;121021;140571;192167;192176;231580;237847;244058;269473;606496	Efnb2;Arf6;Cfl1;Dnm2;Carm1;Fkbp4;Plxnb3;Epha7;Capzb;Gsk3a;Ube3a;Slit2;Nlgn1;Mecp2;Efnb3;Gak;Sema4d;Prkcsh;Aatk;Rgma;Ppp3ca;Ifrd1;Flna;Sema3f;Rit2;Pafah1b1;Bcl11a;Rap1gap;Coro1b;Thy1;Ptprs;Cspg4;Gorasp1;Itga3;Pfn2;Hdac2;Ptprg;Sema6c;Asap1;Ephb2;Ryk;Mt3;Adcy6;Ngef;Ptprf;Actr3;Sema3e;Dnm3;Crmp1;Rtn4;Evl;Dab1;Mag;Rtn4rl1;Ulk2;Lrig2;Psen1;Tnr
GO:0001505	regulation of neurotransmitter levels	104	3.46025	0	0	11419;11441;11938;11941;12286;12287;12289;12298;12313;12322;12361;12759;12846;12890;13430;13447;13489;13542;14395;14417;14664;14758;14809;15893;16549;17161;17260;17957;18189;18191;18212;18574;18645;18751;18752;19063;19164;19229;19276;19339;19736;20510;20511;20512;20538;20619;20743;20907;20908;20909;20910;20964;20965;20974;20977;20979;20981;20983;22318;22343;23821;26431;26889;27062;27204;29873;534…	Nrxn3;Git1;Braf;Slc6a9;Dnm2;Rab3a;Arl6ip1;Stxbp5l;Brsk1;Sptbn2;Syngr3;Mef2c;Vps18;Gipc1;Lin7c;Ppt1;Nlgn1;Bace1;Ica1;Ptprn2;Vamp2;Syt1;Dvl1;Clu;Rab5a;Syp;Napa;Slc6a2;Ppp1r9a;Rims2;Agtpbp1;Drd2;Slc1a2;Git2;Stx3;Gabra2;Doc2b;Rims4;Atp2a2;Prkcg;Ptk2b;Comt;Atp2b2;Cask;Dnm1l;Apba1;Cplx2;Hrh3;Grik5;Cacnb4;Erc2;Btbd9;Slc1a3;Scrib;Cspg5;Syt11;Grm7;Snap23;Khsrp;Syt4;Cacna1b;Slc1a1;Asic1;Maoa;Pde1b;Syn1;Gpm…
GO:0030100	regulation of endocytosis	73	3.34659	0	0	11518;11771;11773;11838;12121;12313;12476;12759;12988;13193;13385;13429;13430;13489;13642;13855;15387;16443;16568;17957;17999;18195;18717;18752;18806;19055;19056;19058;19063;19259;19271;19345;19762;20239;20405;20408;20983;22141;22370;23969;27403;27418;30948;50791;51789;56807;60595;64383;67979;68566;69727;72685;73094;74006;74342;80708;93742;104836;105782;107746;109905;110279;110351;192167;215114;2…	Atad1;Add1;Ap2m1;Efnb2;Epn2;Iqsec1;Snph;Hip1;Dnm2;Mib1;Bicd1;Ptpn5;Pip5k1c;Sh3gl1;Magi2;Rapgef1;Dnm1;Csk;Scamp5;Ppt1;Nlgn1;Kif3a;Arc;Lrrtm1;Camk1d;Tnk2;Actn4;Atxn2;Picalm;Clu;Rab5a;Itsn1;Cd151;Drd2;Ppp3cb;Prkcg;Mkln1;Caly;Ppp3ca;Tub;Dnm1l;Hnrnpk;Btbd9;Rit2;Scrib;Rap1gap;Ppp3r1;Syt11;Syt4;Ptprj;Pacsin1;Sh3gl3;Pld2;Vtn;Cbll1;Usp46;Sgip1;Napb;Abca7;Bcr;Ap2a1;Nedd4;Calm1;Rap1a;Dcx;Dlg4;Bin1;Pard3;Dna…
GO:0006887	exocytosis	99	3.3308	0	0	11441;11938;12286;12287;12288;12289;12298;12313;12322;12361;12570;12890;12921;13447;13489;13542;14678;14809;15239;16500;17918;17957;17967;18124;18191;18195;18645;18717;18751;18752;18806;19056;19164;19338;19339;19349;19419;20336;20479;20619;20743;20907;20908;20909;20910;20972;20973;20974;20977;20979;20981;20983;22318;22343;22631;23821;26431;27062;29873;53420;53869;56044;56508;56807;58994;64051;664…	Nrxn3;Git1;Pi4k2a;Rab11fip2;Hgs;Rab7;Braf;Rab3a;Ncam1;Stxbp5l;Pip5k1c;Vps4b;Sptbn2;Syngr3;Scamp1;Vps18;Gipc1;Atp13a2;Cacna1c;Scamp5;Lin7c;Exoc4;Nlgn1;Bace1;Myo5a;Kcnb1;Vamp2;Syt1;Dvl1;Rab5a;Syp;Napa;Rims2;Drd2;Git2;Stx3;Doc2b;Rims4;Atp2a2;Ppp3cb;Prkcg;Brsk2;Cask;Dnm1l;Apba1;Cplx2;Grik5;Cacnb4;Erc2;Rala;Scrib;Cspg5;Rab27b;Syt11;Grm7;Snap23;Exoc2;Syt4;Cacna1b;Ywhaz;Crhr1;Pld2;Rab11a;Rab33b;Rasgrp1;…
GO:1990778	protein localization to cell periphery	89	3.29934	0	0	11472;11487;11496;11512;11735;11773;11845;12215;12297;12300;12322;12323;12325;12361;12988;13138;13385;13731;13844;14252;14810;14813;16400;16500;16561;16573;17918;18195;18483;18709;18762;19339;20166;20619;20908;20909;20910;22141;22318;22343;23859;23888;23969;26414;50791;53869;54189;54214;54376;54645;56149;56212;56217;56224;56461;56508;65114;65945;67300;70231;74117;74498;74998;76742;80334;83433;839…	Git1;Rab11fip2;Gopc;Ap2m1;Arf6;Dpp10;Nfasc;Grin1;Palm;Rab3a;Iqsec2;Magi2;Ank3;Tnik;Csk;Lin7c;Tspan5;Snx27;Myo5a;Grasp;Gak;Kcnb1;Lztfl1;Vamp2;Clstn1;Cacng3;Kcnip3;Picalm;Pacs2;Grin2c;Rtkn;Stx3;Rhog;Mpp5;Kif5b;Adam22;Ank2;Mapk10;Ppp2r5a;Camk2g;Cask;Tub;Flna;Camk2d;Flot2;Pik3r2;Kif1b;Zfyve27;Scrib;Kcnip4;Snap23;Vps35;Cacnb3;Pacsin1;Prkcz;Camk2b;Cacng2;Dlg2;Dag1;Rab11a;Gorasp1;Bsg;Itga3;Adam10;Stxbp1…
GO:0050890	cognition	83	3.22627	0	0	11419;11441;11838;12227;12288;12669;12846;12921;13123;13356;13489;13688;13844;14661;14799;14810;16400;17257;17260;17754;17967;18189;18212;18472;18574;18752;18762;19049;19063;19085;19088;19164;19699;20203;20287;20418;20430;20983;21367;21960;22333;22335;23821;26889;27403;51791;53418;54006;55963;57138;57340;58234;58800;60597;63985;64011;67979;68942;70237;71722;76376;98388;99296;101489;104111;106763;…	Atad1;B4galt2;Ttbk1;Chrm1;Shank3;Prkar1b;Braf;Chst10;Grin1;Abi2;Ncam1;Brsk1;Slc1a4;Mef2c;Cacna1c;Rgs14;Jph4;Atp1a3;Mapk8ip2;Ppt1;Arc;Mecp2;Shc3;Bace1;Crtc1;Picalm;Ric8a;Eif4ebp2;Chmp2b;Cpeb3;Cic;Adcy3;Drd2;Gmfb;Prkcg;Comt;Jph3;Hrh3;Vdac1;Btbd9;Deaf1;Rin1;Pafah1b1;Cyp7b1;Slc8a3;Grm7;Map1a;Syt4;Crhr1;Prkcz;Vdac3;Grm5;S100b;Asic1;Slc12a5;Bhlhb9;Pde1b;Itga3;Prkar2b;Abca7;Reln;Glud1;Cyfip1;Foxp2;Ephb2…
GO:0032409	regulation of transporter activity	66	3.20943	0	0	11418;11472;11603;11735;11838;11932;12286;12289;12295;12297;12298;12300;12313;12631;12794;12921;13385;13430;13489;13830;13844;14169;14225;16485;16573;17260;17918;17999;18389;18578;18803;19052;19229;19417;19699;20193;20266;20974;22218;22318;22627;26385;26556;50932;54376;54377;57340;58234;60597;65973;66395;66894;69635;70729;75785;76742;83997;94221;105675;108058;108071;109676;192167;216856;223864;24…	Gopc;Shank3;Cacnb1;Stom;Cfl1;Dnm2;Syngr3;Cacng4;Rasgrf1;Mef2c;Ank3;Sumo1;Ppif;Ppp2ca;Nlgn2;Mapk8ip2;Cnih2;Nlgn1;Arc;Snx27;Mink1;Myo5a;Dapk1;Klhl24;Pde4b;Vamp2;Cacng3;Scn1b;Fgf14;Wwp2;Grk6;Asph;S100a1;Drd2;Fkbp1a;Kif5b;Ank2;Ptk2b;Atp1b2;Asic2;Jph3;Rapgef3;Cacnb4;Camk2d;Agrn;Cacnb3;Crhr1;Plcg1;Cacng2;Grm5;Ahnak;Reln;Slmap;Nedd4;Calm1;Dlg4;Ephb2;Ywhae;Neto1;Kcna1;Actn2;Nos1ap;Cacna1d;Homer1;Oprl1;Ca…
GO:0045666	positive regulation of neuron differentiation	110	3.14576	0	0	11771;11785;12323;12361;12492;12631;12808;13047;13131;13176;13193;13385;13542;13660;13690;13728;14025;14366;15353;15387;16210;16400;16443;16570;16885;17257;17260;17965;17977;18212;18213;18223;18472;18481;18546;18786;19164;19229;19259;19266;19268;19699;19762;20266;20312;20320;20354;20408;20430;20979;20981;20983;21770;22359;22368;22671;23969;23999;28000;29819;30957;50769;50791;53869;54214;54673;563…	Shank3;Mapk8ip3;Cfl1;Braf;Apbb1;Dbn1;Ube2v2;Etv5;Ptpn5;Smurf1;Trak1;Cobl;Mark2;Plxnb3;Plaa;Mef2c;Magi2;Rapgef1;Fbxw8;Dab2ip;Nlgn2;Cx3cl1;Pak3;Eif4g1;Nlgn1;Dhx36;Mecp2;Ptprd;Crtc1;Nckipsd;Camk1d;Hmg20b;Fzd4;Tmem30a;Sema4d;Numbl;Baiap2;Scn1b;Picalm;Syt1;Dvl1;Kdm4c;Ehd1;Cpeb3;Itsn1;Impact;Rgma;Csnk1d;Ppp1r9a;Cux1;Rims2;Ntrk3;Ncoa1;Itpka;Plxnb1;Sh3glb1;Ptk2b;Cask;Fez1;Dnm1l;Stau2;Katnb1;Nptn;Arhgap35…
GO:0061564	axon development	117	3.06833	0	0	11302;11603;11658;11735;11785;12215;12286;12305;12386;12808;12933;12934;13131;13138;13175;13176;13193;13430;13489;13542;13638;13641;13642;13643;13690;13728;13800;13839;13841;13844;14025;14026;14042;14810;15185;15982;16568;16572;16870;16885;17136;17751;17754;17967;18124;18212;18213;18223;18472;18481;18717;19164;19268;19280;19339;19699;20187;20266;20320;20349;20350;20354;20360;20430;20563;20910;213…	Efnb2;Mapk8ip3;Nfasc;Braf;Apbb1;Dbn1;Grin1;Dnm2;Lmtk2;Rab3a;Trak1;Cobl;Ncam1;Brsk1;Pip5k1c;Mark2;Plxnb3;Epha7;Dclk1;Ank3;Unc5a;Usp33;Top2b;Pak3;Slit2;Alcam;Kif3a;Efnb3;Map1s;Sema4d;Numbl;Lhx2;Scn1b;Picalm;Dvl1;Ssh2;Aatk;Mgll;Rgma;Ssh1;Kif5a;Ntrk3;Drd2;Plxnb1;Ctnna2;Brsk2;Ddr1;Ifrd1;Nptn;Arhgap35;Mycbp2;Sema3f;Atp8a2;Zfyve27;Dpysl2;Pafah1b1;Bcl11a;Thy1;Twf2;Map1a;Agrn;Dcc;Tbce;Eif4g2;Ptprs;Dag1;Ol…
GO:0022604	regulation of cell morphogenesis	125	3.05781	0	0	11302;11487;11603;11674;11838;11852;12286;12323;12345;12361;12631;12934;13047;13131;13193;13385;13430;13542;13643;13690;13728;13841;13844;14025;14366;14673;14674;14810;15387;15982;16568;16885;17136;17257;17751;17909;17999;18003;18212;18213;18223;18472;18481;18483;18786;19055;19164;19229;19266;19268;19280;19699;20187;20203;20349;20350;20354;20360;20430;20563;20979;20981;20983;21367;21838;21960;220…	Gna12;Arhgdia;Shank3;Cfl1;Braf;Dbn1;Nsmf;Grin1;Dnm2;Palm;Smurf1;Trak1;Brsk1;Mark2;Plxnb3;Plaa;Epha7;Tnik;Capzb;Fbxw8;Ube3a;Pak3;Slit2;Nlgn1;Kif3a;Dhx36;Arc;Mecp2;Ptprd;Efnb3;Aldoa;Fzd4;Sema4d;Numbl;Baiap2;Actn4;Picalm;Syt1;Dvl1;Ssh2;Aatk;Mgll;Rgma;Ppp1r9a;Ssh1;Cux1;Rims2;Ntrk3;Itpka;Rhog;Plxnb1;Sh3glb1;Mkln1;Brsk2;Ptk2b;Cask;Ppp3ca;Dnm1l;Stau2;Ifrd1;Flna;Arhgap35;Sarm1;Mycbp2;Hnrnpk;Sema3f;Tpm1;Z…
GO:0031346	positive regulation of cell projection organization	108	3.04506	0	0	11603;11771;11785;12323;12361;12492;12631;12808;13047;13176;13193;13385;13430;13542;13660;13690;13728;14025;14086;14366;14810;15387;16400;16443;16570;16885;17257;18212;18213;18223;18472;18481;18483;18546;18786;19164;19229;19259;19266;19268;19699;19762;20266;20312;20320;20354;20430;20979;20981;20983;21770;22359;22368;23789;23969;23999;29819;50769;50791;50884;53860;53869;54214;54673;56044;56320;582…	Shank3;Cfl1;Braf;Apbb1;Dbn1;Grin1;Ube2v2;Dnm2;Ptpn5;Palm;Smurf1;Trak1;Cobl;Mark2;Plxnb3;Plaa;Magi2;Rapgef1;Nav3;Fbxw8;Dab2ip;Nlgn2;Cx3cl1;Pak3;Nlgn1;Dhx36;Mecp2;Ptprd;Crtc1;Nckipsd;Camk1d;Fzd4;Tmem30a;Sema4d;Numbl;Baiap2;Scn1b;Picalm;Nckap1;Syt1;Dvl1;Ehd1;Cpeb3;Hdac4;Itsn1;Rgma;Sept9;Ppp1r9a;Cux1;Rims2;Ntrk3;Itpka;Plxnb1;Sh3glb1;Ptk2b;Cask;Fez1;Fscn1;Dnm1l;Stau2;Katnb1;Nptn;Arhgap35;Hnrnpk;Rala;R…
GO:0051656	establishment of organelle localization	107	2.81839	0	0	11441;11775;11776;11778;11938;12121;12286;12287;12289;12298;12313;12322;12361;12794;12890;12921;12934;13191;13429;13430;13447;13489;13542;14809;16561;16570;16572;16573;17257;17913;17918;17957;18124;18191;18472;18645;18751;18752;18762;18806;19164;19339;19419;20336;20479;20619;20743;20907;20908;20909;20910;20977;20979;20981;20983;22318;22631;23821;24063;26431;26554;27062;29873;53420;53869;54645;564…	Nrxn3;Git1;Tacc1;Braf;Dnm2;Bicd1;Ap3d1;Rab3a;Trak1;Stxbp5l;Vps4b;Sptbn2;Dctn1;Rhot2;Ap3b2;Vps18;Gipc1;Dnm1;Exoc4;Cnih2;Nlgn1;Mecp2;Bace1;Dctn2;Myo5a;Vamp2;Actn4;Picalm;Syt1;Dvl1;Chmp2b;Rab5a;Syp;Napa;Kif5a;Rims2;Drd2;Git2;Cul3;Stx3;Ap3s2;Doc2b;Rims4;Atp2a2;Kif5b;Prkcg;Cask;Fez1;Dnm1l;Apba1;Katnb1;Cplx2;Grik5;Cacnb4;Erc2;Clmn;Kif1b;Myo1c;Dpysl2;Pafah1b1;Scrib;Bicd2;Cspg5;Rab27b;Syt11;Grm7;Snap23;S…
GO:0032535	regulation of cellular component size	88	2.80364	0	0	11302;11472;11518;11773;11845;11941;12333;12343;12345;12631;12632;12725;12934;13169;13193;13430;13690;13841;14025;14026;14489;15163;15982;16885;17136;17751;17913;18213;18472;18481;18645;18709;19229;19280;19334;19720;20187;20349;20350;20354;20360;20430;20563;20743;21367;21960;22003;22368;23789;23797;23945;23999;26889;27360;29869;30948;50884;53869;54214;56177;56320;56431;57028;57138;58234;63985;685…	Add1;Shank3;Ap2m1;Arf6;Cfl1;Capn1;Dbn1;Dnm2;Pdxp;Abi2;Sptbn2;Epha7;Capzb;Atp13a2;Hcls1;Dbnl;Pak3;Slit2;Clcn3;Sema4d;Baiap2;Picalm;Nckap1;Rab5a;Ssh2;Aatk;Mgll;Rgma;Akt3;Ppp1r9a;Ssh1;Ntrk3;Gmfb;Ogt;Ptk2b;Atp2b2;Rapgef3;Ifrd1;Arhgap35;Sema3f;Tpm1;Pik3r2;Myo1c;Zfyve27;Dpysl2;Pafah1b1;Bcl11a;Coro1b;Twf2;Cdc42ep1;Spire2;Eif4g2;Ptprs;Trim27;Slc12a6;Olfm1;Slc12a5;Rab11a;Cfl2;Mtpn;Capza2;Anapc2;Add3;Rab22…
GO:0042391	regulation of membrane potential	99	2.79787	0	0	11418;11419;11441;11447;11472;11603;11735;11932;11938;12286;12288;12289;12297;12298;12300;12404;12669;12794;13052;13385;13542;14169;14394;14395;14397;14400;14401;14402;14406;14630;14672;14682;14705;14799;14802;14804;14807;14809;14810;14813;15166;15168;16485;16500;16508;16512;16525;16573;17257;17260;17999;18189;18212;18213;18762;19055;19164;19229;19699;19736;20266;20312;20370;20405;20907;22218;226…	Chrm1;Shank3;Kcnh3;Dbn1;Grin1;Gna11;Sh3gl1;Mgea5;Mef2c;Ank3;Sumo1;Cacna1c;Atp1a3;Nlgn2;Cx3cl1;Cxadr;Mapk8ip2;Cnih2;Nlgn1;Kcnd2;Mecp2;Gria4;Kcnn2;Crtc1;Prelid1;Kcnb1;Baiap2;Scn1b;Dvl1;Fgf14;Wwp2;Grin2c;Gabra4;Ppp1r9a;Ssh1;Rims2;Chrnd;Ntrk3;Kcnt1;Gabra2;Rims4;Atp2a2;Kif5b;Ank2;Ptk2b;Atp1b2;Ppp3ca;Gabrb1;Asic2;Grik5;Cacnb4;Gnaq;Flna;Camk2d;Slc8a3;Grid2;Vcp;Agrn;Cacnb3;Bscl2;Prkcz;Cacng2;Grm5;Asic1;K…
GO:0032386	regulation of intracellular transport	98	2.66309	0	0	11441;11472;11735;11938;12287;12289;12297;12298;12313;12322;12361;12669;12794;12890;12921;13191;13211;13489;13542;13660;13830;14809;15163;16500;16568;16573;16589;17257;17913;17931;17957;17999;18191;18645;18709;18751;18752;18767;18806;19042;19047;19052;19164;19259;19339;20362;20907;20910;20977;20979;20983;22318;22627;23821;23830;26431;27061;29867;29873;52014;54645;54673;56149;56320;56426;57258;659…	Tardbp;Nrxn3;Git1;Chrm1;Stom;Braf;Dbn1;Ptpn5;Rab3a;Stxbp5l;Dctn1;Ank3;Vps18;Gipc1;Ppp2ca;Atp13a2;Gsk3a;Hcls1;Cnih2;Nlgn1;Kif3a;Mecp2;Bace1;Grasp;Kcnb1;Tmem30a;Vamp2;Picalm;Syt1;Dvl1;Ehd1;Reep2;Ptpn23;Rab5a;Asph;Syp;Napa;Rims2;Drd2;Git2;Sh3glb1;Cabp1;Rims4;Atp2a2;Kif5b;Ogt;Prkcg;Cask;Fez1;Dnm1l;Apba1;Xpo4;Ppp1cc;Cplx2;Rapgef3;Ppp1r12a;Grik5;Cacnb4;Flna;Capn10;Pik3r2;Myo1c;Cspg5;Grm7;Syt4;Cacna1b;C…
GO:0023061	signal release	108	2.63658	0	0	11419;11441;11938;12286;12287;12288;12289;12298;12313;12322;12361;12890;12921;13447;13489;13542;13839;14366;14661;14664;14809;15893;16324;16443;16500;16573;17260;17918;17957;18189;18191;18212;18645;18751;18752;19055;19056;19063;19164;19276;19339;19726;20287;20619;20743;20907;20908;20909;20910;20964;20965;20977;20979;20981;20983;22318;22343;22631;23821;23830;26431;27062;27204;29873;53420;54126;565…	Nrxn3;Git1;Rab11fip2;Vgf;Braf;Slc6a9;Rab3a;Stxbp5l;Brsk1;Sptbn2;Ltbp4;Mgea5;Mef2c;Vps18;Gipc1;Cacna1c;Lin7c;Nlgn2;Ppt1;Nlgn1;Arhgef7;Bace1;Ica1;Myo5a;Kcnb1;Fzd4;Ptprn2;Vamp2;Syt1;Dvl1;Ptpn23;Rab5a;Itsn1;Syp;Napa;Ppp1r9a;Rims2;Pim3;Drd2;Git2;Stx3;Doc2b;Rims4;Atp2a2;Kif5b;Ppp3cb;Prkcg;Brsk2;Cask;Ppp3ca;Dnm1l;Apba1;Cplx2;Grik5;Cacnb4;Capn10;Erc2;Scrib;Cspg5;Syt11;Grm7;Snap23;Syt4;Cacna1b;Vps35;Ywhaz…
GO:0034765	regulation of ion transmembrane transport	95	2.59921	0	0	11418;11472;11603;11735;11838;11932;11945;12286;12287;12288;12289;12295;12297;12298;12300;12313;12631;12794;12921;13385;13430;13489;13830;13844;14169;14225;15166;15168;16485;16491;16498;16500;16506;16508;16512;16524;16536;16573;17260;17918;17999;18389;18578;18803;19052;19164;19229;19417;19699;19736;20193;20266;20312;21838;22218;22318;22627;22630;26385;26556;30948;50932;54208;54376;54377;56461;573…	Gopc;Shank3;Kcnh3;Cacnb1;Stom;Cfl1;Dpp10;Crbn;Dnm2;Slc9a3r2;Kcnq2;Arl6ip1;Cacng4;Rasgrf1;Mef2c;Ank3;Sumo1;Kcnab2;Ppif;Ppp2ca;Cacna1c;Nlgn2;Cx3cl1;Mapk8ip2;Cnih2;Nlgn1;Kcnd2;Arc;Snx27;Mink1;Myo5a;Dapk1;Kcnb1;Klhl24;Pde4b;Vamp2;Cacng3;Scn1b;Kcnip3;Sestd1;Fgf14;Wwp2;Grk6;Asph;S100a1;Drd2;Fkbp1a;Kif5b;Ank2;Ptk2b;Atp1b2;Asic2;Jph3;Rapgef3;Cacnb4;Flna;Camk2d;Kcnip4;Thy1;Kcnq5;Agrn;Cacna1b;Cacnb3;Crhr1;…
GO:1903827	regulation of cellular protein localization	98	2.3876	2.22045e-16	1.58202e-14	11472;11487;11735;11773;11845;12121;12297;12298;12300;12322;12323;12325;12631;12669;12988;13138;13175;13191;13542;13830;13844;14758;15163;15387;16400;16498;16500;16568;16573;16589;17754;17913;17918;18709;18762;18767;19042;19052;19164;19259;20362;20908;20909;22318;22627;23888;27061;29867;30877;50791;53869;54645;54673;56149;56212;56320;56426;56508;57258;57295;58234;58244;65114;65973;67300;68585;687…	Tardbp;Rab11fip2;Gopc;Chrm1;Shank3;Ap2m1;Arf6;Stom;Cfl1;Trp53inp2;Dpp10;Dbn1;Bicd1;Ptpn5;Dctn1;Iqsec2;Dclk1;Magi2;Ank3;Kcnab2;Tnik;Ppp2ca;Atp13a2;Csk;Gsk3a;Hcls1;Nlgn2;Kif3a;Snx27;Myo5a;Grasp;Kcnb1;Tmem30a;Leprot;Lztfl1;Vamp2;Picalm;Dvl1;Asph;Lzts2;Ssh1;Stx3;Rhog;Sh3glb1;Cabp1;Kif5b;Ogt;Ppp2r5a;Camk2g;Xpo4;Rapgef3;Cacnb4;Flna;Camk2d;Hnrnpk;Pik3r2;Myo1c;Syt11;Stx6;Icmt;Map1a;Vps35;Cacnb3;Ppm1a;Ccd…
GO:0060560	developmental growth involved in morphogenesis	62	3.00277	1.66533e-15	1.12461e-13	11302;11658;12305;12631;12808;12934;13175;13193;13430;13542;13690;13841;14025;15185;15387;15982;16210;16870;16885;17136;17257;17751;18213;18472;18762;18786;19280;20187;20349;20350;20354;20360;20430;20563;20979;20981;20983;21960;22284;22368;23945;23999;24063;29869;50721;53869;54214;54673;56177;56320;68585;73205;74117;75605;75788;76884;99152;116838;233489;236794;244058;319740	Cfl1;Dbn1;Dnm2;Smurf1;Cobl;Plaa;Epha7;Dclk1;Slit2;Alcam;Mecp2;Sema4d;Lhx2;Picalm;Syt1;Dvl1;Impact;Aatk;Mgll;Rgma;Rims2;Ntrk3;Sh3glb1;Ddr1;Ifrd1;Hnrnpk;Sema3f;Zfyve27;Dpysl2;Pafah1b1;Bcl11a;Twf2;Syt4;Eif4g2;Ptprs;Prkcz;Olfm1;Rab11a;Cyfip2;Anapc2;Cyfip1;Dcx;Sema6c;Ryk;Mt3;Syt3;Hdac6;Sirt6;Actr3;Trpv2;Limk1;Sema3e;Golga4;Kdm5b;Slc9a6;C9orf72;Rtn4;Mag;Spry1;Ulk2;Usp9x;Tnr
GO:0007626	locomotory behavior	59	3.01554	6.66134e-15	4.20585e-13	11496;11804;11941;12286;12287;12288;12298;12725;12921;13014;13131;13385;13489;13643;14169;14366;14681;14810;16508;17257;17918;18143;18389;18472;18574;19049;19056;19063;19699;20370;21367;21960;26414;26889;27801;50933;53418;56320;57754;58234;63985;65114;67269;70430;74018;74342;104156;108071;213827;216856;224129;224671;232975;233878;243914;268890;268980;319924;320840	B4galt2;Sez6l2;Shank3;Dbn1;Grin1;Etv5;Aplp2;Cacna1c;Atp1a3;Nlgn2;Ppt1;Kcnd2;Mecp2;Lrrtm1;Clcn3;Efnb3;Myo5a;Fzd4;Uchl3;Fgf14;Gnao1;Agtpbp1;Drd2;Cend1;Gmfb;Ppp3cb;Adam22;Mapk10;Atp2b2;Apba1;Cacnb4;Btbd9;Pafah1b1;Arcn1;Cacna1b;Vps35;Tbce;Crhr1;Grm5;Zdhhc8;Pde1b;Reln;Adcy5;Dlg4;Negr1;Npas2;Lsamp;Cln8;Strn;Als2;Lgi4;Cstb;Sez6;Ppp1r1b;Dab1;Cntn2;Oprl1;Tnr;Cacna1a
GO:0050905	neuromuscular process	41	3.90836	7.32747e-15	4.58912e-13	11804;11941;12286;12323;12386;13191;13385;13489;13542;14169;14804;14810;14813;16485;16498;17257;18124;18189;18472;19305;20239;20512;21960;23821;26889;50769;56320;56695;57295;57340;58234;67269;93686;94109;105689;110279;216856;224129;234734;235439;319984	Shank3;Csmd1;Dbn1;Grin1;Aplp2;Dctn1;Pex5;Kcnab2;Jph4;Nlgn2;Herc1;Mecp2;Bace1;Atxn2;Dvl1;Fgf14;Grin2c;Agtpbp1;Drd2;Ctnna2;Atp2b2;Rbfox2;Jph3;Mycbp2;Slc1a3;Atp8a2;Pafah1b1;Grid2;Icmt;Camk2b;Bcr;Adcy5;Dlg4;Aars;Cln8;Kcna1;Nr4a3;Nrxn1;Tnr;Pnkd;Cacna1a
GO:0031503	protein-containing complex localization	59	3.00277	8.21565e-15	5.10422e-13	11487;11496;11773;11776;11838;12300;12322;12794;13138;13385;13429;13430;13642;14228;16572;17999;18717;18762;19058;19699;20320;20619;20823;20853;20908;20909;22318;23859;23888;23969;26414;29819;50791;53869;54376;54377;54645;56149;56320;56508;64383;65114;65945;67979;68475;68566;69727;71514;103967;105782;109095;109905;192167;216963;225160;232227;245666;246317;665113	Atad1;Rbm15b;Git1;Ap2m1;Efnb2;Iqsec1;Dbn1;Dnm2;Ap3d1;Fkbp4;Pip5k1c;Cacng4;Iqsec2;Magi2;Tnik;Dnm1;Thoc1;Cnih2;Nlgn1;Arc;Grasp;Vamp2;Clstn1;Cacng3;Ssb;Kif5a;Stx3;Adam22;Mapk10;Caly;Stau2;Nptn;Sfpq;Scrib;Ppp3r1;Snap23;Vps35;Pacsin1;Prkcz;Cacng2;Dlg2;Dag1;Rab11a;Adam10;Usp46;Reln;Nedd4;Rap1a;Dlg4;Neto1;Ssna1;Gpc6;Dnm3;Stau1;Gripap1;Rapgef4;Stx4a;Sirt2;Camk2a
GO:0016049	cell growth	91	2.29142	3.73035e-14	2.17819e-12	11302;11487;11658;11785;12305;12631;12808;12934;13175;13193;13430;13542;13690;13841;14025;14489;15185;15200;15387;15982;16210;16870;16885;17136;17257;17751;18213;18472;18673;18762;18786;19063;19229;19271;19280;19736;20187;20349;20350;20354;20360;20430;20563;20586;20979;20981;20983;21960;22284;22368;23945;23999;29869;50721;50790;51886;53380;53869;54214;54673;56177;56320;65945;67155;67655;68585;696…	Hbegf;Dact3;Fubp1;Cfl1;Apbb1;Dbn1;Dnm2;Smurf1;Cobl;Plaa;Epha7;Dclk1;Gsk3a;Dab2ip;Slit2;Ppt1;Eif4g1;Alcam;Mecp2;Sema4d;Clstn1;Lhx2;Picalm;Syt1;Dvl1;Impact;Aatk;Mgll;Rgma;Prdm4;Rims2;Ntrk3;Smarca4;Sh3glb1;Ptk2b;Ddr1;Ifrd1;Camk2d;Hnrnpk;Sema3f;Zfyve27;Dpysl2;Pafah1b1;Bcl11a;Trip10;Twf2;Syt4;Ptprj;Clstn3;Eif4g2;Ptprs;Prkcz;Olfm1;Rab11a;Cyfip2;Mtpn;Adam10;Anapc2;Rgs4;Cyfip1;Dcx;Sema6c;Ryk;Mt3;Atad3a;S…
GO:0043112	receptor metabolic process	50	3.22878	4.4631e-14	2.54856e-12	11603;11773;11838;12300;12328;12333;13385;13429;13430;13489;13642;14799;15182;15185;15387;17957;17999;18195;18717;18806;19058;19164;19259;20239;21367;23969;27418;50791;54376;54377;54673;64383;67298;67300;67979;68566;69727;74018;74342;75788;93742;99371;103967;105782;216963;230857;231876;232227;233489;271457	Atad1;Git1;Ap2m1;Efnb2;Iqsec1;Capn1;Dnm2;Lmtk2;Ptpn5;Smurf1;Pip5k1c;Cacng4;Magi2;Dnm1;Arc;Lrrtm1;Cacng3;Atxn2;Picalm;Rab5a;Drd2;Sh3glb1;Mkln1;Caly;Caml;Hnrnpk;Scrib;Ppp3r1;Agrn;Ece1;Pacsin1;Pld2;Cacng2;Gprasp1;Usp46;Napb;Hdac2;Nedd4;Dlg4;Pard3;Hdac6;Als2;Dnm3;Nsf;Cltc;Arfgef2;Cntn2;Psen1;Sirt2;Gria1
GO:0006898	receptor-mediated endocytosis	59	2.81211	1.8241e-13	9.83745e-12	11771;11772;11773;11838;12121;12300;12331;12492;12759;13169;13385;13429;13430;13489;13642;13854;14799;15387;16568;17957;17999;18195;18717;18806;19058;19063;19259;20239;20408;21367;22359;22370;23969;27418;50791;51789;54376;54377;64383;65107;67300;67979;68566;69727;72685;73094;74015;74342;93742;103967;105782;215114;218503;229521;231580;232227;233489;271457;277463	Atad1;Ap2m1;Efnb2;Iqsec1;Hip1;Epn1;Ap2a2;Dnm2;Bicd1;Ptpn5;Pip5k1c;Cacng4;Magi2;Dnm1;Dbnl;Ppt1;Kif3a;Arc;Lrrtm1;Gak;Tnk2;Cacng3;Atxn2;Picalm;Clu;Rab5a;Drd2;Mkln1;Caly;Fcho1;Hnrnpk;Scrib;Ppp3r1;Syt11;Pacsin1;Lrp10;Sh3gl3;Gpr107;Pld2;Cacng2;Vtn;Usp46;Sgip1;Napb;Cap1;Ap2a1;Nedd4;Fcho2;Dlg4;Pard3;Dnajc6;Dnm3;Nsf;Vldlr;Cltc;Scarb2;Cntn2;Sirt2;Gria1
GO:0007264	small GTPase mediated signal transduction	88	2.25849	2.35367e-13	1.26059e-11	11302;11517;11845;11852;11857;13131;13169;13430;13844;14673;14674;16400;16443;16801;19334;19336;19338;19339;19345;19349;19417;19419;19699;19730;19762;19765;20166;20262;20430;20563;20663;21927;22630;24063;26554;27261;27387;50753;50884;53869;53972;54126;56044;56212;56508;57295;67790;69601;69632;70527;72399;73728;74018;74055;74754;80718;99371;104418;104445;107746;108058;108100;108155;109905;110279;1…	Git1;Gna12;Arhgdia;Arf6;Ralgds;Rab7;Iqsec1;Rab39b;Dnm2;Rab3a;Abi2;Psd;Iqsec2;Rhot2;Rasgrf1;Rapgef1;Dab2ip;Dbnl;Slit2;Dok3;Arhgef7;Brap;Dgkz;Arhgef11;Baiap2;Nckap1;Rab5a;Itsn1;Aatk;Dennd4b;Rtkn;Sos2;Cul3;Rhog;Elmo1;Ogt;Ralbp1;Fbxo8;Rab24;Rapgef3;Tnfaip1;Camk2d;Arhgap35;Rala;Rit2;Rap1gap;Rab27b;Gna13;Arhgdib;Arhgef1;Icmt;Cdc42ep1;Mfn2;Dock4;Rab11a;Rab33b;Itga3;Rasgrp1;Stmn3;Rasgef1b;Sipa1l1;Rab22a;…
GO:1902903	regulation of supramolecular fiber organization	70	2.53245	2.56906e-13	1.35723e-11	11441;11472;11518;11845;12333;12343;12345;12631;12632;12759;13169;13191;13548;13589;14026;14228;14489;15163;15182;15185;16885;17257;17260;17754;17913;18481;18645;18709;19164;19229;19720;19736;20312;20430;20563;20743;21754;22003;23789;23999;27360;30794;30948;50884;56320;56327;56431;57028;58234;63985;73205;74117;74187;104445;108100;109880;192176;208158;211401;216965;223864;227753;231637;232906;2348…	Add1;Shank3;Arf6;Cfl1;Capn1;Braf;Dbn1;Pdxp;Abi2;Fkbp4;Sptbn2;Dctn1;Mef2c;Capzb;Hcls1;Nav3;Taok1;Dbnl;Cx3cl1;Pak3;Slit2;Tesk1;Mecp2;Baiap2;Nckap1;Clu;Ssh2;Ppp1r9a;Ssh1;Gmfb;Mapre1;Ptk2b;Katnb1;Rapgef3;Map6d1;Flna;Arhgap35;Tpm1;Pik3r2;Myo1c;Coro1b;Twf2;Cdc42ep1;Map1a;Spire2;Trim27;Cfl2;Mtpn;Capza2;Add3;Pfn2;Hdac2;Rgs4;Cyfip1;Arl2;Bin1;Dstn;Pdlim4;Hdac6;Dyrk1a;Actr3;Limk1;Chrna7;Gsn;C9orf72;Actn2;Mt…
GO:0032970	regulation of actin filament-based process	73	2.43558	6.0929e-13	3.1545e-11	11472;11518;11845;11852;11857;11938;12288;12333;12343;12345;12631;12632;13169;13839;14026;14086;14489;14758;15163;15182;16885;17260;17913;18213;18481;18578;18645;18709;19229;19720;19736;20312;20349;20430;20563;20743;21754;22003;22218;23789;23999;27360;29819;30794;30948;50884;56320;56431;57028;58234;63985;73205;74117;93742;93897;104445;108100;108686;109676;109880;192176;192662;211401;216965;223864…	Add1;Arhgdia;Shank3;Arf6;Cfl1;Capn1;Braf;Dbn1;Pdxp;Abi2;Sptbn2;Mef2c;Sumo1;Capzb;Cacna1c;Hcls1;Taok1;Dbnl;Cx3cl1;Pak3;Slit2;Tesk1;Pde4b;Baiap2;Nckap1;Ssh2;Ppp1r9a;Ssh1;Ntrk3;Gmfb;Atp2a2;Ank2;Ptk2b;Fscn1;Stau2;Rapgef3;Flna;Arhgap35;Tpm1;Pik3r2;Myo1c;Coro1b;Twf2;Arhgdib;Cdc42ep1;Spire2;Ccdc88a;Trim27;Cfl2;Gpm6b;Mtpn;Capza2;Add3;Pfn2;Hdac2;Rgs4;Cyfip1;Bin1;Pard3;Dstn;Pdlim4;Fzd10;Actr3;Limk1;Sema3e;…
GO:0048638	regulation of developmental growth	73	2.42883	7.03215e-13	3.61667e-11	11302;11603;12288;12631;12934;13052;13193;13430;13489;13690;13841;14025;14180;15182;15387;15982;16468;16885;17136;17257;17260;17283;17751;17967;18213;18472;18786;19035;19094;19280;19305;19377;19736;20187;20239;20349;20350;20354;20360;20430;20437;20563;20979;20981;20983;21960;22368;23945;23999;29869;50523;50769;53869;54214;54673;56177;56320;59035;67655;68585;73094;74117;75788;99152;106628;109241;1…	Cfl1;Dbn1;Dnm2;Carm1;Smurf1;Ncam1;Plaa;Epha7;Mef2c;Pex5;Cacna1c;Gsk3a;Cxadr;Slit2;Mecp2;Mbd5;Sema4d;Atxn2;Picalm;Syt1;Fgf9;Aatk;Mgll;Rgma;Rims2;Ntrk3;Drd2;Men1;Sh3glb1;Ifrd1;Hnrnpk;Sema3f;Atp8a2;Zfyve27;Dpysl2;Pafah1b1;Bcl11a;Trip10;Wwc1;Twf2;Agrn;Syt4;Eif4g2;Ptprs;Olfm1;Rab11a;Ppib;Sgip1;Anapc2;Hdac2;Rai1;Rgs4;Cyfip1;Dcx;Sema6c;Ryk;Mt3;Syt3;Jarid2;Socs2;Actr3;Trpv2;Limk1;Sema3e;Golga4;Siah1a;Ctd…
GO:0007015	actin filament organization	74	2.35761	2.27951e-12	1.14211e-10	11472;11518;11845;11852;12331;12333;12343;12345;12631;12632;12808;13169;13731;13800;14026;14086;14489;15163;16419;16885;17118;17913;18003;18481;18645;18709;19229;19720;19736;20312;20430;20563;20743;21754;21927;22003;22793;23789;23969;23999;26554;27360;30794;30948;50884;56212;56320;56431;57028;58234;59069;60595;63985;67252;73205;74117;78885;104445;108100;109711;109880;192176;211401;215114;218194;2…	Add1;Shank3;Arf6;Cfl1;Hip1;Capn1;Braf;Dbn1;Pdxp;Abi2;Cobl;Sptbn2;Itgb5;Coro7;Capzb;Hcls1;Dbnl;Cx3cl1;Pak3;Slit2;Tesk1;Baiap2;Actn4;Nckap1;Actn1;Ssh2;Marcks;Ppp1r9a;Ssh1;Gmfb;Cul3;Rhog;Ptk2b;Fscn1;Rapgef3;Phactr1;Tnfaip1;Flna;Arhgap35;Tpm1;Pik3r2;Myo1c;Coro1b;Twf2;Cdc42ep1;Tpm3;Spire2;Pacsin1;Trim27;Cfl2;Mtpn;Capza2;Add3;Enah;Pfn2;Cap1;Rgs4;Cyfip1;Bin1;Nedd9;Dstn;Pdlim4;Zyx;Actr3;Limk1;Gsn;C9orf72…
GO:0097485	neuron projection guidance	49	2.87094	9.19931e-12	4.32981e-10	11603;11658;11735;11785;12215;12933;12934;13138;13176;13542;13638;13641;13642;13643;13800;13839;13841;13844;14026;14042;16568;16572;16870;17967;18124;19699;20187;20266;20320;20349;20350;20354;20360;20430;20563;21367;30957;58208;76884;105689;107448;107934;140571;170822;226251;231876;232906;235611;269116	Efnb2;Mapk8ip3;Nfasc;Apbb1;Lmtk2;Ncam1;Plxnb3;Epha7;Ank3;Unc5a;Usp33;Slit2;Alcam;Kif3a;Efnb3;Sema4d;Lhx2;Scn1b;Dvl1;Kif5a;Plxnb1;Nptn;Arhgap35;Mycbp2;Sema3f;Dpysl2;Agrn;Dcc;Dag1;Ext1;Bsg;Cyfip2;Efnb1;Enah;Reln;Cyfip1;Sema6c;Ephb2;Ryk;Celsr3;Sema3e;Epha5;Ablim1;Crmp1;Efna3;Nr4a3;Evl;Bcl11b;Cntn2
GO:0051961	negative regulation of nervous system development	66	2.41686	1.13896e-11	5.29648e-10	11302;11512;11785;11845;12933;13131;13196;13209;13642;13643;13684;13841;13844;14025;14228;14270;14357;15182;15387;15982;16870;17136;17257;17751;18213;18472;18749;19055;19089;19164;19270;19280;19762;20187;20349;20350;20354;20360;20563;20983;21367;21838;21960;22215;29869;53972;57754;59035;64383;68585;74117;74498;103967;110351;121021;171469;192167;192176;225164;231580;235402;237847;243937;244058;269…	Efnb2;Arf6;Apbb1;Mib1;Carm1;Fkbp4;Epha7;Gsk3a;Ube3a;Dtx1;Slit2;Nlgn1;Mecp2;Efnb3;Gak;Sema4d;Lhx2;Prkcsh;Aatk;Rgma;Ntrk3;Cend1;Ppp3ca;Ifrd1;Flna;Hnrnpk;Sema3f;Rit2;Pafah1b1;Bcl11a;Rap1gap;Thy1;Syt4;Ptprs;Cspg4;Gorasp1;Ddx6;Hdac2;Ptprg;Sema6c;Asap1;Ephb2;Ryk;Zfp536;Mt3;Adcy6;Ngef;Eif4e;Actr3;Sema3e;Dnm3;Prkacb;Lingo1;Gpr37l1;Crmp1;Rtn4;Dab1;Srgap2;Mag;Cntn2;Rtn4rl1;Ulk2;Lrig2;Psen1;Sirt2;Tnr
GO:1905114	cell surface receptor signaling pathway involved in cell-cell signaling	87	2.09832	2.04652e-11	9.13406e-10	11441;11447;12006;12297;12388;12404;13000;13001;13194;13385;13489;13542;13728;14180;14366;14402;14682;14705;14773;14797;14804;14809;14810;14813;15182;16400;17191;17257;17260;18099;18189;18647;18762;19042;19055;19164;19229;19699;19736;20174;20187;20312;20370;20405;20586;20729;20907;22289;26385;26554;26992;29806;50523;56320;58234;60597;65114;67181;67974;69601;70495;72043;93897;104318;106042;107746;…	Dact3;Shank3;Csnk2a2;Dbn1;Grin1;Aes;Ccny;Spin1;Mark2;Csnk2b;Ddb1;Sh3gl1;Mef2c;Rapgef1;Kdm6a;Tnik;Gsk3a;Ctdnep1;Dab2ip;Nlgn2;Cx3cl1;Mapk8ip2;Nlgn1;Mecp2;Fzd4;Baiap2;Dvl1;Brd7;Rab5a;Ctnnd1;Fgf9;Grk6;Grin2c;Lzts2;Csnk1d;Ppp1r9a;Ssh1;Rims2;Chrnd;Drd2;Smarca4;Cul3;Cdk14;Ruvbl2;Nle1;Prickle1;Ptk2b;Ppp3ca;Grik5;Gnaq;Grid2;Vcp;Vps35;Cacnb3;Bscl2;Mbd2;Ppm1a;Prkcz;Sulf2;Itga3;Dact2;Nlk;Reln;Hdac2;Limd1;Rgs…
GO:0072511	divalent inorganic cation transport	81	2.16199	2.20728e-11	9.79527e-10	11419;11441;11517;11749;11776;11938;11941;12286;12287;12288;12289;12295;12297;12298;12300;12313;12322;12323;12325;12361;12921;13489;14169;14225;14678;14681;14810;14813;17751;17918;18389;18578;18751;18803;19052;19055;19164;19229;19720;19736;20193;20312;21838;22218;22333;22368;22627;26556;30948;50527;54376;54377;55991;56384;57340;58800;65973;66395;67972;68427;70729;72828;74143;76055;76376;80708;106…	Cacnb1;Grin1;Ap3d1;Anxa6;Slc39a3;Cacng4;Mgea5;Tmbim6;Sumo1;Ppp2ca;Cacna1c;Jph4;Cx3cl1;Myo5a;Pde4b;Cacng3;Sestd1;Fgf14;Gnao1;Asph;Grin2c;S100a1;Slc39a6;Drd2;Micu1;Fkbp1a;Atp2a2;Ank2;Ptk2b;Camk2g;Atp2b2;Cask;Ppp3ca;Jph3;Rapgef3;Vdac1;Cacnb4;Camk2d;Ero1l;Thy1;Letm1;Slc8a3;Grm7;Cacna1b;Cacnb3;Crhr1;Plcg1;Trim27;Camk2b;Cacng2;Asic1;Slc24a4;Nipa1;Atp2c1;Ahnak;Rgs4;Calm1;Slc39a13;Bin1;Ywhae;Mt3;Opa1;Trp…
GO:0010959	regulation of metal ion transport	73	2.24248	3.83216e-11	1.65407e-09	11472;11517;11603;11735;11932;11941;12286;12287;12288;12289;12295;12297;12298;12313;12322;12361;12921;13430;13489;13830;14169;14225;14678;14681;14682;14810;16485;16498;16573;17918;17999;18389;18578;18803;19052;19229;19720;19736;20193;20266;20312;21838;22218;22318;22368;22627;23797;26556;30948;56461;57340;65973;66395;66894;70729;72828;75785;76055;76742;80334;80708;80906;83997;108058;109676;110213;…	Cacnb1;Stom;Dpp10;Grin1;Dnm2;Mgea5;Tmbim6;Ank3;Sumo1;Kcnab2;Ppp2ca;Cacna1c;Mllt6;Jph4;Cx3cl1;Snx27;Myo5a;Klhl24;Pde4b;Vamp2;Scn1b;Kcnip3;Sestd1;Fgf14;Gnao1;Wwp2;Asph;Akt3;S100a1;Drd2;Fkbp1a;Kif5b;Ank2;Ptk2b;Atp2b2;Cask;Atp1b2;Jph3;Rapgef3;Cacnb4;Gnaq;Flna;Camk2d;Kcnip4;Thy1;Agrn;Cacna1b;Cacnb3;Crhr1;Plcg1;Trim27;Kcnip2;Ahnak;Rgs4;Slmap;Nedd4;Calm1;Bin1;Ywhae;Neto1;Trpv2;Gnai2;Kcna1;Actn2;Nos1ap;A…
GO:0030534	adult behavior	42	3.02075	4.96732e-11	2.09653e-09	11441;11496;12286;12288;12298;12725;12921;13014;13131;13489;13643;14169;14406;14810;17257;18124;18189;18472;19049;19063;20370;20511;20743;21367;26556;26889;50933;57754;58234;67269;69727;70430;71816;108073;110147;213827;216856;224671;232975;233878;239102;243914	Sez6l2;Shank3;Grin1;Sptbn2;Cacna1c;Atp1a3;Nlgn2;Ppt1;Mecp2;Clcn3;Efnb3;Uchl3;Fgf14;Agtpbp1;Drd2;Cend1;Slc1a2;Adam22;Cacnb4;Btbd9;Pafah1b1;Arcn1;Grm7;Tbce;Crhr1;Zfhx2;Usp46;Cln8;Lgi4;Cstb;Sez6;Rnf180;Chrna7;Nr4a3;Ppp1r1b;Gabrg2;Dab1;Cntn2;Nrxn1;Homer1;Ehmt2;Cacna1a
GO:0043254	regulation of protein complex assembly	77	2.17101	5.66269e-11	2.37711e-09	11518;11845;12333;12343;12345;12631;12759;13169;13191;13196;13548;13589;13854;14026;14086;14228;14489;15161;15163;15185;16210;17257;17913;17957;17967;18481;18645;18709;18762;19042;19229;19305;19720;20239;20362;20430;20563;20743;20907;20910;22003;22218;22375;23789;23999;27360;30948;50884;54673;54723;55982;56320;56327;56424;58799;63985;64383;65114;69601;72162;74006;74117;94090;104445;104625;106763;…	Fnip1;Add1;Ttbk1;Arf6;Cfl1;Capn1;Epn1;Dbn1;Crbn;Wars;Abi2;Fkbp4;Ncam1;Hcfc1;Sptbn2;Dctn1;Pex5;Sumo1;Vps18;Capzb;Hcls1;Nav3;Dab2ip;Dbnl;Pak3;Slit2;Eif4g1;Dhx36;Mecp2;Baiap2;Atxn2;Nckap1;Clu;Impact;Napa;Ppp1r9a;Gmfb;Sh3glb1;Mapre1;Ptk2b;Fscn1;Paxip1;Dnm1l;Tpm1;Pik3r2;Myo1c;Coro1b;Twf2;Cdc42ep1;Vcp;Tfip11;Vps35;Spire2;Ppm1a;Prkcz;Trim27;Stub1;Mtpn;Capza2;Napb;Add3;Stxbp1;Pfn2;Cyfip1;Arl2;Stx1a;Sept8…
GO:0031644	regulation of neurological system process	40	3.07976	7.54037e-11	3.08203e-09	11441;12297;12300;12404;12794;12846;13138;13385;13542;14705;14810;17136;17967;18189;18389;18762;19229;19699;19736;20203;20405;20907;21960;23945;26556;54377;56320;56508;58234;68585;93742;108013;108069;108100;116838;192167;216856;231637;239102;246317	Shank3;Dbn1;Grin1;Ncam1;Cacng4;Sh3gl1;Nlgn2;Cnih2;Nlgn1;Baiap2;Dvl1;Grm3;Mgll;Ssh1;Rims2;Ptk2b;Comt;Cacnb3;Bscl2;Prkcz;Cacng2;Zfhx2;Dag1;S100b;Reln;Rgs4;Dlg4;Stx1a;Pard3;Neto1;Celf4;Chrna7;Cbln1;Rtn4;Rapgef4;Mag;Nrxn1;Homer1;Oprl1;Tnr
GO:0030900	forebrain development	75	2.18119	8.0524e-11	3.27408e-09	11803;11804;12032;12227;12570;12631;12921;12934;13000;13131;13175;13193;13489;13839;13844;14042;14270;14681;14682;14810;15182;15387;16485;16568;16573;16870;17967;17977;18124;18212;18223;18293;18472;18994;19164;19280;19305;19699;20187;20287;20511;20563;20586;20602;20664;20689;21367;21960;21974;22284;22589;22627;24128;30957;58208;58234;64011;65960;67269;67703;68094;68585;69601;77582;93760;110893;11…	Aplp1;Shank3;Csnk2a2;Mapk8ip3;Tacc1;Cfl1;Ncor2;Grin1;Ncam1;Aplp2;Atrx;Dclk1;Smarcc2;Pex5;Dab2ip;Atp1a3;Top2b;Slit2;Kif3a;Gak;Ogdh;Numbl;Arid1a;Lhx2;Gnao1;Bcan;Eif2b5;Mboat7;Agtpbp1;Drd2;Smarca4;Slc1a2;Ncoa1;Kif5b;Fez1;Xrn2;Chd5;Gnaq;Arhgap35;Hnrnpk;Dpysl2;Pafah1b1;Slc8a3;Ptprs;Crhr1;Ext1;Reln;Hdac2;Foxp2;Cdk5r2;Dcx;Ephb2;Ywhae;Ryk;Sox1;Kirrel3;Nrgn;Ntrk2;Sall3;Kcna1;Epha5;Nr4a3;Rtn4;Dab1;Srgap2;S…
GO:0099601	regulation of neurotransmitter receptor activity	23	4.68228	9.5669e-11	3.84956e-09	11603;11838;12300;12631;12794;13385;13844;17260;19229;19417;19699;23936;26556;50932;54376;54377;58234;60597;69635;75785;192167;216856;246317	Shank3;Cfl1;Cacng4;Rasgrf1;Mef2c;Nlgn2;Mapk8ip2;Cnih2;Nlgn1;Arc;Mink1;Dapk1;Klhl24;Cacng3;Ptk2b;Agrn;Cacng2;Lynx1;Reln;Dlg4;Ephb2;Neto1;Homer1
GO:0042063	gliogenesis	60	2.39423	1.47016e-10	5.68023e-09	11496;12570;12759;12988;13131;13138;13193;13629;14270;14357;14733;14810;15182;17136;17257;17391;17751;17937;18212;18213;18472;19047;19058;19164;19229;19262;19271;19699;20203;20312;20336;20586;20732;21367;22370;22671;28000;30948;51886;54126;56217;64383;68585;69601;74117;77582;93742;104156;105782;106763;110893;121021;171469;224045;227325;227753;232232;235402;236539;243914	Ttbk1;Fubp1;Grin1;Etv5;Mmp24;Csk;Dab2ip;Exoc4;Dtx1;Cx3cl1;Spint1;Mecp2;Eef2;Arhgef7;Hdac11;Clu;Eif2b5;Ntrk3;Mboat7;Smarca4;Mpp5;Adam22;Ptk2b;Nab2;Ppp1cc;Dner;Pafah1b1;Scrib;Ppp3r1;Slc8a3;Ptpra;Prpf19;Ptprj;Rnf112;Dag1;S100b;Cspg4;Vtn;Reln;Hdac2;Cdk5r2;Dcx;Gpc1;Bin1;Pard3;Mt3;Actr3;Ntrk2;Lgi4;Lingo1;Gpr37l1;Gsn;Phgdh;Rtn4;Dab1;Srgap2;Mag;Cntn2;Psen1;Sirt2
GO:0010256	endomembrane system organization	65	2.2828	2.10451e-10	7.97249e-09	11603;11735;11776;11938;12759;13191;13196;13429;13430;13731;18472;19305;19334;19338;19345;20168;20479;20972;20973;20983;22631;23969;30934;30948;52551;53611;53869;54126;54208;54673;56217;56426;56495;58244;67181;67300;68018;68585;68942;70231;73094;74015;74018;74498;78885;80708;84095;99371;104303;104318;108100;109676;114128;211401;218503;225326;225362;227753;228545;229521;230908;231580;231672;271457…	Tardbp;Pi4k2a;Sgta;Dnm2;Ap3d1;Vti1a;Arl6ip1;Vps4b;Dctn1;Pex5;Ank3;Coro7;Vps18;Dnm1;Ctdnep1;Fbxw8;Arl1;Arhgef7;Gak;Baiap2;Chmp2b;Reep2;Clu;Rab5a;Csnk1d;Mpp5;Sh3glb1;Atp2a2;Ank2;Fcho1;Zfyve27;Pafah1b1;Rtn3;Pik3c3;Syt11;Stx6;Agrn;Syt4;Ywhaz;Pacsin1;Rab11a;Gorasp1;Rab33b;Sgip1;Rab22a;Col4a3bp;Syngr1;Fcho2;Asap1;Bin1;Laptm4b;Pdcd10;Gorasp2;Als2;Asna1;Syngr2;Gsn;Mtss1;Cltc;Rtn4;Arfgef2;Tor1b;Pacsin3;Em…
GO:0010721	negative regulation of cell development	66	2.25849	2.45144e-10	9.15284e-09	11302;11512;11785;11845;12933;13131;13196;13209;13642;13643;13684;13841;13844;14025;14228;14270;14357;15182;15982;16870;17136;17257;17751;18213;18472;19055;19089;19164;19270;19280;19736;19762;20187;20349;20350;20354;20360;20563;20983;21367;21838;21960;22215;29869;53972;59035;60595;64383;67655;68585;74117;74498;103967;110351;121021;171469;192167;192176;225164;231580;235402;237847;243937;244058;269…	Efnb2;Arf6;Apbb1;Mib1;Carm1;Fkbp4;Epha7;Gsk3a;Ube3a;Dtx1;Slit2;Nlgn1;Mecp2;Efnb3;Gak;Sema4d;Lhx2;Actn4;Prkcsh;Aatk;Rgma;Ntrk3;Ppp3ca;Ifrd1;Flna;Sema3f;Rit2;Pafah1b1;Bcl11a;Rap1gap;Thy1;Syt4;Ptprs;Cspg4;Gorasp1;Ddx6;Hdac2;Rgs4;Ptprg;Sema6c;Asap1;Ephb2;Ryk;Zfp536;Mt3;Adcy6;Ngef;Eif4e;Actr3;Sema3e;Dnm3;Lingo1;Gpr37l1;Ctdp1;Crmp1;Rtn4;Dab1;Srgap2;Mag;Cntn2;Rtn4rl1;Ulk2;Lrig2;Psen1;Sirt2;Tnr
GO:0016050	vesicle organization	50	2.54472	5.6404e-10	2.01859e-08	11767;11773;11776;12725;12890;13385;13429;13430;13447;14679;14809;16573;18472;19334;19339;19345;19349;20362;20479;20619;20661;20907;20908;20909;20910;20979;20981;20983;22318;26554;27062;53611;53869;58244;68942;73122;74018;84095;94090;99371;100226;103967;114128;216238;225326;228545;233489;241727;269338;271457	Pi4k2a;Ap2m1;Rab7;Snph;Dnm2;Ap3d1;Rab3a;Vti1a;Vps4b;Vps18;Dnm1;Clcn3;Vamp2;Sort1;Picalm;Syt1;Chmp2b;Rab5a;Tgfbrap1;Cul3;Stx3;Doc2b;Kif5b;Cplx2;Grik5;Ap1m1;Pafah1b1;Pik3c3;Stx6;Stx12;Snap23;Syt4;Gnai3;Rab11a;Rab22a;Stxbp1;Dlg4;Stx1a;Sept8;Laptm4b;Syt3;Als2;Vps39;Trim9;Dnm3;Eea1;Cadps;Arfgef2;Stx4a;Rab5c
GO:0015672	monovalent inorganic cation transport	81	1.99364	1.29222e-09	4.46018e-08	11418;11419;11472;11603;11735;11932;11938;11945;11972;11975;12289;12725;13430;13489;13830;14169;14682;15166;15168;16485;16491;16498;16500;16506;16508;16512;16524;16525;16527;16536;16573;17999;18195;19229;19736;20266;20479;20512;21871;22218;22318;22627;23797;27060;30948;52076;54403;56461;57138;59033;66894;70383;74166;75785;76376;76742;80334;80906;83997;100561;102857;103098;105675;107723;108058;109…	Atp6v0d1;Slc38a7;Kcnh3;Stom;Dpp10;Atp6v0a2;Dnm2;Kcnq2;Vps4b;Ank3;Sumo1;Kcnab2;Ppif;Kcnk3;Mllt6;Atp1a3;Slc6a15;Kcnd2;Clcn3;Tmem38a;Slc6a8;Snx27;Kcnn2;Kcnb1;Klhl24;Vamp2;Scn1b;Kcnip3;Fgf14;Wwp2;Akt3;Drd2;Kcnt1;Atp2a2;Kif5b;Ank2;Ptk2b;Atp1b2;Asic2;Rapgef3;Gnaq;Flna;Camk2d;Slc1a3;Kcnip4;Slc8a3;Kcnq5;Agrn;Atp6v0a1;Slc12a6;Asic1;Slc12a5;Slc24a4;Kcnip2;Slc15a4;Atp2c1;Cox10;Tcirg1;Rgs4;Slmap;Nedd4;Mtmr6;…
GO:0010498	proteasomal protein catabolic process	73	2.06308	1.88306e-09	6.35818e-08	11836;11907;12759;13194;13542;14673;17754;17999;18752;18786;19164;19185;20437;20588;20747;21927;22215;22218;22644;26440;26441;26444;26554;26931;27061;28000;52551;53380;54607;55992;56424;56736;58799;59003;59025;63958;64383;66245;66313;66894;67903;69601;70620;71816;72194;72584;74126;75770;75788;78913;80890;93739;94090;104318;106042;107568;108155;110920;170737;170930;211770;214931;216150;217734;2191…	Gabarapl2;Sgta;Gna12;Ate1;Ube2v2;Crbn;Araf;Smurf1;Maea;Trim2;Plaa;Ddb1;Sumo1;Gipc1;Trib1;Gsk3a;Fbxw8;Dab2ip;Ube3a;Hspbp1;Syvn1;Ube4b;Fbxl16;Dvl1;Clu;Wwp2;Pomt2;Csnk1d;Psma4;Cul3;Rnf14;Prickle1;Ogt;Prkcg;Brsk2;Trim3;Usp14;Znrf1;Tnfaip1;Map1a;Spop;Vcp;Prpf19;Smurf2;Ltn1;Fbxo2;Smarcc1;Cdc34;Taf1;Sumo2;Stub1;Rnf103;Nedd4;Ppp2r5c;Socs6;Hspa13;Dlgap1;Psma7;Ccar2;Trim9;Fbxl20;Siah1a;Rnf180;Psmd10;Bcap31…
GO:0043087	regulation of GTPase activity	71	2.08505	1.97471e-09	6.6388e-08	11603;11857;13196;13839;14270;14681;14682;16801;18003;18212;18213;18472;19229;19276;19417;19419;19736;19737;19765;20166;20262;20312;20354;20563;21838;24063;26431;30948;50780;51791;52850;53972;54126;54189;56212;56327;67839;67903;69601;69632;69780;74018;93897;101489;105782;107746;109905;110279;110351;140571;192662;192786;207227;208650;212307;216963;217692;223864;225870;227801;232227;232906;233489;2…	Git1;Arhgdia;Iqsec1;Smap2;Sgsm1;Stxbp5l;Plxnb3;Rasgrf1;Rapgef1;Gipc1;Rgs14;Dab2ip;Cx3cl1;Slit2;Arhgef7;Ptprn2;Sema4d;Picalm;Ric8a;Gnao1;Rgma;Rtkn;Ntrk3;Git2;Rhog;Plxnb1;Stard13;Ptk2b;Ralbp1;Rapgef3;Ocrl;Gnaq;Arhgap35;Rin1;Pafah1b1;Scrib;Rap1gap;Thy1;Arhgdib;Arhgef1;Agrn;Dock4;Rgs5;Rgs3;Cblb;Rasgrp1;Stmn3;Rasgef1b;Sipa1l1;Elmod1;Bcr;Rgs4;Arl2;Dennd1a;Rap1a;Asap1;Bin1;Nedd9;Ngef;Fzd10;Als2;Arhgef12…
GO:0033555	multicellular organismal response to stress	26	3.63125	3.66656e-09	1.17179e-07	11419;11517;12286;12287;12846;12921;13684;17257;17260;17967;18752;19055;19699;20538;22333;22335;26431;54006;56461;58234;60597;69727;72194;74018;108073;208643	Shank3;Ncam1;Mef2c;Mapk8ip2;Eif4g1;Mecp2;Kcnip3;Slc6a2;Git2;Prkcg;Comt;Ppp3ca;Vdac1;Deaf1;Grm7;Cacna1b;Crhr1;Vdac3;Asic1;Usp46;Reln;Eif4e;Als2;Fbxl20;Adcyap1r1;Cacna1a
GO:0022411	cellular component disassembly	61	2.19364	3.79341e-09	1.20736e-07	11472;11518;12305;12343;12345;12631;12632;13169;13191;14026;14086;14489;15185;16573;17754;17957;18195;18472;20262;20405;20408;20479;20586;20587;20588;20743;22003;22333;23830;23999;27360;53972;54723;56431;56486;57028;65973;66734;68094;72018;72349;72685;74006;74187;75788;76055;83796;93739;93760;108124;170731;208158;216965;226419;227753;228361;231580;260315;269523;270058;606496	Gabarapl2;Add1;Map1lc3a;Cfl1;Dusp3;Pdxp;Smurf1;Vps4b;Sptbn2;Dctn1;Sh3gl1;Mgea5;Smarcc2;Capzb;Gsk3a;Nav3;Taok1;Dbnl;Smarcd2;Gak;Map1s;Arid1a;Gabarap;Asph;Ambra1;Napa;Smarca4;Kif5b;Fscn1;Dnm1l;Katnb1;Ddr1;Vdac1;Map6d1;Capn10;Tpm1;Pafah1b1;Twf2;Mfn2;Map1a;Vcp;Tfip11;Sh3gl3;Smarcc1;Cfl2;Mtpn;Capza2;Napb;Add3;Stmn3;Fundc1;Dyrk3;Smarcb1;Dstn;Ngef;Hdac6;Dnajc6;Gsn;Actn2;Nsf;Evl
GO:0042176	regulation of protein catabolic process	64	2.14125	4.24843e-09	1.34119e-07	11836;12759;13000;13010;13194;13542;14673;14813;17754;17999;18195;18673;18752;19052;19164;19229;19349;20588;20610;22123;22215;22218;27061;52551;53380;56424;56736;59025;64383;65114;66245;66313;66894;67903;69601;70620;71816;72194;72584;74772;75788;80708;93739;104318;105689;106042;107568;107831;108155;114128;170930;192176;208650;211770;219158;224650;224997;231672;242669;244058;269473;269523;270627;6…	Gabarapl2;Sgta;Gna12;Adgrb1;Csnk2a2;Rab7;Ube2v2;Araf;Smurf1;Psmd3;Cst3;Ddb1;Sumo1;Gipc1;Ppp2ca;Trib1;Atp13a2;Gsk3a;Fbxw8;Dab2ip;Ube3a;Hspbp1;Dvl1;Clu;Wwp2;Grin2c;Rgma;Csnk1d;Rnf14;Prickle1;Ogt;Prkcg;Ptk2b;Usp14;Azin2;Flna;Mycbp2;Anks1;Map1a;Vcp;Vps35;Smurf2;Cblb;Smarcc1;Taf1;Sumo2;Stub1;Nedd4;Laptm4b;Dlgap1;Ccar2;Fbxl20;Phb;Sumo3;Rnf180;Nsf;Psmd10;Bcap31;Cul4b;Wwp1;Pacsin3;Lrig2;Psen1;Sirt2
GO:0007034	vacuolar transport	31	3.15545	5.36481e-09	1.67322e-07	11776;11852;11972;12300;12492;15239;17237;17999;19349;20479;20661;30948;53611;54376;54377;65114;67095;67298;68942;73122;73205;74018;74718;75788;76742;228545;230514;231580;269338;269523;432486	Atp6v0d1;Hgs;Rab7;Smurf1;Ap3d1;Trak1;Vti1a;Vps4b;Cacng4;Vps18;Snx27;Gak;Leprot;Cacng3;Sort1;Chmp2b;Tgfbrap1;Gnptab;Mgrn1;Vcp;Vps35;Cacng2;Gprasp1;Nedd4;Bin1;Snx16;Als2;Vps39;C9orf72;Rhob;Scarb2
GO:0030705	cytoskeleton-dependent intracellular transport	36	2.82613	8.09312e-09	2.47445e-07	11775;11776;11778;12121;12217;12794;13191;14252;16561;16568;16570;16572;16573;17257;17754;17909;17913;17918;18472;18762;19419;20853;23859;29819;30957;60595;67095;68475;71514;76895;80718;108686;208158;214952;234847;235180	Mapk8ip3;Bicd1;Ap3d1;Trak1;Dctn1;Rhot2;Ap3b2;Cnih2;Kif3a;Mecp2;Myo5a;Actn4;Kif5a;Ap3s2;Kif5b;Fez1;Stau2;Map6d1;Sfpq;Flot2;Kif1b;Myo1c;Pafah1b1;Bicd2;Rab27b;Map1a;Ccdc88a;Prkcz;Kif3c;Dlg2;Bsn;Spg7;Rasgrp1;Ssna1;Stau1;Myo10
GO:0048284	organelle fusion	30	3.16081	9.03695e-09	2.73078e-07	12890;13447;14545;14679;14809;16573;19339;19349;20362;20619;20907;20908;20909;20910;20979;20981;20983;22318;53611;58244;73122;74006;74143;94090;100226;170731;216238;228545;241727;269338	Gdap1;Rab7;Snph;Rab3a;Vti1a;Vps18;Vamp2;Syt1;Tgfbrap1;Stx3;Doc2b;Kif5b;Dnm1l;Cplx2;Grik5;Stx6;Mfn2;Stx12;Snap23;Syt4;Gnai3;Stxbp1;Stx1a;Sept8;Syt3;Opa1;Vps39;Trim9;Eea1;Stx4a
GO:0070997	neuron death	65	2.06539	1.39608e-08	4.01555e-07	11302;11441;11603;12227;12286;12759;12921;13176;13642;13712;13841;14401;14402;14630;14804;14809;14810;16443;16500;17136;17257;17260;17751;18124;18212;18481;18546;18752;19060;19063;19164;19229;19259;19268;19765;20287;20312;20437;20817;20910;23821;26400;26403;26404;56233;56461;56876;65114;67579;70237;70527;70620;70729;72393;80890;108073;109880;208727;216150;228361;231637;233489;234734;237868;606496	Map2k7;Efnb2;Braf;Nsmf;Grin1;Ube2v2;Ptpn5;Trim2;Epha7;Mef2c;Gsk3a;Cx3cl1;Pak3;Ppt1;Mecp2;Bace1;Kcnb1;Kcnip3;Picalm;Clu;Hdac4;Itsn1;Aatk;Ambra1;Ssh1;Hdac7;Prkcg;Ptk2b;Ralbp1;Elk1;Ppp5c;Grik5;Sarm1;Faim2;Grm7;Grid2;Agrn;Vps35;Dcc;Pcp4;Crhr1;Bhlhb9;Map3k11;Map3k12;Cdc34;Gclm;Srpk2;Stxbp1;Gabrb2;Mt3;Aars;Ptprf;Ntrk2;Stambp;Siah1a;Cpeb4;Chrna7;Nos1ap;Nr4a3;Gabrb3;Sct;Mag;Psen1;Btg2;Cacna1a
GO:0043270	positive regulation of ion transport	55	2.21681	1.51492e-08	4.32532e-07	11418;11472;11517;11735;11838;11932;11941;12288;12289;12297;12298;12300;12313;12322;12361;12631;12669;12934;13430;13489;13844;14169;14810;16485;16573;18546;18803;19164;19699;20193;20266;20312;20910;20983;21838;22218;22368;23797;26556;27403;50769;54208;54376;54377;58234;65962;65973;66494;68585;76055;80906;109676;192176;223864;246198	Chrm1;Shank3;Cfl1;Grin1;Dnm2;Slc9a3r2;Arl6ip1;Cacng4;Mgea5;Ank3;Sumo1;Cacna1c;Mllt6;Cx3cl1;Arc;Prelid1;Cacng3;Scn1b;Fgf14;Asph;Akt3;S100a1;Drd2;Kif5b;Ank2;Atp2b2;Cask;Atp1b2;Asic2;Rapgef3;Cacnb4;Flna;Atp8a2;Dpysl2;Thy1;Syt4;Cacnb3;Pcp4;Plcg1;Cacng2;Kcnip2;Abca7;Stxbp1;Reln;Calm1;Ephb2;Trpv2;Kcna1;Actn2;Adcyap1r1;Rtn4;Cacna1d;Homer1;Psen1;Camk2a
GO:0008277	regulation of G protein-coupled receptor signaling pathway	31	3.02718	1.56456e-08	4.45068e-07	11803;12121;12323;13429;13430;13489;14678;14773;17237;18389;18483;18578;18673;18806;19736;20977;21367;23945;26385;51791;54401;65114;67298;67839;74055;101489;108071;170822;216963;230857;606496	Git1;Aplp1;Dnm2;Bicd1;Palm;Dnm1;Gsk3a;Usp33;Rgs14;Pde4b;Ric8a;Grk6;Mgll;Syp;Drd2;Mgrn1;Ece1;Vps35;Pld2;Camk2b;Grm5;Gprasp1;Rgs4;Ywhab;Plce1;Grk5;Gnai2;Phb;Gpsm1;Cntn2;Oprl1
GO:0030902	hindbrain development	38	2.63827	2.33819e-08	6.53179e-07	11941;12286;12386;12404;12501;12570;12709;13131;14366;14489;14661;14712;14804;14810;17257;17977;18293;19280;20239;20370;20586;20743;22026;22284;53418;56195;57754;67269;72393;93686;105782;114142;171469;192176;213827;233878;234734;235439	B4galt2;Sez6l2;Ptbp2;Grin1;Sptbn2;Gnpat;Herc1;Mecp2;Fzd4;Ogdh;Atxn2;Agtpbp1;Cend1;Smarca4;Ncoa1;Ctnna2;Atp2b2;Rbfox2;Nr2c2;Flna;Faim2;Arcn1;Scrib;Grid2;Ptprs;Mtpn;Glud1;Foxp2;Cdk5r2;Aars;Ckb;Gpr37l1;Sez6;Cbln1;Dab1;Usp9x;Cd3e;Cacna1a
GO:0051051	negative regulation of transport	78	1.87748	3.91632e-08	1.0747e-06	11419;11472;11603;11735;12297;12313;12794;12846;12921;12988;13385;13489;13844;14678;14681;14682;14758;16324;16500;17999;18389;18751;18767;19052;19055;19229;19338;19349;19720;19736;20239;20287;20312;20408;20430;20479;20983;22218;22627;22630;23969;26385;29867;30948;50721;50790;56695;56807;58799;65114;66894;74342;74718;76497;76742;80708;94090;94221;99296;105675;108058;108073;108155;109731;109880;109…	Gopc;Rab7;Snph;Braf;Crbn;Stxbp5l;Vps4b;Tmbim6;Ank3;Sumo1;Ppif;Ppp2ca;Csk;Gsk3a;Scamp5;Cx3cl1;Cnih2;Lrrtm1;Snx27;Kcnb1;Atxn2;Picalm;Sestd1;Gnao1;Wwp2;Grk6;Ppp1r9a;Pim3;Drd2;Cabp1;Ogt;Ptk2b;Comt;Ppp3ca;Hrh3;Gnaq;Camk2d;Syt11;Grm7;Agrn;Syt4;Vps35;Cacnb3;Pacsin1;Crhr1;Sh3gl3;Trim27;Asic1;Rab33b;Pkia;Gpm6b;Maob;Bcr;Rgs4;Nedd4;Cyfip1;Pde2a;Calm1;Rap1b;Rap1a;Dlg4;Ephb2;Bin1;Ywhae;Snx16;Sirt6;Trim9;Gnai2…
GO:0016311	dephosphorylation	71	1.92938	5.34084e-08	1.44519e-06	11431;12313;13489;14050;14208;14225;14678;16329;17260;17931;18518;19042;19043;19046;19047;19049;19052;19055;19056;19058;19060;19259;19262;19266;19268;19270;19271;19276;19280;19281;20354;20597;20975;21770;22627;23827;23859;26931;26932;50791;52040;53892;54401;56420;56876;57028;67181;67655;68991;72349;72685;72828;76497;100336;104831;114715;207393;218194;219135;226849;228852;231637;231760;231876;2350…	Dusp3;Nsmf;Lmtk2;Pdxp;Ptpn5;Smpd1;Eya3;Mef2c;Magi2;Elfn2;Ppp2ca;Ctdnep1;Acp1;Ptprd;Plppr2;Impad1;Inpp1;Ptprn2;Sema4d;Ppp2r5e;Ptpn23;Ssh2;Ssh1;Drd2;Fkbp1a;Ppp3cb;Ppp2r5a;Spred1;Ppp5c;Ppp3ca;Igbp1;Ppp1cc;Phactr1;Ppp1r12a;Ocrl;Synj2;Ppm1l;Ppp2r5d;Ppp3r1;Ptpra;Ptprj;Ppp1r10;Ptprs;Ppm1a;Ppm1b;Dlg2;Rimbp2;Ppp4c;Ptprg;Bpnt1;Calm1;Mtmr6;Ywhab;Ywhae;Ssu72;Ppp2r5c;Ptprf;Ptprt;Dnajc6;Ppp1r16b;Gnai2;Ppm1k;Pp…
GO:0051258	protein polymerization	50	2.23254	5.38126e-08	1.45107e-06	11518;11845;12333;12343;12345;12631;12808;13169;13191;13548;13589;14026;14228;14489;15163;17257;17913;18481;18645;18709;19229;19720;20430;20563;20743;22003;22370;22680;23789;23999;27360;30948;50884;56320;56327;63985;74006;74117;74143;78885;104318;104445;106763;108100;211401;227753;234857;243725;260315;329165	Add1;Ttbk1;Arf6;Cfl1;Capn1;Dbn1;Abi2;Fkbp4;Cobl;Sptbn2;Dctn1;Coro7;Capzb;Hcls1;Nav3;Dbnl;Pak3;Slit2;Mecp2;Baiap2;Nckap1;Zfp207;Csnk1d;Ppp1r9a;Gmfb;Mapre1;Ptk2b;Dnm1l;Tpm1;Pik3r2;Myo1c;Coro1b;Twf2;Cdc42ep1;Spire2;Trim27;Vtn;Mtpn;Capza2;Add3;Pfn2;Cyfip1;Arl2;Bin1;Dyrk1a;Opa1;Actr3;Gsn;Mtss1;Evl
GO:0046777	protein autophosphorylation	44	2.3699	5.63802e-08	1.50463e-06	11302;12305;12322;12323;12325;12388;12988;13548;13728;13841;14586;14773;16210;16589;18099;18212;18752;19052;19229;21754;21770;21838;26403;26404;26931;26932;29869;50932;51789;58800;69635;74772;108058;110279;207565;216965;223255;223775;224105;226849;231876;270627;330177;665113	Lmtk2;Taok3;Mark2;Epha7;Tnik;Ppp2ca;Atp13a2;Csk;Taok1;Tesk1;Mink1;Dapk1;Tnk2;Ppp2r5e;Ctnnd1;Impact;Aatk;Pim3;Prkcg;Ptk2b;Ppp2r5a;Camk2g;Ddr1;Camk2d;Ppp2r5d;Camkk2;Thy1;Camk2b;Map3k11;Map3k12;Taf1;Nlk;Bcr;Pak2;Stk24;Uhmk1;Ppp2r5c;Dyrk1a;Grk5;Ntrk2;Ulk2;Trpm7;Gfra2;Camk2a
GO:0038179	neurotrophin signaling pathway	16	4.57564	1.01482e-07	2.60102e-06	14585;18212;18213;19268;20430;20661;21770;24063;50791;54673;76884;107746;109905;231876;236794;319740	Lmtk2;Magi2;Rapgef1;Sort1;Ntrk3;Sh3glb1;Ppp2r5d;Zfyve27;Gfra1;Cyfip2;Cyfip1;Rap1a;Ptprf;Ntrk2;Slc9a6;Spry1
GO:0060359	response to ammonium ion	30	2.81509	1.53113e-07	3.78686e-06	11441;12669;12921;12934;13385;13430;13489;14394;14400;14401;14402;14406;14678;14681;14810;15168;17257;17967;18752;19049;19060;19229;20597;22215;26556;27364;54377;66734;99296;110147	Chrm1;Map1lc3a;Grin1;Dnm2;Ncam1;Smpd1;Cacng4;Ube3a;Mecp2;Gnao1;Drd2;Prkcg;Ptk2b;Ppp5c;Gabrb1;Hrh3;Srr;Dpysl2;Crhr1;Gabrb2;Dlg4;Hcn3;Gabra1;Gnai2;Chrna7;Gabrb3;Ppp1r1b;Gabrg2;Homer1;Ehmt2
GO:0034764	positive regulation of transmembrane transport	42	2.31406	2.23566e-07	5.3258e-06	11418;11472;11735;11838;11932;12288;12289;12297;12298;12300;12313;12631;13430;13844;14169;16485;16573;17258;18124;18803;19164;19699;20193;20312;20511;21838;22218;23830;54208;54376;54377;58234;65962;65973;76055;80906;109676;109880;109905;192176;223864;242669	Shank3;Cfl1;Braf;Dnm2;Slc9a3r2;Arl6ip1;Cacng4;Mgea5;Ank3;Sumo1;Cacna1c;Cx3cl1;Arc;Mef2a;Cacng3;Fgf14;Asph;S100a1;Slc1a2;Kif5b;Ank2;Atp1b2;Azin2;Asic2;Rapgef3;Cacnb4;Flna;Capn10;Thy1;Cacnb3;Plcg1;Cacng2;Kcnip2;Reln;Calm1;Rap1a;Ephb2;Kcna1;Actn2;Nr4a3;Cacna1d;Psen1
GO:0006338	chromatin remodeling	28	2.87444	2.48009e-07	5.83647e-06	13990;15353;15354;17283;19646;20174;20586;20587;20588;21761;21969;22289;22589;23942;50721;56456;66471;67155;68094;83766;83796;93760;93761;93762;208727;239985;245688;269610	Atrx;Mta2;Rbbp4;Smarcc2;Kdm6a;Smarcd2;Actl6a;Hmg20b;Arid1a;Hdac4;Smarca4;Men1;Ruvbl2;Hmgb3;Smarca1;Top1;Arid1b;Chd5;Smarcad1;Anp32e;Actl6b;Smarcc1;Morf4l1;Smarcb1;Sirt6;Smarca5;Smarca2;Rbbp7
GO:0021953	central nervous system neuron differentiation	39	2.38996	2.51077e-07	5.89082e-06	11941;12227;12286;12404;13175;13176;13193;13489;13844;14400;14489;14682;14804;18212;18293;18472;18994;19164;19305;20187;20239;20266;20563;20664;20689;21367;26889;57754;58208;58234;67269;68094;72393;104318;105689;232906;235402;235439;269610	Shank3;Dclk1;Smarcc2;Pex5;Herc1;Slit2;Ogdh;Scn1b;Atxn2;Csnk1d;Agtpbp1;Drd2;Cend1;Atp2b2;Gabrb1;Chd5;Gnaq;Arhgap35;Mycbp2;Faim2;Pafah1b1;Grid2;Dcc;Mtpn;Dcx;Ephb2;Ryk;Sox1;Cln8;Ntrk2;Sall3;Lingo1;Cbln1;Bcl11b;Pou3f4;Cntn2;Psen1;Btg2;Cacna1a
GO:0098876	vesicle-mediated transport to the plasma membrane	24	3.13332	3.2283e-07	7.47132e-06	11735;11844;12988;13430;18195;20336;20619;20908;20909;22318;26414;53869;54189;54214;54645;56149;65114;65945;66482;76742;94221;99371;105782;269338	Gopc;Arf5;Dnm2;Ank3;Csk;Exoc4;Snx27;Grasp;Vamp2;Clstn1;Stx3;Mapk10;Scrib;Snap23;Exoc2;Vps35;Rab11a;Vps39;Golga4;Nsf;Gripap1;Rabep1;Arfgef2;Stx4a
GO:1902532	negative regulation of intracellular signal transduction	74	1.80654	4.15266e-07	9.4297e-06	11441;11803;12050;12313;12333;12759;12988;13131;13138;13489;13548;13844;14678;14773;15182;15239;16400;17237;17283;18389;18472;18518;18578;18673;18709;19042;19043;19259;19266;19271;19281;20262;20563;20597;21927;23939;23984;24063;26554;29806;50791;51791;53380;56233;56310;65962;66168;69601;70527;72349;74126;74143;80794;104418;105675;107746;110213;114715;114716;117198;170731;207728;211652;216150;2162…	Git1;Aplp1;Fnip1;Hgs;Grina;Dusp3;Capn1;Ptpn5;Taok3;Slc9a3r2;Smpd1;Tmbim6;Magi2;Rapgef1;Ppif;Csk;Gsk3a;Rgs14;Dab2ip;Slit2;Syvn1;Ptprd;Dgkz;Pde4b;Leprot;Clu;Drd2;Men1;Hdac7;Cul3;Spred1;Igbp1;Tnfaip1;Arhgap35;Pik3r2;Pafah1b1;Wwc1;Mfn2;Mgrn1;Mapk7;Ptprj;Ppm1a;Ppm1b;Dag1;Cdc34;Itga3;Spred2;Stmn3;Hdac2;Limd1;Pde2a;Calm1;Dyrk3;Ephb2;Dyrk1a;Opa1;Ptprt;Grk5;Cblc;Socs2;Gps2;Ccar2;Gnai2;Stambp;Phb;Bcl2l2;Ch…
GO:0061025	membrane fusion	29	2.70016	6.26461e-07	1.39003e-05	12890;13447;14679;14809;16400;16573;19339;19349;20362;20619;20907;20908;20909;20910;20979;20981;20983;22318;53611;58244;73122;74006;74143;94090;100226;216238;228545;241727;269338	Rab7;Snph;Rab3a;Vti1a;Vps18;Vamp2;Syt1;Tgfbrap1;Stx3;Doc2b;Kif5b;Dnm1l;Cplx2;Grik5;Stx6;Stx12;Snap23;Syt4;Gnai3;Itga3;Stxbp1;Stx1a;Sept8;Syt3;Opa1;Vps39;Trim9;Eea1;Stx4a
GO:0060491	regulation of cell projection assembly	36	2.38894	7.26215e-07	1.59316e-05	11603;11845;12345;12631;12808;13430;14026;14086;17909;18483;18645;20430;20563;22335;23999;29819;50884;53860;56044;56212;56320;74117;103967;104445;108686;110351;140571;192167;208727;228852;231637;232906;237860;243725;245857;271457	Arf6;Cfl1;Dbn1;Dnm2;Palm;Cobl;Plxnb3;Capzb;Slit2;Nlgn1;Nckap1;Rab5a;Hdac4;Ssh2;Sept9;Ppp1r9a;Ssh1;Rhog;Fscn1;Stau2;Arhgap35;Rala;Rap1gap;Twf2;Cdc42ep1;Agrn;Ccdc88a;Vdac3;Pfn2;Cyfip1;Actr3;Ppp1r16b;Dnm3;Ssh3;Evl;Myo10
GO:0042326	negative regulation of phosphorylation	66	1.82657	1.18131e-06	2.52729e-05	11441;12988;13138;13489;13542;13844;14225;14232;14586;14682;16210;17283;18213;18472;18518;18546;18673;18709;18762;18767;19052;19060;19085;19088;19164;19259;19271;19281;19720;20354;20563;20597;21754;21770;21838;22375;24063;50523;50721;51791;52840;53380;56310;56417;64144;64383;66917;69601;72349;72828;73047;73205;80794;93742;105675;107746;108155;114715;114716;208643;208650;208727;211770;226849;23090…	Tardbp;Mllt1;Prkar1b;Dusp3;Ptpn5;Taok3;Fkbp8;Wars;Smpd1;Rapgef1;Ppif;Ppp2ca;Trib1;Csk;Rgs14;Dab2ip;Slit2;Eif4g1;Tesk1;Sema4d;Dvl1;Hdac4;Impact;Ntrk3;Camk2n2;Drd2;Men1;Fkbp1a;Ogt;Adar;Ppp2r5a;Spred1;Ppp5c;Igbp1;Gnaq;Pik3r2;Ppp2r5d;Pafah1b1;Thy1;Ptprj;Chordc1;Pcp4;Prkcz;Trim27;Dag1;Cblb;Pkia;Spred2;Prkar2b;Dbndd2;Ephb2;Pard3;Ptprt;Cblc;Sirt6;Gps2;Phb;Chrna7;C9orf72;Psmd10;Lats2;Spry1;Gfra2;Psen1;Si…
GO:0001764	neuron migration	34	2.40221	1.28244e-06	2.71374e-05	11785;12322;12323;12570;13131;13175;13176;13193;13489;13728;14270;16400;17260;18212;18213;18472;18786;19164;19305;19699;20664;21367;21974;22284;22627;30957;56876;67703;69601;74195;107934;192176;215690;269473	Mapk8ip3;Apbb1;Nsmf;Mark2;Plaa;Mef2c;Dclk1;Pex5;Dab2ip;Top2b;Ntrk3;Drd2;Flna;Pafah1b1;Dcc;Camk2b;Itga3;Reln;Cdk5r2;Dcx;Ywhae;Elp3;Sox1;Celsr3;Kirrel3;Ntrk2;Nav1;Dab1;Srgap2;Cntn2;Lrig2;Usp9x;Psen1;Camk2a
GO:0043954	cellular component maintenance	20	3.2907	1.32156e-06	2.75893e-05	11845;12217;12631;13385;14810;16400;19339;23859;26556;50791;58234;65114;104418;116838;211401;216963;224997;228550;238988;338359	Git1;Shank3;Arf6;Cfl1;Grin1;Rab3a;Magi2;Dgkz;Rims2;Itpka;Erc2;Vps35;Dlg2;Bsn;Itga3;Dlg4;Supv3l1;Dlgap1;Mtss1;Homer1
GO:0051495	positive regulation of cytoskeleton organization	39	2.2413	1.38384e-06	2.87351e-05	11472;11845;12631;12632;13191;13589;14026;16885;17257;17913;18213;18645;19229;19720;20312;20430;20479;21754;22003;23789;30794;30948;50884;56327;56431;57028;63985;74117;74187;104445;108100;109880;192176;211401;223864;227753;234857;260315;329165	Arf6;Cfl1;Braf;Pdxp;Abi2;Vps4b;Dctn1;Nav3;Cx3cl1;Tesk1;Mecp2;Baiap2;Nckap1;Ntrk3;Gmfb;Mapre1;Ptk2b;Katnb1;Rapgef3;Flna;Tpm1;Myo1c;Coro1b;Cdc42ep1;Spire2;Trim27;Cfl2;Pfn2;Cyfip1;Arl2;Bin1;Dstn;Pdlim4;Actr3;Limk1;Gsn;Actn2;Mtss1;Evl
GO:0006605	protein targeting	43	2.1342	1.59189e-06	3.2967e-05	11632;11735;11776;12295;12297;12300;12492;13830;14545;15239;16500;17913;17999;19259;19305;19349;20336;20972;20973;22627;22628;22630;22631;29858;52551;53611;54208;54376;54401;56495;67095;67903;70546;74117;74718;75788;76055;93742;108155;170731;192167;432486;606496	Sgta;Gdap1;Hgs;Cacnb1;Stom;Rab7;Ptpn5;Smurf1;Ap3d1;Trak1;Vti1a;Arl6ip1;Mgea5;Pex5;Ank3;Gipc1;Gsk3a;Exoc4;Nlgn1;Kcnb1;Cacng3;Ogt;Pmm1;Gnptab;Myo1c;Mfn2;Zdhhc2;Ywhaz;Cacnb3;Cacng2;Syngr1;Nedd4;Ywhab;Ywhae;Pard3;Snx16;Asna1;Syngr2;Actr3;Ywhag;Scarb2;Ywhaq;Aip
GO:0015837	amine transport	27	2.68016	1.7618e-06	3.61006e-05	11441;12286;12921;12934;13489;16500;18546;18751;18799;19164;19736;20907;20910;20979;20981;20983;50934;53420;54208;64051;66925;68585;80976;99296;108073;171180;229521	Arl6ip1;Kcnb1;Syt1;Sdhd;Drd2;Hrh3;Dpysl2;Syt11;Grm7;Syt4;Pcp4;Crhr1;Plcd1;Stxbp1;Rgs4;Sv2a;Slc7a8;Stx1a;Syt3;Syt5;Syt12;Chrna7;Rtn4;Prkcb;Psen1;Syt13;Cacna1a
GO:0090150	establishment of protein localization to membrane	39	2.20958	1.99711e-06	4.03895e-05	11735;12295;12297;12300;12313;12988;13830;16500;17913;18195;19305;20336;20619;20908;20909;22318;26414;52551;53869;54208;54214;54645;54673;56149;56495;65114;65945;70231;70546;74117;74498;76055;76742;93742;94221;105782;108155;109880;225362	Gopc;Sgta;Cacnb1;Stom;Braf;Arl6ip1;Mgea5;Pex5;Ank3;Csk;Exoc4;Snx27;Grasp;Kcnb1;Vamp2;Clstn1;Reep2;Stx3;Sh3glb1;Ogt;Mapk10;Myo1c;Scrib;Snap23;Zdhhc2;Vps35;Cacnb3;Cacng2;Rab11a;Gorasp1;Calm1;Pard3;Gorasp2;Asna1;Actr3;Golga4;Nsf;Gripap1;Stx4a
GO:0016569	covalent chromatin modification	66	1.79757	2.08007e-06	4.19579e-05	11785;13016;13194;13626;13990;14050;15161;15182;15185;16468;17191;17192;17257;17283;17751;17765;17977;18673;18676;18751;19060;19821;20174;20467;20586;20587;20591;21761;22289;22589;22724;23942;26404;26992;50721;55982;56233;56456;56613;59026;59035;64383;69188;71458;71514;72584;74195;75302;75560;75605;76055;76804;107260;108155;108829;109331;110147;140858;208727;214498;223775;224826;232232;246198;269…	Kmt2e;Apbb1;Carm1;Rnf2;Atrx;Mta2;Hcfc1;Sin3b;Huwe1;Eya3;Ddb1;Mgea5;Kdm6a;Mllt6;Ctbp1;Mecp2;Actl6a;Mtf2;Brd7;Kdm4c;Hdac11;Jmjd1c;Asxl2;Hdac4;Pim3;Eed;Smarca4;Men1;Ncoa1;Hdac7;Ruvbl2;Ogt;Zbtb7b;Ppp5c;Paxip1;Chd5;Smarcad1;Sfpq;Wdr5;Mbd2;Bcor;Map3k12;Taf1;Rps6ka4;Hdac2;Ep400;Morf4l1;Mt3;Smarcb1;Elp3;Hdac6;Jarid2;Phf2;Sirt6;Kdm5b;Phb;Rnf20;Cdc73;Kdm5c;Prkcb;Mbd3;Cul4b;Otub1;Sirt2;Ehmt2;Ubr2
GO:0051932	synaptic transmission, GABAergic	16	3.76818	2.12772e-06	4.25874e-05	12354;12725;13489;14394;14395;14397;14401;14402;14406;16573;20910;69727;192167;216856;224860;232370	Nlgn2;Nlgn1;Clcn3;Gabra4;Drd2;Gabra2;Kif5b;Clstn3;Usp46;Stxbp1;Gabrb2;Gabra1;Car7;Plcl2;Gabrb3;Gabrg2
GO:0048013	ephrin receptor signaling pathway	13	4.46125	2.2608e-06	4.50189e-05	13638;13641;13642;13643;13839;13841;13844;13848;18213;53972;216963;217692;224650	Git1;Efnb2;Epha7;Efnb3;Ntrk3;Ephb6;Anks1;Efnb1;Sipa1l1;Ephb2;Ngef;Epha5;Efna3
GO:0019932	second-messenger-mediated signaling	62	1.82521	2.53891e-06	5.01709e-05	11512;11515;11517;11803;11938;12288;12289;12313;12501;12921;13489;13688;13839;14225;14674;14678;14682;14748;14773;14810;14813;15254;17237;17918;17967;17993;18389;18577;18578;18803;19055;19056;19058;19085;19088;19229;19271;19762;20287;20336;23939;23984;27061;30937;51799;56508;57340;65973;83433;104111;107831;108071;109676;116838;207565;207728;208727;216150;224129;230857;243725;606496	Aplp1;Prkar1b;Adgrb1;Grin1;Pde4a;Ncam1;Cacna1c;Gsk3a;Exoc4;Rundc3a;Myo5a;Lmcd1;Gpr3;Pde4b;Eif4ebp2;Hdac4;Asph;Grin2c;Adcy3;Ppp1r9a;Rims2;Drd2;Fkbp1a;Atp2a2;Ppp3cb;Ank2;Ptk2b;Ppp3ca;Jph3;Gnaq;Rit2;Camkk2;Ppp3r1;Adcy9;Gna13;Mgrn1;Mapk7;Ece1;Ptprj;Crhr1;Plcg1;Grm5;Cdc34;Prkar2b;Adcy5;Pde2a;Calm1;Adcy6;Grk5;Hint1;Gnai2;Epha5;Ndufs4;Pde10a;Adcyap1r1;Bcap31;Sct;Cacna1d;Rapgef4;Cd3e;Oprl1;Trem2
GO:0015844	monoamine transport	24	2.79869	2.91576e-06	5.70373e-05	11441;12921;13489;14758;16500;17257;18546;18751;18799;20538;20907;20979;20981;20983;27062;53420;58994;66925;68585;80976;99296;109731;171180;229521	Mecp2;Kcnb1;Syt1;Sdhd;Slc6a2;Drd2;Hrh3;Syt11;Syt4;Pcp4;Crhr1;Gpm6b;Maob;Plcd1;Stx1a;Syt3;Syt5;Smpd3;Syt12;Chrna7;Cadps;Rtn4;Prkcb;Syt13
GO:0016197	endosomal transport	35	2.28471	3.01498e-06	5.86826e-05	11472;11769;11776;11845;13191;13660;19349;19720;20479;20661;53611;53869;54645;56149;58244;65114;67300;67804;68566;68942;69091;70834;74018;76742;100226;104303;104831;105782;114128;227801;230514;231876;233489;269338;269523	Arf6;Rab7;Lmtk2;Ap3d1;Vti1a;Vps4b;Dctn1;Snx2;Arl1;Snx27;Grasp;Leprot;Sort1;Picalm;Chmp2b;Ehd1;Ptpn23;Caly;Scrib;Stx6;Stx12;Vcp;Vps35;Spag9;Trim27;Ap1s1;Rab11a;Vps26b;Dennd1a;Laptm4b;Als2;Vps39;Actn2;Gripap1;Cltc
GO:0031532	actin cytoskeleton reorganization	23	2.84798	3.39735e-06	6.53065e-05	11857;13052;18003;18213;19229;20349;23830;27418;30794;50932;56044;69538;74117;75770;108100;192176;192662;217692;218194;223864;227753;235574;665113	Arhgdia;Tnik;Cxadr;Mink1;Baiap2;Ntrk3;Mkln1;Brsk2;Ptk2b;Rapgef3;Phactr1;Flna;Capn10;Rala;Arhgdib;Antxr1;Atp2c1;Sipa1l1;Nedd9;Pdlim4;Actr3;Sema3e;Gsn
GO:0021700	developmental maturation	47	1.98775	4.12743e-06	7.85628e-05	11767;11776;12032;12286;12323;12570;12725;13138;13385;14025;14682;14810;15387;17257;17918;18189;18483;19229;19339;19699;19726;20112;20354;20370;20910;20983;21367;22631;23859;57754;59003;64383;65945;69601;74143;75302;80906;99152;121021;213827;224650;233489;233878;235611;243914;269116;270669	Sez6l2;Nfasc;Grin1;Palm;Ap3d1;Rab3a;Maea;Dab2ip;Mecp2;Clcn3;Myo5a;Sema4d;Clstn1;Picalm;Asxl2;Bcan;Rps6ka2;Cend1;Plxnb1;Ptk2b;Gnaq;Ap1m1;Hnrnpk;Anks1;Bcl11a;Arcn1;Syt4;Ywhaz;Camk2b;Dlg2;Dag1;Cspg4;Kcnip2;Anapc2;Stxbp1;Reln;Cdk5r2;Dlg4;Opa1;Lgi4;Sez6;Mbtps2;Cntn2;Nrxn1;Rfx3;Sirt2;Cacna1a
GO:0035637	multicellular organismal signaling	28	2.50977	4.48133e-06	8.44708e-05	11441;11735;12286;12288;12289;12298;12300;13052;14799;16485;16508;16536;17136;17258;18212;18213;18472;20266;21960;30948;54376;54377;56508;108073;109676;140492;192176;269116	Nfasc;Kcnq2;Cacng4;Ank3;Cacna1c;Cxadr;Kcnd2;Mef2a;Kcnn2;Cacng3;Scn1b;Ntrk3;Ank2;Cacnb4;Flna;Pafah1b1;Grm7;Cacng2;Bin1;Ntrk2;Kcna1;Chrna7;Cacna1d;Rapgef4;Mag;Gria1;Tnr;Cacna1a
GO:0007214	gamma-aminobutyric acid signaling pathway	11	4.8934	4.77906e-06	8.90028e-05	12286;12298;14394;14395;14397;14400;14401;14402;14406;14678;224860	Gabra4;Gabra2;Gabrb1;Cacnb4;Gabrb2;Gabra1;Gnai2;Plcl2;Gabrb3;Gabrg2;Cacna1a
GO:0097581	lamellipodium organization	21	2.89922	6.63329e-06	0.000121299	12345;12631;13430;14086;14270;20430;20563;23789;23999;50884;54126;67804;74117;108686;140571;208727;226251;231148;231637;237860;245857	Cfl1;Ablim2;Dnm2;Plxnb3;Snx2;Capzb;Slit2;Arhgef7;Nckap1;Hdac4;Ssh2;Ssh1;Fscn1;Coro1b;Twf2;Ccdc88a;Cyfip1;Actr3;Ablim1;Ssh3;Srgap2
GO:0009896	positive regulation of catabolic process	59	1.79406	7.6046e-06	0.000135635	12227;12759;13194;13542;14679;15185;16549;17999;18195;18475;18983;19164;19229;19349;20610;22218;27061;52551;53380;54673;56424;56736;64383;65114;66245;66313;66894;67839;68728;69601;69635;70620;71816;72162;72584;73205;74048;74326;75788;80708;104318;106042;107568;170731;170930;208650;208922;211770;216963;228361;229096;231672;239528;244058;269523;270627;338359;381305;606496	Git1;Sgta;Rab7;Trp53inp2;Ube2v2;Smurf1;Ddb1;Sumo1;Trib1;Gsk3a;Fbxw8;Dab2ip;Ago2;Hspbp1;Dhx36;Dapk1;Dvl1;Clu;Cpeb3;Wwp2;Ambra1;Rgma;Csnk1d;Rnf14;Prickle1;Sh3glb1;Vsir;Ptk2b;Ythdf3;Hnrnpr;Mfn2;Khsrp;Vcp;Vps35;Smurf2;Gnai3;Cblb;Taf1;Sumo2;Rc3h1;Stub1;Pafah1b2;Nedd4;Hdac6;Cnot7;Supv3l1;Sumo3;Rnf180;C9orf72;Nsf;Psmd10;Gpsm1;Bcap31;Cul4b;Wwp1;Pacsin3;Psen1;Sirt2;Btg2
GO:0045927	positive regulation of growth	45	1.96545	8.86275e-06	0.00015572	11487;11603;12631;13193;13489;13690;14025;14180;14489;15200;15387;16885;17257;17260;17967;18213;18472;18786;19035;19229;19305;20354;20430;20979;20981;20983;22368;23999;50769;50790;53380;53869;54214;54673;56320;73094;75788;99152;106628;116838;208643;233489;240442;319740;338359	Hbegf;Cfl1;Dbn1;Smurf1;Ncam1;Plaa;Mef2c;Pex5;Eif4g1;Mecp2;Sema4d;Picalm;Syt1;Fgf9;Rims2;Ntrk3;Drd2;Sh3glb1;Ptk2b;Hnrnpk;Atp8a2;Zfyve27;Pafah1b1;Bcl11a;Trip10;Twf2;Agrn;Syt4;Eif4g2;Rab11a;Mtpn;Ppib;Adam10;Sgip1;Anapc2;Cyfip1;Dcx;Syt3;Adnp2;Supv3l1;Trpv2;Limk1;Golga4;Acsl4;Psmd10
GO:0051271	negative regulation of cellular component movement	48	1.91539	9.23452e-06	0.000161885	11852;11857;12631;12794;13001;13138;13489;14026;14270;17257;17260;17965;18645;18709;19270;19271;19281;20187;20312;20349;20350;20354;20360;20563;21838;22003;23789;30948;50791;56320;56426;60595;69601;72349;79264;104831;107831;109331;109711;109880;110279;114715;140571;192662;211770;223255;243362;260315	Arhgdia;Adgrb1;Cfl1;Dusp3;Braf;Dbn1;Csnk2b;Plxnb3;Mef2c;Magi2;Trib1;Nav3;Dab2ip;Cx3cl1;Cnih2;Slit2;Mecp2;Sema4d;Actn4;Ptpn23;Actn1;Drd2;Stard13;Spred1;Sema3f;Tpm1;Pik3r2;Coro1b;Thy1;Arhgdib;Ptprj;Dag1;Nbl1;Pfn2;Bcr;Ptprg;Sema6c;Bin1;Ryk;Stk24;Pdcd10;Ptprt;Sema3e;Rnf20;Evl;Srgap2;Rhob;Krit1
GO:0002209	behavioral defense response	14	3.73678	1.02355e-05	0.00017822	11419;13684;17257;17260;22333;22335;54006;58234;60597;69727;72194;74018;108073;208643	Shank3;Mef2c;Mapk8ip2;Eif4g1;Mecp2;Vdac1;Deaf1;Grm7;Vdac3;Asic1;Usp46;Eif4e;Als2;Fbxl20
GO:0072347	response to anesthetic	20	2.89423	1.12325e-05	0.000194714	12921;12934;13385;13430;13489;14681;14810;17257;17967;18752;19049;19060;19229;20597;22215;26556;27364;54377;66734;110147	Map1lc3a;Grin1;Dnm2;Ncam1;Smpd1;Cacng4;Ube3a;Mecp2;Gnao1;Drd2;Prkcg;Ptk2b;Ppp5c;Srr;Dpysl2;Crhr1;Dlg4;Ppp1r1b;Homer1;Ehmt2
GO:0034394	protein localization to cell surface	16	3.3134	1.35637e-05	0.000233008	11472;11845;13731;14758;15387;16498;17754;20908;20909;75788;94221;109676;192176;230514;233489;269473	Gopc;Arf6;Smurf1;Kcnab2;Leprot;Picalm;Stx3;Ank2;Flna;Hnrnpk;Map1a;Gpm6b;Actn2;Lrig2;Stx4a;Emp2
GO:0042982	amyloid precursor protein metabolic process	15	3.46473	1.39094e-05	0.000236887	11441;11487;12759;13548;13638;14225;14252;19164;27403;30948;59287;69352;74754;233489;606496	Gsk3a;Necab1;Picalm;Clu;Fkbp1a;Ncstn;Flot2;Adam10;Abca7;Dhcr24;Bin1;Dyrk1a;Chrna7;Efna3;Psen1
GO:0071241	cellular response to inorganic substance	36	2.09902	1.59938e-05	0.000268268	11518;11735;13385;13430;16477;16478;16485;16527;17257;17258;17260;17751;18189;19060;20979;20981;20983;22218;22589;23821;23859;53420;65973;66734;74772;80976;105675;109880;171180;192167;227753;229521;233908;241066;320404;606496	Add1;Map1lc3a;Braf;Dnm2;Atrx;Mef2c;Ank3;Sumo1;Ppif;Atp13a2;Kcnk3;Gsk3a;Nlgn1;Mecp2;Mef2a;Bace1;Syt1;Junb;Asph;Carf;Ppp5c;Syt11;Syt4;Dlg2;Dlg4;Mt3;Syt3;Syt5;Itpkb;Fus;Syt12;Kcna1;Gsn;Jund;Nrxn1;Syt13
GO:0045926	negative regulation of growth	43	1.94897	1.72011e-05	0.000287277	11302;11785;12631;13052;13841;14025;15182;15982;16468;17136;17257;17283;17751;18673;19063;19094;19271;19280;19377;19736;20187;20239;20349;20350;20354;20360;20563;20586;21960;29869;67155;67655;68585;69601;72843;74117;211652;216233;219158;244058;245688;606496;629378	Dact3;Cfl1;Apbb1;Epha7;Gsk3a;Dab2ip;Cxadr;Slit2;Ppt1;Mecp2;Sema4d;Atxn2;Aatk;Rgma;Prdm4;Smarca4;Men1;Ifrd1;Sema3f;Bcl11a;Wwc1;Ptprj;Ptprs;Hdac2;Rai1;Rgs4;Sema6c;Ryk;Mt3;Jarid2;Socs2;Actr3;Sema3e;Ccar2;Phb;Ctdp1;Mapk11;Rtn4;Smarca2;Rbbp7;Mag;Ulk2;Tnr
GO:0018209	peptidyl-serine modification	48	1.8658	1.87774e-05	0.000311592	11441;11836;12322;12323;12545;13000;13175;13548;13728;15163;15185;16589;17347;18099;18189;18212;18213;18645;18751;18752;18762;20112;21969;23797;23939;26404;27387;50523;56426;56613;75770;94214;104175;104318;106763;108058;108155;109880;208643;216742;223864;224105;224860;231876;269881;270627;381979;606496	Fnip1;Ttbk1;Csnk2a2;Sbk1;Braf;Lmtk2;Araf;Brsk1;Mark2;Dclk1;Gsk3a;Hcls1;Eif4g1;Mknk2;Spock2;Akt3;Csnk1d;Rps6ka2;Ntrk3;Ogt;Prkcg;Brsk2;Top1;Rapgef3;Camk2d;Mapk7;Prkcz;Camk2b;Map3k12;Taf1;Rps6ka4;Map3k10;Nlk;Pfn2;Pak2;Uhmk1;Pdcd10;Hdac6;Dyrk1a;Sh2d3c;Ntrk2;Cdc7;Chrna7;Plcl2;Lats2;Prkcb;Nrxn1;Camk2a
GO:0016482	cytosolic transport	27	2.36714	2.03239e-05	0.000335792	11769;13191;13731;16561;16572;16573;17257;19349;19720;20661;53611;54673;58244;65114;67300;67804;69091;70834;74718;78885;104303;104831;192176;225326;231580;231876;271457	Rab7;Lmtk2;Vti1a;Dctn1;Coro7;Snx2;Arl1;Mecp2;Gak;Sort1;Ptpn23;Rab5a;Kif5a;Sh3glb1;Kif5b;Flna;Kif1b;Pik3c3;Stx6;Vps35;Spag9;Trim27;Ap1s1;Vps26b;Snx16;Cltc;Emp2
GO:0010038	response to metal ion	53	1.79827	2.03654e-05	0.000335792	11518;11735;12215;12300;12313;12323;13385;13489;14225;14661;14854;16477;16478;16485;16527;17257;17258;17260;17420;17751;17967;18189;18799;19052;19055;19060;19229;20657;20979;20981;20983;22218;23821;23859;26556;53420;65973;66734;68427;74772;80976;105675;109731;109880;171180;192167;224045;227753;229521;233908;241066;320404;606496	Add1;Map1lc3a;Braf;Ncam1;Mef2c;Ank3;Sumo1;Ppif;Ppp2ca;Atp13a2;Kcnk3;Gsk3a;Nlgn1;Mecp2;Mef2a;Bace1;Sod3;Syt1;Junb;Asph;Eif2b5;Carf;Drd2;Fkbp1a;Ptk2b;Ppp5c;Ppp3ca;Syt11;Syt4;Camk2b;Cacng2;Dlg2;Bsg;Maob;Plcd1;Glud1;Calm1;Slc39a13;Dlg4;Mt3;Syt3;Syt5;Itpkb;Fus;Syt12;Kcna1;Gsn;Jund;Mnat1;Nrxn1;Homer1;Syt13;Gss
GO:0022406	membrane docking	18	2.92161	2.65805e-05	0.000430948	12322;16500;17967;18195;19339;19349;20336;20907;20908;20909;20910;20979;22318;58244;66482;100226;116838;228545	Rab7;Rab3a;Ncam1;Vps18;Exoc4;Kcnb1;Vamp2;Syt1;Rims2;Stx3;Stx6;Stx12;Exoc2;Stxbp1;Stx1a;Nsf;Stx4a;Camk2a
GO:0007212	dopamine receptor signaling pathway	13	3.63125	2.9805e-05	0.000480693	11512;13489;14672;14679;14681;14682;18483;19736;65114;68566;118445;192176;224129	Palm;Gna11;Gnao1;Drd2;Caly;Gnaq;Flna;Vps35;Gnai3;Rgs4;Adcy5;Adcy6;Klf16
GO:0001667	ameboidal-type cell migration	56	1.73804	3.23959e-05	0.000515546	11749;11845;11852;11857;12331;12631;13001;13641;13642;13655;13731;14026;14270;14673;15185;15200;16400;17257;17260;18472;18481;18645;18709;18803;19229;19270;20349;20350;20354;20360;20563;23789;23797;23942;30953;50884;52014;53869;55982;56233;56426;66313;67903;68585;69601;74117;79264;101489;104831;107831;109880;114715;212307;232227;239528;243362	Hbegf;Gna12;Adgrb1;Efnb2;Arf6;Iqsec1;Cfl1;Braf;Anxa6;Mta2;Csnk2b;Mef2c;Gipc1;Dab2ip;Ago2;Pak3;Slit2;Mecp2;Sema4d;Nckap1;Ric8a;Ptpn23;Akt3;Hdac7;Stard13;Ptk2b;Spred1;Paxip1;Schip1;Sema3f;Pik3r2;Pafah1b1;Coro1b;Arhgdib;Smurf2;Nus1;Plcg1;Egr3;Rab11a;Itga3;Efnb1;Pfn2;Cap1;Ptprg;Sema6c;Pdcd10;Hdac6;Actr3;Sema3e;Mapre2;Rtn4;Evl;Srgap2;Rhob;Krit1;Emp2
GO:0061919	process utilizing autophagic mechanism	53	1.7683	3.25536e-05	0.000516997	11975;13489;13690;14679;15185;17751;18475;18709;18786;19164;19336;19338;19349;20479;22333;23830;27060;29869;53611;54473;54673;56424;56486;64383;66734;67300;67790;67839;68728;69635;72018;72145;73205;74006;74772;75788;93739;94221;100226;110147;110213;170731;170822;208643;217893;225326;228361;228545;235180;235439;269338;269523;606496	Gabarapl2;Gopc;Map1lc3a;Rab7;Rab39b;Trp53inp2;Smurf1;Vti1a;Vps4b;Plaa;Tmbim6;Vps18;Atp13a2;Gsk3a;Usp33;Herc1;Eif4g1;Dapk1;Gabarap;Pacs2;Tollip;Ambra1;Drd2;Sh3glb1;Fez1;Dnm1l;Rab24;Vdac1;Capn10;Pik3r2;Pik3c3;Mfn2;Stx12;Vcp;Atp6v0a1;Eif4g2;Gnai3;Wdfy3;Rab33b;Stub1;Pafah1b2;Tcirg1;Fundc1;Mt3;Hdac6;Vps39;C9orf72;Gpsm1;Cltc;Ulk2;Psen1;Sirt2;Ehmt2
GO:0000209	protein polyubiquitination	32	2.11184	4.09524e-05	0.000638627	15185;17237;17999;18786;19720;22195;22215;26554;28000;55992;56310;56424;56736;59026;63958;66313;66894;70620;71816;74126;75788;80890;80985;99152;107260;107568;109331;117146;170737;216150;270627;381305	Ube2v2;Smurf1;Trim2;Huwe1;Plaa;Ube3a;Syvn1;Ube2l3;Ube4b;Wwp2;Trim44;Cul3;Rnf14;Trim3;Znrf1;Mgrn1;Ube3b;Prpf19;Smurf2;Trim27;Cdc34;Taf1;Rc3h1;Stub1;Anapc2;Nedd4;Hdac6;Gps2;Rnf180;Rnf20;Wwp1;Otub1
GO:0044091	membrane biogenesis	11	4.00369	4.44452e-05	0.000688945	11735;13731;13844;14252;18189;19266;20336;50791;56442;192167;216856	Magi2;Ank3;Exoc4;Nlgn2;Nlgn1;Ptprd;Flot2;Serinc1;Ephb2;Nrxn1;Emp2
GO:0010639	negative regulation of organelle organization	54	1.73422	4.72877e-05	0.000731546	11518;12333;12343;12345;12631;13016;13169;13430;13548;13589;14026;14228;14489;15185;16468;17257;17420;17754;17765;18645;18676;20112;20563;20587;20743;20983;22003;22589;22680;23789;23999;27360;53380;56320;58234;63985;66494;71458;74006;74143;74187;76804;94090;105675;107260;110147;208158;216810;216965;227753;235180;243725;246198;260315	Add1;Shank3;Cfl1;Capn1;Dbn1;Dnm2;Fkbp4;Atrx;Sptbn2;Ppif;Capzb;Tom1l2;Mllt6;Nav3;Taok1;Dbnl;Ctbp1;Slit2;Mecp2;Mtf2;Prelid1;Kdm4c;Zfp207;Ppp1r9a;Rps6ka2;Gmfb;Mapre1;Fez1;Dnm1l;Katnb1;Map6d1;Tpm1;Coro1b;Twf2;Map1a;Syt4;Bcor;Mtpn;Capza2;Add3;Pfn2;Smarcb1;Hdac6;Jarid2;Dyrk1a;Phf2;Opa1;Trim9;Gsn;Psmd10;Evl;Mnat1;Otub1;Ehmt2
GO:0015696	ammonium transport	25	2.34591	4.74988e-05	0.000733351	12286;13489;14758;18546;18751;19164;19765;20538;20619;20979;20981;20983;22631;53420;56327;57138;58994;68585;80976;99296;102857;109731;171180;229521;242669	Slc6a8;Syt1;Slc6a2;Drd2;Ralbp1;Azin2;Hrh3;Syt11;Snap23;Syt4;Ywhaz;Pcp4;Slc12a5;Gpm6b;Maob;Arl2;Syt3;Syt5;Smpd3;Syt12;Rtn4;Prkcb;Psen1;Syt13;Cacna1a
GO:0045862	positive regulation of proteolysis	49	1.77807	5.52568e-05	0.000841378	12388;12631;12759;13542;13638;14810;15182;17283;18673;19052;19164;19229;20610;21367;22218;27061;52551;53380;56424;56436;56736;64383;65973;66245;66494;69538;69601;69635;70620;71816;74048;75788;76055;76884;80708;104318;106042;106763;108155;170930;211770;215114;227753;231672;233489;244058;269523;270627;606496	Sgta;Ttbk1;Cfl1;Hip1;Grin1;Ube2v2;Smurf1;Mgea5;Sumo1;Ppp2ca;Trib1;Gsk3a;Fbxw8;Dab2ip;Adrm1;Hspbp1;Dapk1;Prelid1;Picalm;Dvl1;Clu;Ctnnd1;Asph;Rgma;Csnk1d;Men1;Rnf14;Prickle1;Vsir;Ogt;Ptk2b;Vcp;Antxr1;Taf1;Sumo2;Cyfip2;Stub1;Hdac2;Phb;Sumo3;Rnf180;Gsn;Efna3;Psmd10;Bcap31;Cntn2;Pacsin3;Psen1;Sirt2
GO:0034248	regulation of cellular amide metabolic process	51	1.7552	5.54233e-05	0.000841378	11441;11803;12227;12759;13211;13629;13684;13688;13690;16210;16549;16589;17347;17855;17975;18983;19229;19652;19934;20430;21841;27403;30948;56403;58994;60365;66612;66892;67579;68134;68966;69635;72162;74326;78913;104625;108071;192160;208643;208922;213753;224045;229096;231659;232164;232791;233489;234734;239528;381305;606496	Aplp1;Cnot3;Gsk3a;Casc3;Ago2;Rbm8a;Eif4g1;Dhx36;Eef2;Upf3b;Dapk1;Picalm;Eif4ebp2;Mknk2;Clu;Cpeb3;Impact;Ncl;Eif2b5;Ptk2b;Rpl22;Ythdf3;Hnrnpr;Gcn1l1;Zfp598;Khsrp;Ltn1;Eif4g2;Grm5;Eif4e3;Ngdn;Rc3h1;Syncrip;Abca7;Cyfip1;Mvk;Bin1;Aars;Uhmk1;Ormdl3;Smpd3;Cnot7;Eif4e;Paip2b;Cnot6;Dhx9;Cpeb4;Chrna7;Rbm3;Tia1;Btg2
GO:0018210	peptidyl-threonine modification	23	2.42329	5.5579e-05	0.000841378	12322;12545;13001;13548;18099;18751;21770;23797;26404;64383;93742;104175;104318;106763;108058;108155;114715;114716;208643;231876;269881;270627;606496	Ttbk1;Sbk1;Lmtk2;Csnk2b;Gsk3a;Eif4g1;Akt3;Csnk1d;Ogt;Spred1;Camk2d;Ppp2r5d;Map3k12;Taf1;Map3k10;Spred2;Nlk;Pard3;Dyrk1a;Cdc7;Prkcb;Sirt2;Camk2a
GO:0098732	macromolecule deacylation	21	2.52232	6.26966e-05	0.000943609	13016;13548;13990;15182;15185;18673;19063;20467;20602;21761;22724;23942;50721;56233;64383;71514;114715;114716;208727;219158;232232	Ncor2;Mta2;Sin3b;Ctbp1;Ppt1;Hdac11;Hdac4;Hdac7;Spred1;Zbtb7b;Smarcad1;Sfpq;Spred2;Hdac2;Morf4l1;Hdac6;Dyrk1a;Sirt6;Ccar2;Phb;Sirt2
GO:0051098	regulation of binding	54	1.71587	6.32077e-05	0.00094946	11518;11603;11804;12313;12933;13211;13542;13589;13728;13848;14225;14797;15182;15387;15893;16870;17191;17257;17260;17283;19052;19055;19164;19268;20174;20568;20586;20610;22218;22370;54126;54723;56424;58799;59035;64383;67839;69601;72828;73205;74117;79264;106763;110213;110351;170822;208643;208650;208727;223864;224860;244058;269587;270627	Add1;Ttbk1;Crbn;Carm1;Aes;Aplp2;Mark2;Mef2c;Tmbim6;Sumo1;Ppp2ca;Usp33;Dab2ip;Eif4g1;Mecp2;Arhgef7;Ica1;Lhx2;Slpi;Dvl1;Hdac4;Rgma;Smarca4;Men1;Ruvbl2;Fkbp1a;Mapre1;Ppp3ca;Rapgef3;Ephb6;Hnrnpk;Rap1gap;Tfip11;Agrn;Mbd2;Cblb;Vtn;Taf1;Stub1;Hdac2;Calm1;Epb41;Ptprf;Actr3;Dhx9;Sumo3;Plcl2;C9orf72;Crmp1;Gpsm1;Krit1;Psen1;Sirt2;Ubash3b
GO:0050435	amyloid-beta metabolic process	12	3.60332	6.54406e-05	0.000979214	11441;11487;12759;13548;17380;19164;23821;27403;30948;59287;233489;606496	Gsk3a;Bace1;Picalm;Clu;Ncstn;Mme;Adam10;Abca7;Bin1;Dyrk1a;Chrna7;Psen1
GO:0001701	in utero embryonic development	62	1.6439	6.79463e-05	0.00101475	11487;11518;11864;13445;13710;13854;13855;14673;14674;15161;15200;16477;16568;17192;17977;18799;18803;19089;20182;20262;20563;20586;20587;20602;20732;22003;22284;22289;22608;26554;28000;30957;50523;50884;56305;56456;57267;57295;67204;68018;68585;69352;71458;72349;74018;74126;76804;77087;77097;101489;106947;170731;211401;216527;217011;225164;231672;232791;234366;319924;320634;381695	Hbegf;Add1;Gna12;Cdk2ap1;Pitpnb;Mapk8ip3;Epn2;Dusp3;Ncor2;Epn1;Mib1;Slc39a3;Hcfc1;Cnot3;Apba3;Kdm6a;Fbxw8;Spint1;Slit2;Syvn1;Kif3a;Actl6a;Necab1;Nckap1;Ric8a;Eif2s2;Kdm4c;Prkcsh;Ankrd11;Junb;Smarca4;Ncoa1;Cul3;Nle1;Rxrb;Apba1;Ocrl;Tpm1;Gna13;Icmt;Mfn2;Arnt2;Prpf19;Ccm2;Bcor;Plcg1;Gatad2a;Adam10;Stmn3;Plcd1;N4bp2l2;Col4a3bp;Smarcb1;Als2;Mtss1;Ybx1;Lats2;Rtn4;Mbd3;Elf3;Usp9x;Tanc2
GO:0035690	cellular response to drug	52	1.73013	6.90079e-05	0.00102863	11418;11441;11512;11852;12333;12631;12669;13010;13430;13684;13839;14630;14678;15168;15182;15185;15387;16210;17260;17751;17931;17977;18124;18577;18578;19055;19056;19060;20529;20563;21974;22589;22671;23939;56426;57028;66734;93898;99296;104111;105675;108100;109880;109905;110147;171469;207728;211007;215449;224129;231637;270627	Chrm1;Map1lc3a;Cfl1;Capn1;Braf;Dnm2;Pdxp;Pde4a;Atrx;Cst3;Mef2c;Ppif;Top2b;Slit2;Pde4b;Baiap2;Impact;Adcy3;Ssh1;Ncoa1;Trim41;Ppp3cb;Ppp5c;Ppp3ca;Asic2;Hrh3;Ppp1r12a;Hnrnpk;Slc31a1;Mapk7;Rnf112;Cers1;Taf1;Gclm;Hdac2;Adcy5;Pde2a;Rap1b;Rap1a;Mt3;Adcy6;Pdcd10;Hdac6;Hcn3;Eif4e;Gnai2;Epha5;Gpr37l1;Chrna7;Nr4a3;Rhob;Ehmt2
GO:0035640	exploration behavior	10	4.14175	7.11774e-05	0.00105691	12921;13385;16400;19259;21960;57340;58234;74342;216856;268890	Shank3;Ptpn5;Nlgn2;Lrrtm1;Jph3;Crhr1;Itga3;Dlg4;Lsamp;Tnr
GO:0007163	establishment or maintenance of cell polarity	34	1.99208	8.09984e-05	0.00118462	11845;11852;12331;12631;13191;13728;14086;14252;16568;16870;18472;18762;19229;20336;23859;24063;50884;56212;56217;67252;74117;74998;75770;78885;79264;93742;105782;215449;224912;227753;232906;235180;338362;381979	Rab11fip2;Arf6;Cfl1;Brsk1;Mark2;Dctn1;Coro7;Exoc4;Kif3a;Lhx2;Nckap1;Rhog;Mpp5;Brsk2;Ptk2b;Fez1;Fscn1;Arhgap35;Flot2;Pafah1b1;Scrib;Prkcz;Dlg2;Ust;Cap1;Rap1b;Pard3;Actr3;Gsn;Crb3;Cap2;Rhob;Krit1;Spry1
GO:0009187	cyclic nucleotide metabolic process	12	3.51543	8.5565e-05	0.00124671	11512;11515;11941;12298;18573;18577;18583;23984;104111;109674;207728;224129	Pde4a;Adcy3;Pde7a;Atp2b2;Cacnb4;Ampd2;Adcy9;Adcy5;Pde2a;Adcy6;Pde1a;Pde10a
GO:0003012	muscle system process	52	1.71587	8.57481e-05	0.00124704	11447;11472;11534;11603;11674;11749;11938;12288;12289;12313;12325;13489;13629;14225;14489;14705;16468;16485;17258;17260;18124;18578;19055;19736;20266;22003;22218;26556;30937;30948;50769;56320;57080;58994;67655;68018;70430;72043;76055;83997;106628;108058;109676;110893;140492;192176;208727;227753;230857;232975;238130;606496	Dbn1;Anxa6;Mgea5;Mef2c;Sumo1;Cacna1c;Gsk3a;Atp1a3;Eef2;Mef2a;Kcnn2;Aldoa;Lmcd1;Pde4b;Scn1b;Hdac4;Chrnd;Drd2;Fkbp1a;Atp2a2;Ank2;Camk2g;Ppp3ca;Flna;Camk2d;Tpm1;Atp8a2;Trip10;Slc8a3;Agrn;Ece1;Tbce;Bscl2;Dock4;Sulf2;Mtpn;Col4a3bp;Rgs4;Slmap;Calm1;Bin1;Jarid2;Smpd3;Gtf2ird1;Kcna1;Gsn;Ctdp1;Actn2;Adk;Nr4a3;Cacna1d;Homer1
GO:0009895	negative regulation of catabolic process	41	1.85133	8.85484e-05	0.00128536	12006;13000;13010;13211;13690;14705;14813;17751;17754;18673;18752;19164;20588;22608;50721;52551;56403;59025;64383;65114;67903;69601;72162;93739;105689;107831;108155;110147;114128;192176;208643;208727;219158;224650;230908;235180;235439;236732;242669;269473;270627	Tardbp;Gabarapl2;Sgta;Adgrb1;Csnk2a2;Cst3;Gipc1;Dab2ip;Herc1;Eif4g1;Dhx36;Rbm10;Hdac4;Grin2c;Ogt;Prkcg;Usp14;Fez1;Azin2;Flna;Mycbp2;Anks1;Map1a;Vps35;Bscl2;Eif4g2;Smarcc1;Taf1;Syncrip;Laptm4b;Axin2;Mt3;Sirt6;Dhx9;Ccar2;Phb;Ybx1;Lrig2;Psen1;Sirt2;Ehmt2
GO:0051705	multi-organism behavior	17	2.7593	9.56085e-05	0.00137499	11804;13385;13542;13688;14660;14803;14810;17257;18189;19056;26889;58234;60597;67703;71722;192285;216856	Shank3;Grin1;Aplp2;Nlgn2;Mapk8ip2;Mecp2;Eif4ebp2;Dvl1;Cic;Gls;Ppp3cb;Phf21a;Dlg4;Cln8;Kirrel3;Grid1;Nrxn1
GO:1901652	response to peptide	63	1.61343	0.000103101	0.00147184	11441;11472;11512;11938;12215;12227;12286;12287;12295;12322;12333;12631;12921;12988;13138;13429;13688;14678;15387;16324;16478;16599;17913;17918;18124;18673;18709;18751;18762;18799;18806;19164;19262;19268;20430;20588;20661;22318;22608;22628;22724;23797;23821;23830;50880;50933;51788;56436;74143;108071;108155;109241;109880;211007;215449;216233;224045;230514;232975;235623;332579;381677;606496	Vgf;Cacnb1;Cfl1;Capn1;Braf;Card9;Dnm1;Csk;Gsk3a;Adrm1;Atp1a3;Mbd5;Bace1;Myo5a;Leprot;Vamp2;Sort1;Eif4ebp2;Uchl3;Eif2b5;Akt3;Trim41;Atp2a2;Ogt;Zbtb7b;Capn10;Hnrnpk;Pik3r2;Myo1c;Ptpra;Cacna1b;Crhr1;Prkcz;Pld2;Grm5;Dag1;Scap;Smarcc1;Bsg;Plcd1;Cyfip1;Rap1b;Adcy6;Klf3;Ptprf;Opa1;Scly;Socs2;Gnai2;Inhbb;Phb;Chrna7;Actn2;Ywhag;Ybx1;Nr4a3;Jund;Prkcb;H2afz;Psen1;Btg2;Camk2a;Cacna1a
GO:0043462	regulation of ATPase activity	17	2.72251	0.000114169	0.00160332	11603;11932;11945;13211;13430;17957;18645;19339;22003;22218;56320;56445;68097;74718;105675;108124;223864	Dbn1;Dnm2;Rab3a;Sumo1;Ppif;Dnaja2;Napa;Atp1b2;Rapgef3;Tpm1;Agrn;Napb;Pfn2;Dynll2;Snx16;Dhx9;Atp4b
GO:0072503	cellular divalent inorganic cation homeostasis	65	1.59006	0.000123898	0.00173367	11441;11517;11749;11776;11938;11941;12286;12287;12288;12289;12297;12298;12313;12921;13385;13489;14225;14674;14748;14799;14810;14813;16527;17751;17918;18389;18751;18799;18803;19164;19229;20203;20312;20320;21838;22627;27061;50527;56384;57340;58800;58994;64051;65945;65973;66168;67972;68427;72828;74772;76055;76376;76614;99296;106957;108058;108071;109676;110213;110893;216001;224129;235574;238384;319984	Grina;Grin1;Ap3d1;Anxa6;Mgea5;Tmbim6;Atp13a2;Kcnk3;Cacna1c;Jph4;Cx3cl1;Myo5a;Gpr3;Clstn1;Asph;Grin2c;Slc39a6;Drd2;Micu1;Fkbp1a;Atp2a2;Ank2;Ptk2b;Atp2b2;Jph3;Hrh3;Cacnb4;Nptn;Camk2d;Ero1l;Thy1;Letm1;Slc8a3;Gna13;Cacna1b;Cacnb3;Crhr1;Plcg1;Grm5;S100b;Slc24a4;Atp2c1;Plcd1;Adcy5;Calm1;Sv2a;Slc39a13;Dlg4;Ywhae;Mt3;Smpd3;Immt;Atp2b1;Chrna7;Adcyap1r1;Bcap31;Prkcb;Cacna1d;Slc24a2;Trpm7;Psen1;Oprl1;Gria1;…
GO:0040013	negative regulation of locomotion	46	1.754	0.000127853	0.0017858	11852;11857;12631;13001;13138;13489;14026;14270;17257;17260;17965;18645;18709;19270;19271;19281;19720;20187;20312;20349;20350;20354;20360;20563;21838;22003;23789;50791;56320;56426;69601;72349;79264;104831;107831;108071;109331;109880;110279;114715;140571;192662;211770;223255;243362;260315	Arhgdia;Adgrb1;Cfl1;Dusp3;Braf;Dbn1;Csnk2b;Plxnb3;Mef2c;Magi2;Trib1;Nav3;Dab2ip;Cx3cl1;Slit2;Mecp2;Sema4d;Ptpn23;Drd2;Stard13;Spred1;Sema3f;Tpm1;Pik3r2;Coro1b;Thy1;Arhgdib;Ptprj;Trim27;Grm5;Dag1;Nbl1;Pfn2;Bcr;Ptprg;Sema6c;Ryk;Stk24;Pdcd10;Ptprt;Sema3e;Rnf20;Evl;Srgap2;Rhob;Krit1
GO:0072665	protein localization to vacuole	13	3.18661	0.000133553	0.00186207	11776;12300;12492;15239;17999;19349;53611;54376;54377;54673;74718;75788;432486	Hgs;Rab7;Smurf1;Ap3d1;Vti1a;Cacng4;Cacng3;Sh3glb1;Gnptab;Cacng2;Nedd4;Snx16;Scarb2
GO:0010608	posttranscriptional regulation of gene expression	57	1.6418	0.000136054	0.00189015	11803;12006;12227;13211;13629;13684;13688;13690;16210;16549;16589;17257;17347;17855;17975;18983;19055;19229;19652;19934;20430;20602;21841;22608;29806;56403;56417;60365;66892;67579;68134;68219;68966;69635;72162;74326;75553;78455;78913;94223;100336;104625;108071;192160;208643;208922;213753;224045;229096;230908;231659;232164;232791;234734;236732;239528;381305	Tardbp;Aplp1;Ncor2;Zc3h14;Cnot3;Casc3;Ago2;Rbm8a;Eif4g1;Dhx36;Mecp2;Eef2;Upf3b;Dapk1;Rbm10;Eif4ebp2;Mknk2;Cpeb3;Impact;Ncl;Eif2b5;Adar;Ptk2b;Ppp3ca;Rpl22;Ythdf3;Hnrnpr;Gcn1l1;Zfp598;Khsrp;Ltn1;Eif4g2;Grm5;Eif4e3;Ngdn;Helz;Rc3h1;Syncrip;Limd1;Cyfip1;Mvk;Axin2;Aars;Uhmk1;Dgcr8;Cnot7;Eif4e;Paip2b;Cnot6;Dhx9;Cpeb4;Ybx1;Rbm3;Tia1;Nudt21;Ppp1r8;Btg2
GO:0198738	cell-cell signaling by wnt	54	1.66307	0.000144862	0.00200178	12006;12388;13000;13001;13194;13489;13542;13728;14180;14366;14682;14773;14797;15182;16400;17191;18099;18647;19042;19164;20174;20187;20586;20729;22289;26385;26554;26992;29806;50523;65114;67181;67974;69601;70495;72043;93897;104318;104831;106042;107746;107934;214498;217011;218952;219158;226154;240025;268980;269523;271457;606496;629378;665113	Dact3;Csnk2a2;Aes;Ccny;Spin1;Mark2;Csnk2b;Ddb1;Rapgef1;Kdm6a;Tnik;Gsk3a;Ctdnep1;Dab2ip;Fzd4;Dvl1;Brd7;Ptpn23;Rab5a;Ctnnd1;Fgf9;Grk6;Lzts2;Csnk1d;Drd2;Smarca4;Cul3;Cdk14;Ruvbl2;Nle1;Prickle1;Gnaq;Vcp;Vps35;Mbd2;Ppm1a;Sulf2;Itga3;Dact2;Nlk;Hdac2;Limd1;Ryk;Axin2;Fzd10;Celsr3;Strn;Grk5;Atp6ap2;Ccar2;Fermt2;Lats2;Cdc73;Psen1
GO:1903311	regulation of mRNA metabolic process	36	1.87999	0.000170189	0.00232691	12006;12227;13211;13548;15387;16549;18789;18983;19652;20817;21841;22185;22608;28000;52897;56403;60365;66660;67040;68219;72162;74326;75553;93686;105559;108013;109095;109331;208922;214498;224902;229096;230908;236732;239528;381305	Tardbp;Rbm15b;Papola;Zc3h14;Ago2;Rbm8a;Dhx36;Rbm10;Cpeb3;Rbfox2;Ythdf3;Hnrnpr;Hnrnpk;Mbnl2;Khsrp;Prpf19;Sltm;Rbfox3;Ddx17;Rc3h1;Syncrip;Srpk2;Axin2;Dyrk1a;Cnot7;Dhx9;Celf4;Rnf20;Ybx1;Rbm3;Tia1;Cdc73;Nudt21;U2af2;Safb2;Btg2
GO:0031647	regulation of protein stability	39	1.82269	0.000181568	0.00246084	11785;11932;12759;13542;14252;14682;15161;15185;17751;18099;18645;18673;19035;20362;20437;20910;22218;22284;22680;26554;50721;50884;56424;56426;65114;65973;67903;68585;74126;80985;100226;109676;170822;192176;214498;215114;219158;227753;270627	Hip1;Apbb1;Hcfc1;Sumo1;Gipc1;Usp33;Syvn1;Nckap1;Dvl1;Clu;Asph;Trim44;Zfp207;Cul3;Ank2;Atp1b2;Gnaq;Flna;Flot2;Stx12;Vps35;Taf1;Stub1;Ppib;Nlk;Stxbp1;Pfn2;Sept8;Mt3;Pdcd10;Hdac6;Sirt6;Ccar2;Phb;Siah1a;Gsn;Cdc73;Rtn4;Usp9x
GO:0120031	plasma membrane bounded cell projection assembly	64	1.56879	0.000204295	0.00273544	11472;11603;11845;11972;12345;12631;12808;13169;13191;13193;13196;13430;13660;13731;14026;14086;14270;16568;17909;18483;18645;19726;20362;20430;20563;22335;23999;24050;29819;50884;53860;54126;54138;56044;56212;56320;56526;57776;74117;103967;104318;104445;104831;107934;108686;110351;140571;192167;192176;192786;208727;226251;227753;228852;231148;231637;232906;237860;239985;243725;245857;271457;3206…	Atp6v0d1;Arf6;Cfl1;Ablim2;Dbn1;Dnm2;Palm;Cobl;Plxnb3;Dctn1;Sept3;Tnik;Capzb;Dbnl;Slit2;Nlgn1;Kif3a;Arhgef7;Nckap1;Ehd1;Ptpn23;Rab5a;Hdac4;Ssh2;Sept9;Csnk1d;Ppp1r9a;Ssh1;Ttyh1;Rhog;Fscn1;Stau2;Arid1b;Ocrl;Flna;Arhgap35;Rala;Rap1gap;Twf2;Cdc42ep1;Agrn;Ccdc88a;Vdac3;Pfn2;Cyfip1;Atxn10;Dcx;Sept8;Asap1;Celsr3;Actr3;Ppp1r16b;Dnm3;Ablim1;Gsn;Actn2;Sept6;Ssh3;Rapgef6;Evl;Srgap2;Rfx3;Emp2;Myo10
GO:1990823	response to leukemia inhibitory factor	23	2.22786	0.000210799	0.002808	12298;13626;13800;14357;14366;14630;14884;15569;16468;16792;17765;17975;20664;20972;23792;29858;56426;75605;80732;80890;93762;94214;232087	Laptm5;Trim2;Dtx1;Gtf2h1;Mtf2;Fzd4;Spock2;Ncl;Adam23;Eed;Pmm1;Cacnb4;Elavl2;Gclm;Enah;Syngr1;Pdcd10;Jarid2;Sox1;Mynn;Smarca5;Kdm5b;Mat2a
GO:0090287	regulation of cellular response to growth factor stimulus	39	1.80166	0.000231843	0.0030516	12361;13430;13855;14180;14232;14366;14733;15239;16400;17283;17751;17913;17965;17999;18189;18751;19042;19268;20320;20340;20430;20563;21770;24063;27528;54673;56424;65960;66313;67903;69601;72043;74048;75788;76884;94093;116701;236794;244058	Hgs;Epn2;Dnm2;Smurf1;Fkbp8;Gipc1;Dab2ip;Slit2;Fzd4;Fgf9;Rgma;Men1;Sh3glb1;Vsir;Cask;Glg1;Nptn;Trim33;Ppp2r5d;Myo1c;Smurf2;Ppm1a;Nbl1;Sulf2;Cyfip2;Itga3;Stub1;Nedd4;Cyfip1;Gpc1;Mt3;Nrep;Ptprf;Slc9a6;Prkcb;Twsg1;Fgfrl1;Spry1;Nrxn1
GO:0051348	negative regulation of transferase activity	38	1.79693	0.000292262	0.00379479	12988;13542;13844;14682;16885;17283;18546;18767;19085;19088;19164;19259;19271;19281;19720;20597;21754;21838;22375;24063;50523;51791;52840;56417;64144;66917;69601;72349;72828;73047;80794;93898;114715;114716;208650;211770;226849;606496	Mllt1;Prkar1b;Dusp3;Ptpn5;Wars;Smpd1;Trib1;Csk;Gsk3a;Rgs14;Dab2ip;Tesk1;Dvl1;Camk2n2;Men1;Adar;Ppp2r5a;Spred1;Gnaq;Thy1;Ptprj;Chordc1;Pcp4;Trim27;Cers1;Cblb;Pkia;Spred2;Prkar2b;Dbndd2;Ephb2;Ptprt;Cblc;Limk1;Lats2;Spry1;Psen1;Ubash3b
GO:0007033	vacuole organization	26	2.06813	0.000292696	0.00379479	17751;19063;19164;19338;19349;26889;29869;54673;56486;65114;66734;68728;73205;74772;75788;93739;100226;110147;114128;170731;217893;225326;228361;228545;235180;432486	Gabarapl2;Map1lc3a;Rab7;Trp53inp2;Smurf1;Vps18;Atp13a2;Ppt1;Gabarap;Pacs2;Ambra1;Sh3glb1;Fez1;Gnptab;Pik3c3;Mfn2;Stx12;Vps35;Rab33b;Laptm4b;Mt3;Cln8;C9orf72;Ulk2;Psen1;Ehmt2
GO:0051703	intraspecies interaction between organisms	13	2.94611	0.000312809	0.00402197	13385;13542;13688;14803;14810;17257;18189;19056;26889;58234;60597;71722;216856	Shank3;Grin1;Nlgn2;Mapk8ip2;Mecp2;Eif4ebp2;Dvl1;Cic;Ppp3cb;Dlg4;Cln8;Grid1;Nrxn1
GO:0033674	positive regulation of kinase activity	63	1.54744	0.000332446	0.00423937	11441;11603;11836;12006;12570;12759;12988;13131;13138;13385;13489;13628;13731;14366;16443;17420;17751;17937;18003;18189;18213;18481;18762;19052;19164;19229;19419;19699;22359;26400;26403;26404;30957;50932;53380;54673;56426;60597;67974;69601;70584;70834;74018;74055;93897;94275;104418;106763;108071;108686;109880;109905;121021;207565;216965;223255;224105;228361;231659;243725;269881;330177;665113	Map2k7;Ttbk1;Mapk8ip3;Braf;Araf;Taok3;Ccny;Pak4;Tnik;Ppp2ca;Csk;Taok1;Dab2ip;Mapk8ip2;Pak3;Eef1a2;Mink1;Dgkz;Fzd4;Clu;Itsn1;Ambra1;Maged1;Ppp1r9a;Ntrk3;Drd2;Sh3glb1;Ptk2b;Nab2;Gcn1l1;Camkk2;Agrn;Spag9;Ccdc88a;Prkcz;Grm5;Dag1;Map3k11;Cspg4;Map3k12;Map3k10;Rasgrp1;Reln;Pak2;Cdk5r2;Rap1a;Dlg4;Nedd9;Plce1;Stk24;Axin2;Mt3;Pdcd10;Fzd10;Als2;Chrna7;Vldlr;Psmd10;Dab1;Mnat1;Nrxn1;Psen1;Emp2
GO:0016458	gene silencing	28	1.99	0.000337679	0.00429905	13211;13626;15182;17191;17192;17257;18676;18983;19055;19652;20586;20602;21761;29806;50721;53892;56417;67040;78455;93760;93762;94223;100336;104625;208643;224826;232791;239528	Ncor2;Cnot3;Ago2;Eif4g1;Mecp2;Arid1a;Eed;Smarca4;Adar;Ppp3ca;Mbd2;Ddx17;Helz;Hdac2;Limd1;Morf4l1;Dgcr8;Phf2;Cnot7;Sirt6;Smarca5;Cnot6;Dhx9;Rbm3;Mbd3;Ppp1r8;Ppm1d;Ubr2
GO:0048511	rhythmic process	43	1.71587	0.000338787	0.00429906	11441;12854;13010;13123;13211;13489;13548;14366;14400;14810;15182;16478;16508;17977;18143;18212;18213;18389;18752;19046;19047;19377;20591;21969;22215;22284;26414;30953;56436;66645;71514;74326;75605;94275;104318;108155;192167;219158;224671;225998;232087;268903;382056	Grin1;Cst3;Adrm1;Ube3a;Nlgn1;Kcnd2;Crtc1;Fzd4;Rorb;Maged1;Csnk1d;Ntrk3;Drd2;Ncoa1;Ogt;Prkcg;Mapk10;Gabrb1;Schip1;Top1;Ppp1cc;Hnrnpr;Sfpq;Btbd9;Cyp7b1;Nrip1;Hdac2;Rai1;Npas2;Dyrk1a;Pspc1;Ntrk2;Dhx9;Ccar2;Kdm5b;Ppp1cb;Chrna7;Cort;Kdm5c;Jund;Mat2a;Usp9x;Oprl1
GO:1903320	regulation of protein modification by small protein conjugation or removal	34	1.84786	0.000353354	0.00447659	14225;15353;16885;18752;18786;19164;22185;22195;22215;26554;30877;53380;54473;55982;56310;56424;66245;71816;80985;106042;107260;107831;108155;109331;114893;117198;170930;208650;208727;211770;230904;269523;270627;606496	Adgrb1;Plaa;Trib1;Gsk3a;Ube3a;Hspbp1;Ube2l3;Hmg20b;Dcun1d1;Tollip;Hdac4;Trim44;Cul3;Prickle1;Fkbp1a;Ogt;Prkcg;Paxip1;Vcp;Fbxo2;Cblb;Gnl3;Taf1;Sumo2;Stub1;Gps2;Limk1;Rnf180;Rnf20;Psmd10;Otub1;U2af2;Psen1;Ivns1abp
GO:2001023	regulation of response to drug	21	2.21256	0.000429566	0.00532909	12286;13489;14397;15185;17977;18124;18546;18751;19164;19259;19736;20979;20981;20983;53420;54208;68585;80976;171180;171469;229521	Ptpn5;Arl6ip1;Syt1;Gabra4;Drd2;Ncoa1;Syt11;Syt4;Pcp4;Rgs4;Syt3;Hdac6;Syt5;Syt12;Gpr37l1;Nr4a3;Rtn4;Prkcb;Psen1;Syt13;Cacna1a
GO:0007187	G protein-coupled receptor signaling pathway, coupled to cyclic nucleotide second messenger	34	1.82311	0.000454691	0.00561387	11512;11515;11803;12289;12669;12854;12921;13489;14672;14673;14674;14678;14679;14681;14682;14687;14773;14807;18389;18483;18578;18749;19762;99296;101489;104111;107831;108069;108073;171469;192176;207728;224129;606496	Aplp1;Gna12;Chrm1;Adgrb1;Palm;Gnaz;Gna11;Gsk3a;Pde4b;Ric8a;Gnao1;Grm3;Adcy3;Drd2;Hrh3;Gnaq;Flna;Rit2;Adcy9;Gna13;Grm7;Gnai3;Crhr1;Adcy5;Grik3;Pde2a;Adcy6;Grk5;Gnai2;Prkacb;Gpr37l1;Cort;Cacna1d;Oprl1
GO:0000910	cytokinesis	25	2.0427	0.000459662	0.00565726	11735;11852;12313;12631;13489;16569;20166;20362;20479;24050;26554;53860;53869;54673;56526;57028;67903;68942;70527;74117;211978;216963;225326;226154;234857	Git1;Cfl1;Pdxp;Vps4b;Sept3;Ank3;Gipc1;Kif3b;Chmp2b;Lzts2;Sept9;Rtkn;Drd2;Cul3;Sh3glb1;Zfyve26;Pik3c3;Spire2;Rab11a;Calm1;Sept8;Actr3;Stambp;Sept6;Rhob
GO:0040029	regulation of gene expression, epigenetic	30	1.89648	0.000491915	0.00601609	13211;13626;15182;15185;16870;17191;17192;17257;18676;19055;19652;19720;20586;20602;21761;29806;50721;53892;56417;78455;93760;93762;94223;100336;109095;208643;208727;224826;239528;606496	Rbm15b;Ncor2;Gsk3a;Ago2;Eif4g1;Mecp2;Arid1a;Lhx2;Hdac4;Eed;Smarca4;Adar;Ppp3ca;Mbd2;Trim27;Helz;Hdac2;Limd1;Morf4l1;Hdac6;Dgcr8;Phf2;Sirt6;Smarca5;Dhx9;Rbm3;Mbd3;Ppp1r8;Ppm1d;Ubr2
GO:0098656	anion transmembrane transport	36	1.77942	0.000502404	0.00611547	12725;14394;14395;14397;14400;14401;14402;14406;14664;19164;19736;19775;20510;20511;20512;20536;20539;22333;22335;26373;26385;26889;50934;54208;54403;55963;57138;57776;59033;94221;100561;102857;103098;107723;108071;234595	Gopc;Slc38a7;Slc6a9;Arl6ip1;Slc1a4;Slc7a5;Slc6a15;Clcn3;Slc6a8;Grk6;Gabra4;Ttyh1;Slc1a2;Gabra2;Gabrb1;Vdac1;Clcn7;Slc1a3;Slc1a1;Vdac3;Grm5;Slc12a6;Slc12a5;Xpr1;Slc15a4;Slc4a3;Rgs4;Slc7a8;Gabrb2;Slc4a4;Cln8;Slc4a8;Gabra1;Gabrb3;Gabrg2;Psen1
GO:1990089	response to nerve growth factor	13	2.78828	0.000555748	0.00661953	11845;13629;13660;16561;18212;18213;20661;22215;50791;104318;107746;109880;109905	Arf6;Braf;Magi2;Rapgef1;Ube3a;Eef2;Sort1;Ehd1;Csnk1d;Ntrk3;Kif1b;Rap1a;Ntrk2
GO:0030048	actin filament-based movement	19	2.25951	0.000604154	0.00713049	11785;12288;12289;13731;14026;17913;17918;18578;20266;22003;22218;30948;56320;60595;93742;108058;109676;140492;192176	Apbb1;Dbn1;Sumo1;Cacna1c;Kcnn2;Myo5a;Pde4b;Actn4;Scn1b;Ank2;Flna;Camk2d;Tpm1;Myo1c;Bin1;Pard3;Evl;Cacna1d;Emp2
GO:0043279	response to alkaloid	21	2.15583	0.000615099	0.00724865	12921;12934;13385;13430;13489;14225;14681;14810;17257;17967;18752;19049;19060;19229;20597;22215;26556;27364;54377;66734;110147	Map1lc3a;Grin1;Dnm2;Ncam1;Smpd1;Cacng4;Ube3a;Mecp2;Gnao1;Drd2;Fkbp1a;Prkcg;Ptk2b;Ppp5c;Srr;Dpysl2;Crhr1;Dlg4;Ppp1r1b;Homer1;Ehmt2
GO:0007005	mitochondrion organization	56	1.55339	0.000632676	0.00737742	11632;12313;12322;13052;14545;14630;15185;17258;17993;18181;18673;19259;19305;19339;20975;21780;22333;22631;23797;23830;26889;53380;54673;56384;56486;65114;66494;66734;67095;67269;68018;68493;70383;72018;74006;74143;74772;75788;76614;83408;93739;104130;105675;108155;108888;170731;207728;208643;214952;216742;219158;228361;234847;235180;338359;606496	Gabarapl2;Fnip1;Gdap1;Map1lc3a;Ptpn5;Smurf1;Rab3a;Trak1;Rhot2;Pex5;Ppif;Atp13a2;Gsk3a;Cxadr;Eif4g1;Mef2a;Ndufb11;Prelid1;Gabarap;Ambra1;Akt3;Tfam;Agtpbp1;Sh3glb1;Ogt;Nrf1;Fez1;Dnm1l;Vdac1;Synj2;Capn10;Letm1;Mfn2;Vps35;Ywhaz;Spg7;Gclm;Cox10;Gimap3;Col4a3bp;Fundc1;Pde2a;Calm1;Ndufaf4;Atad3a;Hdac6;Cln8;Opa1;Immt;Supv3l1;Ccar2;Phb;Ndufs4;Psmd10;Aip;Camk2a
GO:0051646	mitochondrion localization	11	3.00277	0.000751265	0.00859253	15185;16561;17258;20975;67095;74006;74143;108155;170731;214952;235180	Trak1;Rhot2;Mef2a;Ogt;Fez1;Dnm1l;Synj2;Kif1b;Mfn2;Hdac6;Opa1
GO:0098742	cell-cell adhesion via plasma-membrane adhesion molecules	36	1.73654	0.000794865	0.0090512	11658;12215;12404;13052;13131;14804;16579;17136;17391;18189;18530;19266;19268;19280;19281;20312;20320;23939;50791;53599;65945;67703;93887;101489;104831;107934;116701;140571;192167;192198;211712;225875;232370;233067;235574;320772	Lrfn3;Plxnb3;Magi2;Mmp24;Cx3cl1;Cxadr;Alcam;Nlgn1;Ptprd;Clstn1;Ric8a;Ptpn23;Pcdh9;Mdga2;Lrfn4;Nptn;Pcdhb16;Grid2;Mapk7;Clstn3;Ptprs;Atp2c1;Bsg;Lrrc4;Kifap3;Ptprf;Celsr3;Kirrel3;Ptprt;Cd164;Pcdh8;Cbln1;Dab1;Mag;Fgfrl1;Nrxn1
GO:0071526	semaphorin-plexin signaling pathway	10	3.16081	0.000841281	0.00953779	12933;17967;20349;20350;20354;20360;140571;192176;192662;235611	Arhgdia;Ncam1;Plxnb3;Sema4d;Plxnb1;Flna;Sema3f;Sema6c;Sema3e;Crmp1
GO:0098739	import across plasma membrane	19	2.19433	0.00087719	0.00985854	11932;11945;15166;16524;19164;19736;20510;20511;20512;20529;26889;54208;57138;106957;107723;110893;232975;233489;236794	Arl6ip1;Atp1a3;Picalm;Slc39a6;Slc1a2;Atp1b2;Slc1a3;Slc31a1;Slc8a3;Slc1a1;Slc12a6;Slc12a5;Rgs4;Kcnj9;Cln8;Atp4b;Slc9a6;Hcn2;Psen1
GO:0007274	neuromuscular synaptic transmission	9	3.37811	0.000903136	0.0101209	11447;12286;12669;13655;16561;19339;20910;104156;231760	Chrm1;Etv5;Rab3a;Chrnd;Kif1b;Egr3;Rimbp2;Stxbp1;Cacna1a
GO:0048193	Golgi vesicle transport	36	1.7227	0.000921243	0.0102941	11735;11776;11844;12988;13047;13430;16834;17918;18195;19338;20336;20661;21766;22318;26554;27061;53611;54189;54214;56447;58244;66482;66682;67456;67804;76895;78885;78891;93739;94221;99371;104303;208647;213827;231580;269523	Gabarapl2;Gopc;Ergic2;Arf5;Dnm2;Ap3d1;Vti1a;Cog1;Ank3;Coro7;Snx2;Csk;Arl1;Exoc4;Scyl1;Myo5a;Gak;Vamp2;Sort1;Cux1;Cul3;Tex261;Arcn1;Bicd2;Stx6;Vcp;Exoc2;Trappc5;Rab33b;Creb3l2;Copz1;Golga4;Nsf;Rabep1;Bcap31;Arfgef2
GO:0034330	cell junction organization	35	1.73714	0.000926801	0.0103413	11472;11518;11845;12388;12631;12988;13052;14086;14712;14758;17913;18223;19229;19271;21838;56217;56233;56327;60595;72349;93742;104831;107746;109711;109905;192176;211401;212307;215449;216527;218952;224912;225341;232227;269116	Add1;Arf6;Iqsec1;Cfl1;Dusp3;Nfasc;Gnpat;Rapgef1;Csk;Cxadr;Numbl;Actn4;Ptpn23;Ctnnd1;Actn1;Hdac7;Lims2;Mpp5;Ptk2b;Fscn1;Flna;Myo1c;Thy1;Ccm2;Ptprj;Gpm6b;Arl2;Rap1b;Rap1a;Pard3;Actn2;Mapre2;Mtss1;Crb3;Fermt2
GO:0007018	microtubule-based movement	36	1.70908	0.00106494	0.0117643	11775;11776;11778;12121;12217;12794;13191;14252;16561;16568;16569;16570;16572;16573;17257;17754;17918;18472;18518;18762;19419;19726;20853;23859;29819;30957;67095;68475;71514;74117;74187;76895;80718;214952;234847;235180	Mapk8ip3;Bicd1;Ap3d1;Trak1;Dctn1;Rhot2;Ap3b2;Kif3b;Cnih2;Kif3a;Mecp2;Myo5a;Kif5a;Ap3s2;Kif5b;Fez1;Igbp1;Stau2;Katnb1;Sfpq;Flot2;Kif1b;Pafah1b1;Bicd2;Rab27b;Map1a;Prkcz;Kif3c;Dlg2;Bsn;Spg7;Rasgrp1;Ssna1;Actr3;Stau1;Rfx3
GO:0055074	calcium ion homeostasis	60	1.49515	0.00108148	0.0119301	11441;11517;11749;11938;11941;12286;12287;12288;12289;12297;12298;12313;12921;13385;13489;14225;14674;14748;14799;14810;14813;16527;17918;18389;18751;18799;18803;19164;19229;20203;20312;20320;21838;22627;27061;50527;56384;57340;58994;64051;65945;65973;66168;67972;72828;74772;76055;76376;76614;99296;108058;108071;109676;110213;110893;216001;224129;235574;238384;319984	Grina;Grin1;Anxa6;Mgea5;Tmbim6;Atp13a2;Kcnk3;Cacna1c;Jph4;Cx3cl1;Myo5a;Gpr3;Clstn1;Asph;Grin2c;Drd2;Micu1;Fkbp1a;Atp2a2;Ank2;Ptk2b;Atp2b2;Jph3;Hrh3;Cacnb4;Nptn;Camk2d;Ero1l;Thy1;Letm1;Slc8a3;Gna13;Cacna1b;Cacnb3;Crhr1;Plcg1;Grm5;S100b;Slc24a4;Atp2c1;Plcd1;Adcy5;Calm1;Sv2a;Dlg4;Ywhae;Smpd3;Immt;Atp2b1;Chrna7;Adcyap1r1;Bcap31;Prkcb;Cacna1d;Slc24a2;Psen1;Oprl1;Gria1;Ubash3b;Cacna1a
GO:0023058	adaptation of signaling pathway	8	3.55883	0.00119372	0.013002	12323;13429;13430;13489;14773;18806;26385;108071	Dnm2;Dnm1;Grk6;Drd2;Pld2;Camk2b;Grm5;Grk5
GO:0046683	response to organophosphorus	22	2.00184	0.00128931	0.0139649	12215;15166;16477;16478;17993;19229;21974;55991;57028;59035;65973;107746;109880;109905;110893;207728;215449;223864;231637;232087;270627;381677	Vgf;Braf;Pdxp;Carm1;Rapgef1;Top2b;Junb;Asph;Ssh1;Ptk2b;Rapgef3;Slc8a3;Taf1;Bsg;Pde2a;Rap1b;Rap1a;Ndufs4;Hcn2;Jund;Mat2a;Panx1
GO:0014812	muscle cell migration	18	2.16199	0.00141351	0.0150994	12305;14180;17260;17918;18124;18791;20563;22003;22370;23789;56508;108058;208727;211770;223864;231637;238130;271457	Mef2c;Trib1;Slit2;Myo5a;Rab5a;Fgf9;Hdac4;Ssh1;Ddr1;Rapgef3;Camk2d;Tpm1;Coro1b;Dock4;Vtn;Plat;Nr4a3;Rapgef4
GO:0018212	peptidyl-tyrosine modification	47	1.56377	0.00144555	0.0153783	11302;11603;11804;12305;12388;12501;12988;13385;13548;13641;13642;13643;13839;13841;13844;13848;14585;15163;15182;15200;18003;18212;18213;18762;18983;19164;19229;19271;19699;20187;20354;21754;21838;22021;22370;26400;51789;80794;83433;106763;108071;121021;208650;224105;226419;231876;329165	Map2k7;Hbegf;Ttbk1;Efnb2;Lmtk2;Abi2;Aplp2;Epha7;Csk;Hcls1;Tesk1;Efnb3;Sema4d;Tnk2;Ctnnd1;Aatk;Ntrk3;Ptk2b;Ddr1;Ephb6;Thy1;Gfra1;Agrn;Ptprj;Prkcz;Grm5;Tpst1;Cblb;Cspg4;Vtn;Efnb1;Reln;Hdac2;Pak2;Dlg4;Dyrk3;Ephb2;Nedd9;Ryk;Dyrk1a;Cnot7;Cblc;Ntrk2;Epha5;Cd3e;Psen1;Trem2
GO:0050795	regulation of behavior	16	2.26091	0.00157102	0.0164649	12854;12921;13385;13489;17260;18124;18189;18389;19699;22026;56320;58234;65114;73094;109241;192167	Shank3;Dbn1;Mef2c;Nlgn1;Mbd5;Drd2;Nr2c2;Vps35;Crhr1;Sgip1;Reln;Dlg4;Cort;Nr4a3;Nrxn1;Oprl1
GO:0007422	peripheral nervous system development	14	2.40221	0.00165817	0.0172851	11496;13138;13655;14733;17937;18212;18213;19058;56217;64383;70430;93742;243914;269116	Nfasc;Ntrk3;Mpp5;Adam22;Nab2;Ppp3r1;Tbce;Dag1;Egr3;Gpc1;Pard3;Ntrk2;Lgi4;Sirt2
GO:0034976	response to endoplasmic reticulum stress	31	1.73183	0.00184951	0.0191002	12759;13629;18709;19417;20747;22644;26943;27061;50527;52551;56424;56807;59025;63958;66168;67890;68018;69601;70231;74126;74143;75770;110213;110920;208647;217734;224045;230904;244373;269523;270669	Sgta;Grina;Ufm1;Rasgrf1;Tmbim6;Scamp5;Dab2ip;Syvn1;Eef2;Ube4b;Clu;Pomt2;Eif2b5;Brsk2;Usp14;Ero1l;Pik3r2;Spop;Vcp;Fbxo2;Creb3l2;Stub1;Rnf103;Col4a3bp;Gorasp2;Opa1;Hspa13;Serinc3;Bcap31;Erlin2;Mbtps2
GO:0071900	regulation of protein serine/threonine kinase activity	53	1.50138	0.00187249	0.0193118	11441;11836;12570;12988;13844;14366;15239;17283;17420;18189;18213;18481;18767;19052;19085;19088;19164;19229;19259;19271;19419;20597;21754;21838;24063;26400;26403;26404;30957;50523;51791;53380;56426;66917;67974;69601;70834;72349;74018;74055;80794;93897;94275;108071;109880;114715;114716;121021;211770;216965;269881;330177;665113	Map2k7;Prkar1b;Hgs;Mapk8ip3;Dusp3;Braf;Ptpn5;Araf;Taok3;Ccny;Smpd1;Tnik;Ppp2ca;Trib1;Csk;Rgs14;Taok1;Dab2ip;Pak3;Tesk1;Fzd4;Maged1;Ntrk3;Men1;Ptk2b;Spred1;Thy1;Ptprj;Spag9;Chordc1;Grm5;Map3k11;Cspg4;Map3k12;Map3k10;Pkia;Spred2;Rasgrp1;Prkar2b;Cdk5r2;Ephb2;Plce1;Pdcd10;Fzd10;Als2;Cblc;Chrna7;Psmd10;Lats2;Mnat1;Spry1;Nrxn1;Psen1
GO:0050879	multicellular organismal movement	12	2.5738	0.0018853	0.0194181	11447;11938;12286;13629;14705;17754;26556;26889;50769;53611;65114;110893	Vti1a;Eef2;Chrnd;Atp2a2;Atp8a2;Slc8a3;Map1a;Vps35;Bscl2;Cln8;Homer1;Cacna1a
GO:0033619	membrane protein proteolysis	11	2.69636	0.00194238	0.019822	11487;13138;19164;23821;59287;66552;73218;80708;244058;269473;270669	Bace1;Rgma;Ncstn;Sppl2a;Dag1;Adam10;Sppl2b;Mbtps2;Pacsin3;Lrig2;Psen1
GO:0008214	protein dealkylation	8	3.3134	0.00198708	0.0201721	16468;18676;20591;22289;72590;75605;76804;108829	Kdm6a;Ppme1;Kdm4c;Jmjd1c;Jarid2;Phf2;Kdm5b;Kdm5c
GO:1904951	positive regulation of establishment of protein localization	53	1.48735	0.00229428	0.0228135	11735;11785;12289;12297;12361;12669;13191;13211;13447;13489;13830;14661;15163;16500;16568;16573;17913;17975;18709;18762;19042;19056;19094;19164;19259;19419;20909;22318;22627;23830;27061;54673;55991;56426;56508;56807;57258;65114;65973;69981;72162;74006;74117;74772;76055;104831;192176;216856;223864;230908;269800;406218;606496	Tardbp;Chrm1;Stom;Apbb1;Ptpn5;Dctn1;Mgea5;Ank3;Atp13a2;Gsk3a;Scamp5;Hcls1;Nlgn2;Kif3a;Dhx36;Kcnb1;Tmem30a;Vamp2;Ptpn23;Asph;Ncl;Zfp384;Drd2;Sh3glb1;Doc2b;Kif5b;Ppp3cb;Cask;Dnm1l;Xpo4;Rapgef3;Flna;Capn10;Pik3r2;Myo1c;Vps35;Cacnb3;Ppm1a;Prkcz;Rasgrp1;Panx2;Glud1;Ywhae;Pdcd10;Actr3;Dhx9;Mapk11;Bcap31;Cacna1d;Rapgef4;Stx4a;Psen1;Panx1
GO:0021915	neural tube development	27	1.78186	0.00233706	0.02315	12631;12808;13542;13800;14232;16568;16870;18749;19164;20732;22289;50884;54006;56044;69718;70495;74143;93760;105782;106042;217837;225164;228361;232906;234366;236539;244058	Cfl1;Mib1;Fkbp8;Cobl;Kdm6a;Spint1;Kif3a;Arid1a;Lhx2;Nckap1;Dvl1;Ambra1;Rgma;Prickle1;Arhgap35;Rala;Deaf1;Scrib;Itpk1;Ipmk;Gatad2a;Enah;Opa1;Atp6ap2;Prkacb;Phgdh;Psen1
GO:0043543	protein acylation	33	1.67243	0.00240355	0.0237783	11785;13016;15161;15182;17192;17257;17977;18108;18293;19042;19043;20174;20586;20587;21761;26992;27801;55982;56456;56613;70546;74195;75560;76055;108155;140858;208158;216965;223864;228136;269610;270627;320150	Apbb1;Hcfc1;Mgea5;Zdhhc5;Taok1;Ctbp1;Mecp2;Actl6a;Ogdh;Brd7;Smarca4;Ncoa1;Ruvbl2;Ogt;Paxip1;Rapgef3;Chd5;Map6d1;Wdr5;Zdhhc2;Ppm1a;Ppm1b;Zdhhc8;Taf1;Rps6ka4;Hdac2;Ep400;Morf4l1;Smarcb1;Elp3;Nmt2;Mbd3;Zdhhc17
GO:0006513	protein monoubiquitination	13	2.36582	0.00276101	0.0267691	13194;17237;17999;19821;26554;59026;63958;71458;72584;109331;213753;214498;216150	Rnf2;Huwe1;Ddb1;Ube4b;Cul3;Mgrn1;Zfp598;Bcor;Cdc34;Nedd4;Rnf20;Cdc73;Cul4b
GO:0009755	hormone-mediated signaling pathway	28	1.73356	0.00294491	0.0282348	12921;13001;13123;14228;17977;17999;18124;18212;18673;19060;20182;20586;20602;22026;22215;50523;56736;59035;67040;67890;77889;93686;93760;94186;224902;225998;232791;270627	Ncor2;Carm1;Fkbp4;Strn3;Csnk2b;Cnot3;Ufm1;Ube3a;Arid1a;Rorb;Smarca4;Ncoa1;Rnf14;Rxrb;Ppp5c;Rbfox2;Nr2c2;Cyp7b1;Crhr1;Ddx17;Taf1;Nedd4;Lbh;Ntrk2;Phb;Nr4a3;Lats2;Safb2
GO:0018205	peptidyl-lysine modification	44	1.53185	0.00298854	0.0285474	11785;13016;13626;14025;15161;15182;15185;15353;16468;17192;17257;17283;17765;17977;19720;20174;20586;20587;20610;21761;22218;22589;26992;30877;54473;55982;56456;56613;64383;69188;71458;74195;75302;75560;76055;76804;108155;110147;140858;170930;208727;246198;269610;270627	Kmt2e;Apbb1;Atrx;Hcfc1;Mgea5;Sumo1;Mllt6;Ctbp1;Mecp2;Actl6a;Mtf2;Hmg20b;Brd7;Kdm4c;Tollip;Asxl2;Hdac4;Eed;Smarca4;Men1;Ncoa1;Ruvbl2;Ogt;Paxip1;Chd5;Wdr5;Bcl11a;Bcor;Trim27;Gnl3;Taf1;Rps6ka4;Sumo2;Hdac2;Ep400;Morf4l1;Smarcb1;Elp3;Hdac6;Jarid2;Sumo3;Mbd3;Sirt2;Ehmt2
GO:0048008	platelet-derived growth factor receptor signaling pathway	12	2.44293	0.00299831	0.0286055	15239;18124;18791;19271;30953;51791;75725;107746;110279;208650;215114;269473	Hgs;Hip1;Rapgef1;Rgs14;Schip1;Ptprj;Cblb;Bcr;Phf14;Plat;Nr4a3;Lrig2
GO:0014074	response to purine-containing compound	23	1.8417	0.0031087	0.0296223	12215;14225;15166;16477;16478;17993;19229;21974;55991;57028;59035;65973;107746;109880;109905;110893;207728;215449;223864;231637;232087;270627;381677	Vgf;Braf;Pdxp;Carm1;Rapgef1;Top2b;Junb;Asph;Ssh1;Fkbp1a;Ptk2b;Rapgef3;Slc8a3;Taf1;Bsg;Pde2a;Rap1b;Rap1a;Ndufs4;Hcn2;Jund;Mat2a;Panx1
GO:0007272	ensheathment of neurons	21	1.89648	0.00322859	0.0305399	11496;12759;13138;14712;14733;17136;17918;17937;18212;18213;19058;20182;20203;21367;56217;64383;93742;110893;224045;243914;269116	Nfasc;Gnpat;Myo5a;Clu;Eif2b5;Ntrk3;Mpp5;Adam22;Nab2;Rxrb;Ppp3r1;Slc8a3;Dag1;S100b;Gpc1;Pard3;Ntrk2;Lgi4;Mag;Cntn2;Sirt2
GO:0015893	drug transport	31	1.6697	0.00327608	0.0309138	12286;13489;14366;14664;18546;18751;19164;19736;19765;20510;20511;20512;20529;20538;20979;20981;20983;26889;53420;54208;56327;58994;68585;69981;80721;80976;100561;102857;171180;229521;234595	Slc38a7;Slc6a9;Arl6ip1;Slc6a8;Fzd4;Tmem30a;Syt1;Slc6a2;Drd2;Slc1a2;Ralbp1;Slc19a3;Slc1a3;Slc31a1;Syt11;Syt4;Slc1a1;Pcp4;Slc15a4;Rgs4;Arl2;Syt3;Syt5;Smpd3;Cln8;Syt12;Rtn4;Prkcb;Psen1;Syt13;Cacna1a
GO:0061351	neural precursor cell proliferation	25	1.76633	0.00373298	0.0347606	12227;13489;14678;16485;16568;16870;18223;18472;20312;20602;20732;53605;56195;56320;57754;64383;72843;93761;107746;171469;192176;218820;225341;231580;320165	Tacc1;Ptbp2;Nap1l1;Ncor2;Dbn1;Rapgef1;Cx3cl1;Spint1;Kif3a;Gak;Numbl;Lhx2;Prdm4;Drd2;Cend1;Lims2;Zfp503;Smarca1;Flna;Pafah1b1;Gnai2;Kcna1;Gpr37l1;Sirt2;Btg2
GO:0015698	inorganic anion transport	23	1.80558	0.0040025	0.0370482	12354;12725;14394;14395;14397;14400;14401;14402;14406;19775;20510;20512;20536;22333;22335;26373;54403;55963;57138;57776;59033;107723;108071	Slc1a4;Clcn3;Gabra4;Ttyh1;Gabra2;Gabrb1;Vdac1;Clcn7;Slc1a3;Slc1a1;Vdac3;Grm5;Slc12a6;Slc12a5;Xpr1;Slc4a3;Gabrb2;Slc4a4;Slc4a8;Gabra1;Car7;Gabrb3;Gabrg2
GO:2000273	positive regulation of signaling receptor activity	9	2.77178	0.00402109	0.0370876	11838;12300;12631;13844;19699;54376;54377;58234;270627	Shank3;Cfl1;Cacng4;Arc;Cacng3;Cacng2;Taf1;Reln;Ephb2
GO:0072594	establishment of protein localization to organelle	45	1.49722	0.00416042	0.0381912	11632;11776;12300;12313;12492;12631;14180;14545;15163;15239;17751;17999;18709;18767;19052;19055;19058;19164;19259;19305;19349;20174;22631;29858;29867;52551;53611;53869;54376;54377;54673;56417;56495;74718;75788;105782;106042;170731;192176;207728;230673;230908;237082;432486;606496	Tardbp;Sgta;Gdap1;Hgs;Rab7;Cfl1;Ptpn5;Smurf1;Ap3d1;Vti1a;Cacng4;Nxt2;Pex5;Ppp2ca;Gsk3a;Hcls1;Ipo13;Cacng3;Fgf9;Ruvbl2;Prickle1;Sh3glb1;Cabp1;Adar;Ppp3ca;Pmm1;Gnptab;Flna;Pik3r2;Scrib;Ppp3r1;Mfn2;Ywhaz;Cacng2;Rab11a;Pkia;Nedd4;Pde2a;Calm1;Mt3;Snx16;Asna1;Scarb2;Psen1;Aip
GO:0098927	vesicle-mediated transport between endosomal compartments	9	2.70249	0.00481265	0.0430588	13731;19349;54673;74718;104831;192176;225326;231876;271457	Rab7;Lmtk2;Ptpn23;Rab5a;Sh3glb1;Flna;Pik3c3;Snx16;Emp2

## Sheet: MPOs
geneSet	description	count	enrichmentRatio	pValue	FDR	gene id	symbol
MP:0003633	abnormal nervous system physiology	383	2.71882	0	0	11302;83766;11496;11517;11603;56697;23797;74018;228361;11735;11775;11776;319924;23805;11838;99371;239985;11864;74100;11419;11418;67979;223922;232975;11938;11941;235574;50769;22589;76898;23821;108100;12032;12041;76895;109880;12217;224671;12226;73205;12286;12287;12288;12289;58226;12297;12298;12300;54377;27062;68566;12322;12323;207565;12354;12404;212139;108686;216527;17470;12501;110911;108013;107934…	Atad1;Nrxn3;Git1;Dlgap3;Lrfn3;Chrm1;Vgf;Shank3;Prkar1b;Gdap1;Kcnh3;Synpo;Mapk8ip3;Hepacam;Snph;Nap1l1;Ncor2;Nfasc;Braf;Chst10;Il1rapl1;Dbn1;Slc6a9;Grin1;Ptpn5;Fkbp8;Ap3d1;Rab3a;Kcnq2;Atrx;Stxbp5l;Pip5k1c;Trim2;Sptbn2;Gna11;Plaa;Cst3;Cacng4;Tsc2;Gnpat;Lrrtm4;Rasgrf1;Tmbim6;Ank3;Pak4;Unc5a;Ap3b2;Kcnab2;Cc2d1a;Tnik;Ppif;Kcnk3;Cacna1c;Dnm1;Fut9;Rgs14;Ube3a;Atp1a3;Dbnl;Cx3cl1;Top2b;Mapk8ip2;Pak3;Ppt1;…
MP:0005451	abnormal body composition	287	1.73312	0	0	234734;11305;11352;11431;50790;60595;11496;104111;11517;11518;11534;67269;66395;74018;109674;109676;77087;11749;11803;11836;213827;213498;239985;75302;11907;232975;11938;11941;50769;22589;20239;23821;12041;110279;76895;109880;14705;12215;26363;73205;12286;12289;12298;12300;12322;12323;67252;12354;212139;108686;67974;12476;68916;110911;108013;93898;12632;66917;12725;26373;232370;232791;67579;58799…	Tardbp;Git1;Pi4k2a;Sgta;Maml1;Aplp1;Dact3;Ptms;Add1;Kmt2e;Vgf;Shank3;Hgs;Ate1;Csmd1;Dusp3;Dpp10;Ncor2;Hip1;Braf;Dbn1;Slc6a9;Grin1;Etv5;Crbn;Araf;Abca2;Smurf1;Fkbp8;Anxa6;Fkbp4;Ccny;Gnaz;Atrx;Stxbp5l;Sptbn2;Mark2;Cnot3;Gna11;Smpd1;Plaa;Ltbp4;Eya3;Gnpat;Rhot2;Rasgrf1;Gse1;Pex5;Gipc1;Cc2d1a;Tnik;Trib1;Kif3b;Usp1;Gsk3a;Lin7c;Usp33;Fbxw8;Ube3a;Atp1a3;Gpr85;Thoc1;Dbnl;Ppt1;Scyl1;Acp1;Mecp2;Ptprd;Clcn3;…
MP:0002152	abnormal brain morphology	278	2.36982	0	0	234734;11302;329165;11352;60595;11487;104111;11515;11518;14797;239528;67269;23797;74018;228361;109676;11735;23805;213827;99371;232906;11855;93760;239985;11864;11418;232975;11932;11941;235574;50769;20239;12006;53418;12032;12041;12050;71458;76895;109880;12226;12286;12288;12297;12298;12300;12322;12343;12404;212139;108686;216527;108013;53883;107934;57754;93898;241447;12631;68942;12669;11441;12709;127…	Tardbp;Pi4k2a;Sgta;B4galt2;Dlgap3;Add1;Fubp1;Chrm1;Shank3;Hgs;Synpo;Efnb2;Mapk8ip3;Cfl1;Hepacam;Ptbp2;Ncor2;Braf;Il1rapl1;Dbn1;Nsmf;Grin1;Dnm2;Mib1;Ski;Aes;Fkbp8;Zc3h14;Abi2;Ncam1;Pip5k1c;Trim2;Sptbn2;Mark2;Smpd1;Plaa;Cst3;Epha7;Gnpat;Lrrtm4;Celsr2;Dclk1;Pex5;Ank3;Pak4;Rapgef1;Kdm6a;Cc2d1a;Tnik;Kif3b;Tom1l2;Cacna1c;Dnm1;Csk;Fbxw8;Dab2ip;Ube3a;Ago2;Atp1a3;Gpr85;Herc1;Top2b;Mapk8ip2;Ppt1;Kif3a;Scyl…
MP:0001259	abnormal body weight	275	1.74949	0	0	234734;11305;11352;11431;50790;60595;11496;104111;11517;11518;11534;67269;66395;74018;109674;109676;77087;11749;11803;11836;213827;213498;239985;75302;11907;232975;11938;11941;50769;22589;20239;23821;12041;110279;76895;109880;14705;12215;26363;73205;12286;12287;12289;12298;12300;12322;12323;207565;67252;212139;219158;108686;67974;12476;68916;110911;108013;93898;241447;12632;66917;12725;26373;2327…	Tardbp;Git1;Pi4k2a;Sgta;Maml1;Aplp1;Dact3;Add1;Kmt2e;Vgf;Shank3;Hgs;Ate1;Csmd1;Ncor2;Hip1;Braf;Dbn1;Slc6a9;Grin1;Etv5;Crbn;Araf;Abca2;Fkbp8;Anxa6;Fkbp4;Ccny;Gnaz;Atrx;Stxbp5l;Sptbn2;Mark2;Cnot3;Gna11;Smpd1;Plaa;Ltbp4;Eya3;Gnpat;Rhot2;Rasgrf1;Gse1;Pex5;Gipc1;Cc2d1a;Tnik;Trib1;Usp1;Gsk3a;Lin7c;Usp33;Fbxw8;Ube3a;Atp1a3;Gpr85;Thoc1;Dbnl;Ppt1;Scyl1;Acp1;Mecp2;Ptprd;Clcn3;Eef1a2;Slc6a8;Snx27;Mbd5;Bace1…
MP:0003491	abnormal voluntary movement	274	2.34237	0	0	234734;11305;11352;83766;11488;11496;23792;104111;224129;11517;11603;67269;74018;109676;11735;11775;11776;11778;23805;11836;213827;213498;54208;75302;74772;232975;11932;11938;11941;50769;20239;53418;23821;12041;76895;109880;12217;224671;26363;12286;12287;12288;12298;12300;12322;12323;67252;12404;219158;67974;108013;57754;93898;241447;12632;66917;12669;11441;12725;26889;65945;232370;12759;12846;20…	Tardbp;Git1;Pi4k2a;B4galt2;Ptms;Chrm1;Vgf;Shank3;Gdap1;Hgs;Synpo;Efnb2;Csmd1;Ptbp2;Ncor2;Hip1;Nfasc;Braf;Slc6a9;Grin1;Araf;Abca2;Smurf1;Fkbp8;Ap3d1;Trak1;Ccny;Arl6ip1;Stxbp5l;Pip5k1c;Trim2;Sptbn2;Smpd1;Plaa;Dctn1;Tsc2;Ank3;Ap3b2;Tnik;Atp13a2;Tom1l2;Cacna1c;Dnm1;Gsk3a;Ube3a;Atp1a3;Herc1;Dbnl;Top2b;Ppt1;Scyl1;Mecp2;Lrrtm1;Ptprd;Clcn3;Efnb3;Apc2;Slc6a8;Ube4b;Bace1;Gria4;Kcnn2;Myo5a;Dapk1;Kcnb1;Fzd4;…
MP:0010832	lethality during fetal growth through weaning	267	1.77572	0	0	83766;60595;11496;23792;104111;11517;11534;56436;239528;11603;11632;228361;109676;11735;11776;11836;11845;232906;11855;93760;239985;11864;75302;11907;232975;11932;11938;50769;23821;14025;58208;76895;30948;104184;109880;26992;14705;12215;12286;12287;12288;12295;27062;67252;59035;192160;12361;212139;108013;107934;12632;11441;71722;26373;67579;224912;208647;104318;13016;12386;72584;13047;76884;13131…	Nrxn3;Git1;Sgta;Maml1;Hbegf;Pbrm1;Kmt2e;Fubp1;Vgf;Efnb2;Arf6;Ate1;Mapk8ip3;Cacnb1;Nfe2l1;Fras1;Ptbp2;Ncor2;Hip1;Nfasc;Braf;Slc6a9;Grin1;Etv5;Dnm2;Araf;Carm1;Ski;Fkbp8;Ap3d1;Kcnq2;Maea;Spin1;Stxbp5l;Mta2;Pip5k1c;Sin3b;Mark2;Ltbp4;Tsc2;Mgea5;Mef2c;Smarcc2;Pex5;Magi2;Ank3;Kdm6a;Sumo1;Cc2d1a;Usp1;Cacna1c;Dnm1;Fbxw8;Casc3;Adrm1;Ube3a;Ago2;Ppme1;Atp1a3;Thoc1;Ctbp1;Top2b;Slit2;Eef2;Ube2l3;Snx27;Mbd5;Mef…
MP:0002882	abnormal neuron morphology	265	2.60469	0	0	234734;11302;11305;329165;11352;83766;11496;104111;11603;67269;23797;11658;74018;109676;11735;23805;213827;99371;239985;74772;232975;11932;11941;50769;20239;53418;23821;12050;76895;109880;26992;12217;12286;12289;12297;12298;12300;27062;12322;12404;212139;108686;107934;57754;93898;12631;68942;11441;12725;26373;26889;65945;21367;208922;67579;12933;13010;12386;76884;13131;69601;13138;56320;13176;131…	Tardbp;Nrxn3;Git1;Pi4k2a;B4galt2;Lrfn3;Vgf;Shank3;Gdap1;Hgs;Efnb2;Mapk8ip3;Cfl1;Hepacam;Snph;Ptbp2;Nap1l1;Nfasc;Braf;Dbn1;Mib1;Abca2;Fkbp8;Trak1;Abi2;Ncam1;Trim2;Sptbn2;Smpd1;Plaa;Dctn1;Cst3;Tsc2;Epha7;Gnpat;Dclk1;Magi2;Ank3;Pak4;Unc5a;Mmp24;Cc2d1a;Tnik;Atp13a2;Dnm1;Dab2ip;Ube3a;Atp1a3;Herc1;Top2b;Mapk8ip2;Ppt1;Alcam;Slc6a15;Scyl1;Kcnd2;Mecp2;Lrrtm1;Clcn3;Eef1a2;Efnb3;Apc2;Slc6a8;Mbd5;Upf3b;Ube4b…
MP:0012321	abnormal total tissue mass	265	1.80848	0	0	234734;11305;11352;11431;50790;60595;11496;104111;11517;11518;11534;67269;66395;74018;109674;109676;77087;11749;11803;11836;213827;213498;239985;75302;11907;232975;11938;11941;50769;22589;20239;23821;12041;110279;76895;109880;14705;12215;26363;73205;12286;12289;12298;12300;12322;12323;67252;212139;108686;67974;12476;68916;110911;108013;93898;12632;66917;12725;26373;232791;67579;58799;382056;94109…	Tardbp;Git1;Pi4k2a;Sgta;Maml1;Aplp1;Dact3;Add1;Kmt2e;Vgf;Shank3;Hgs;Ate1;Csmd1;Ncor2;Hip1;Braf;Dbn1;Slc6a9;Grin1;Etv5;Crbn;Araf;Abca2;Fkbp8;Anxa6;Fkbp4;Ccny;Gnaz;Atrx;Stxbp5l;Sptbn2;Mark2;Cnot3;Gna11;Smpd1;Plaa;Ltbp4;Eya3;Gnpat;Rhot2;Rasgrf1;Gse1;Pex5;Gipc1;Cc2d1a;Tnik;Trib1;Usp1;Gsk3a;Lin7c;Usp33;Fbxw8;Ube3a;Atp1a3;Gpr85;Thoc1;Dbnl;Ppt1;Scyl1;Acp1;Mecp2;Ptprd;Clcn3;Eef1a2;Slc6a8;Snx27;Mbd5;Bace1…
MP:0002169	no abnormal phenotype detected	260	1.67178	0	0	226251;50790;11487;104111;11515;11517;27360;11603;66395;99152;224650;66471;11785;208117;11804;213498;223922;320940;12006;23821;109880;381979;75770;12286;54376;54377;68566;12343;80794;12570;68916;108013;12212;74241;11441;12794;12808;12854;224912;12921;12988;121021;72584;76884;13131;13138;13178;13429;13430;103967;13489;14357;13638;13642;13643;13660;208643;13848;13854;13855;14026;14042;14180;116701;…	Nrxn3;Git1;Map2k7;Pi4k2a;Hbegf;Mllt1;Gna12;Chpf;Sez6l2;Efnb2;Mapk8ip3;Epn2;Grina;Rab7;Hip1;Braf;Apbb1;Epn1;Slc6a9;Grin1;Dnm2;Atp11c;Smurf1;Rab3a;Npdc1;Cobl;Vti1a;Dck;Aplp2;Brsk1;Sin3b;Huwe1;Cacng4;Tsc2;Kcnc3;Sh3gl1;Rhot2;Rasgrf1;Scamp1;Mef2c;Smarcc2;Sept3;Itgb5;Magi2;Kdm6a;Sumo1;Kcnab2;Snx2;Tnik;Ppp2ca;Kcnk3;Dnm1;Csk;Gsk3a;Mllt6;Jph4;Dtx1;Ubtf;Top2b;Cnih2;Eif4g1;Syvn1;Nlgn1;Mecp2;Lrrtm1;Efnb3;Mef…
MP:0002873	normal phenotype	260	1.66999	0	0	226251;50790;11487;104111;11515;11517;27360;11603;66395;99152;224650;66471;11785;208117;11804;213498;223922;320940;12006;23821;109880;381979;75770;12286;54376;54377;68566;12343;80794;12570;68916;108013;12212;74241;11441;12794;12808;12854;224912;12921;12988;121021;72584;76884;13131;13138;13178;13429;13430;103967;13489;14357;13638;13642;13643;13660;208643;13848;13854;13855;14026;14042;14180;116701;…	Nrxn3;Git1;Map2k7;Pi4k2a;Hbegf;Mllt1;Gna12;Chpf;Sez6l2;Efnb2;Mapk8ip3;Epn2;Grina;Rab7;Hip1;Braf;Apbb1;Epn1;Slc6a9;Grin1;Dnm2;Atp11c;Smurf1;Rab3a;Npdc1;Cobl;Vti1a;Dck;Aplp2;Brsk1;Sin3b;Huwe1;Cacng4;Tsc2;Kcnc3;Sh3gl1;Rhot2;Rasgrf1;Scamp1;Mef2c;Smarcc2;Sept3;Itgb5;Magi2;Kdm6a;Sumo1;Kcnab2;Snx2;Tnik;Ppp2ca;Kcnk3;Dnm1;Csk;Gsk3a;Mllt6;Jph4;Dtx1;Ubtf;Top2b;Cnih2;Eif4g1;Syvn1;Nlgn1;Mecp2;Lrrtm1;Efnb3;Mef…
MP:0001392	abnormal locomotor behavior	259	2.37471	0	0	234734;11305;11352;83766;11488;11496;23792;104111;224129;11517;11603;67269;74018;109676;11735;11775;11776;23805;11836;213827;213498;54208;75302;74772;232975;11938;11941;50769;20239;53418;23821;12041;76895;109880;12217;224671;26363;12286;12287;12288;12298;12300;12322;12323;67252;12404;219158;67974;108013;57754;93898;241447;12632;66917;12669;11441;12725;26889;65945;232370;12759;12846;208922;12890;9…	Tardbp;Git1;Pi4k2a;B4galt2;Ptms;Chrm1;Vgf;Shank3;Gdap1;Hgs;Synpo;Csmd1;Hip1;Braf;Slc6a9;Grin1;Araf;Abca2;Smurf1;Ap3d1;Trak1;Ccny;Arl6ip1;Stxbp5l;Pip5k1c;Trim2;Sptbn2;Smpd1;Plaa;Dctn1;Tsc2;Ank3;Ap3b2;Tnik;Atp13a2;Tom1l2;Cacna1c;Dnm1;Gsk3a;Ube3a;Atp1a3;Herc1;Dbnl;Ppt1;Scyl1;Mecp2;Lrrtm1;Ptprd;Clcn3;Efnb3;Apc2;Slc6a8;Ube4b;Bace1;Gria4;Kcnn2;Myo5a;Dapk1;Kcnb1;Fzd4;Arhgef11;Pde4b;Clstn1;Scn1b;Atxn2;Kc…
MP:0001262	decreased body weight	247	1.89932	0	0	234734;11305;11352;11431;50790;60595;11496;104111;11517;11518;11534;67269;66395;109674;109676;77087;11749;11803;11836;213827;213498;239985;75302;11907;232975;11938;11941;50769;22589;20239;23821;12041;110279;76895;109880;14705;12215;26363;73205;12286;12289;12298;12300;12322;12323;67252;212139;108686;67974;12476;68916;110911;93898;12632;66917;12725;26373;232791;67579;58799;104318;12386;26554;72584;…	Tardbp;Git1;Pi4k2a;Sgta;Maml1;Aplp1;Dact3;Add1;Kmt2e;Vgf;Shank3;Hgs;Ate1;Ncor2;Hip1;Braf;Dbn1;Slc6a9;Grin1;Etv5;Crbn;Araf;Abca2;Fkbp8;Anxa6;Fkbp4;Ccny;Gnaz;Atrx;Stxbp5l;Mark2;Cnot3;Gna11;Smpd1;Plaa;Ltbp4;Eya3;Gnpat;Rhot2;Rasgrf1;Gse1;Pex5;Gipc1;Cc2d1a;Tnik;Trib1;Usp1;Gsk3a;Lin7c;Usp33;Fbxw8;Ube3a;Atp1a3;Gpr85;Thoc1;Dbnl;Scyl1;Acp1;Mecp2;Ptprd;Clcn3;Eef1a2;Slc6a8;Snx27;Mbd5;Bace1;Gria4;Mtf2;Myo5a;…
MP:0012322	decreased total tissue mass	247	1.89932	0	0	234734;11305;11352;11431;50790;60595;11496;104111;11517;11518;11534;67269;66395;109674;109676;77087;11749;11803;11836;213827;213498;239985;75302;11907;232975;11938;11941;50769;22589;20239;23821;12041;110279;76895;109880;14705;12215;26363;73205;12286;12289;12298;12300;12322;12323;67252;212139;108686;67974;12476;68916;110911;93898;12632;66917;12725;26373;232791;67579;58799;104318;12386;26554;72584;…	Tardbp;Git1;Pi4k2a;Sgta;Maml1;Aplp1;Dact3;Add1;Kmt2e;Vgf;Shank3;Hgs;Ate1;Ncor2;Hip1;Braf;Dbn1;Slc6a9;Grin1;Etv5;Crbn;Araf;Abca2;Fkbp8;Anxa6;Fkbp4;Ccny;Gnaz;Atrx;Stxbp5l;Mark2;Cnot3;Gna11;Smpd1;Plaa;Ltbp4;Eya3;Gnpat;Rhot2;Rasgrf1;Gse1;Pex5;Gipc1;Cc2d1a;Tnik;Trib1;Usp1;Gsk3a;Lin7c;Usp33;Fbxw8;Ube3a;Atp1a3;Gpr85;Thoc1;Dbnl;Scyl1;Acp1;Mecp2;Ptprd;Clcn3;Eef1a2;Slc6a8;Snx27;Mbd5;Bace1;Gria4;Mtf2;Myo5a;…
MP:0008762	embryonic lethality	241	1.81598	0	0	234734;56456;74117;11487;56417;239528;11632;56697;228361;99152;77087;11767;11773;11804;11838;99371;93760;13496;56380;56495;108888;11938;235574;11975;11972;22589;54138;12006;71458;207165;109880;72399;12215;12328;12336;192160;216527;12545;214498;13445;66917;232791;68018;12848;171508;12988;13001;67181;26554;72584;13052;20430;13191;13194;94223;72162;13211;74006;13430;238130;56431;13548;230857;13642;1…	Tardbp;Map2k7;Atp6v0d1;Mllt1;Cdk2ap1;Cops2;Hgs;Pitpnb;Ap2m1;Efnb2;Ncdn;Nfe2l1;Rab7;Braf;Etv5;Dnm2;Mib1;Fkbp8;Rnf2;Aplp2;Atrx;Mta2;Pip5k1c;Csnk2b;Cnot3;Huwe1;Dctn1;Tsc2;Ddb1;Mef2c;Sdha;Pak4;Rapgef1;Kdm6a;Bptf;Ppp2ca;Kif3b;Csk;Ctdnep1;Gtf3c1;Fbxw8;Casc3;Rgs14;Exoc4;Ago2;Thoc1;Ubtf;Spint1;Cxadr;Slc7a5;Kif3a;Dhx36;Arc;Brap;Actl6a;Gak;Rptor;Foxp4;Arid1a;Nckap1;Ric8a;Creld1;Eif2s2;Prkcsh;Ankrd11;Ptpn23…
MP:0003635	abnormal synaptic transmission	235	3.67526	0	0	11517;11603;11776;319924;11838;74100;11419;67979;223922;232975;11938;22589;76898;23821;108100;12032;12041;109880;12217;224671;12286;12287;12288;58226;12297;12298;12300;54377;27062;68566;12322;12323;207565;12354;12404;212139;108686;108013;12669;11441;98388;12725;65945;232370;12846;208922;12890;12933;382056;29873;12386;20430;76884;69635;13193;94223;217480;23859;13385;242667;227325;13429;13447;26757…	Atad1;Nrxn3;Git1;Dlgap3;Lrfn3;Chrm1;Vgf;Shank3;Prkar1b;Kcnh3;Synpo;Mapk8ip3;Snph;Braf;Chst10;Il1rapl1;Slc6a9;Grin1;Ptpn5;Ap3d1;Rab3a;Kcnq2;Atrx;Stxbp5l;Pip5k1c;Sptbn2;Gna11;Plaa;Cacng4;Tsc2;Lrrtm4;Rasgrf1;Cc2d1a;Tnik;Cacna1c;Dnm1;Rgs14;Ube3a;Atp1a3;Mapk8ip2;Pak3;Nlgn1;Kcnd2;Arc;Mecp2;Ptprd;Clcn3;Eef1a2;Efnb3;Slc6a8;Upf3b;Bace1;Gria4;Kcnn2;Crtc1;Myo5a;Grasp;Dapk1;Icam5;Pde4b;Vamp2;Clstn1;Baiap2;Kc…
MP:0002206	abnormal CNS synaptic transmission	199	4.23795	0	0	11517;11603;11838;11419;67979;223922;232975;11938;22589;76898;23821;108100;12032;12041;12217;224671;12286;12287;12288;12297;12298;12300;54377;27062;68566;12322;12323;207565;12354;12404;212139;108686;108013;12669;11441;98388;12725;65945;232370;12846;208922;12890;12933;29873;12386;20430;76884;69635;13193;94223;217480;23859;13385;242667;227325;13429;13447;26757;13489;114873;13542;13638;13643;13655;1…	Atad1;Nrxn3;Git1;Dlgap3;Lrfn3;Chrm1;Vgf;Shank3;Prkar1b;Kcnh3;Synpo;Mapk8ip3;Chst10;Il1rapl1;Slc6a9;Grin1;Ptpn5;Rab3a;Kcnq2;Atrx;Stxbp5l;Pip5k1c;Sptbn2;Gna11;Plaa;Cacng4;Tsc2;Lrrtm4;Rasgrf1;Cc2d1a;Tnik;Cacna1c;Dnm1;Rgs14;Ube3a;Atp1a3;Mapk8ip2;Pak3;Nlgn1;Arc;Mecp2;Ptprd;Clcn3;Efnb3;Upf3b;Bace1;Gria4;Kcnn2;Myo5a;Grasp;Dapk1;Icam5;Pde4b;Vamp2;Clstn1;Baiap2;Kcnip3;Eif4ebp2;Syt1;Dvl1;Timp2;Fgf14;Pcdh9;…
MP:0003313	abnormal locomotor activation	192	2.30382	0	0	11305;11352;83766;11488;104111;224129;11517;11603;74018;11735;11775;11776;213498;54208;75302;74772;232975;11938;11941;20239;23821;12041;109880;224671;26363;12286;12287;12288;12298;12300;12322;67252;219158;67974;108013;93898;241447;12632;66917;12669;11441;12725;65945;12759;12846;208922;12890;94109;20430;76884;12305;217480;13385;208869;13489;224045;13690;13710;270162;13800;13837;13844;235180;14169;…	Tardbp;Git1;Ptms;Chrm1;Vgf;Shank3;Hgs;Synpo;Csmd1;Hip1;Braf;Slc6a9;Grin1;Abca2;Smurf1;Ap3d1;Ccny;Arl6ip1;Stxbp5l;Smpd1;Plaa;Tsc2;Ank3;Ap3b2;Tnik;Atp13a2;Tom1l2;Cacna1c;Gsk3a;Ube3a;Atp1a3;Mecp2;Lrrtm1;Clcn3;Slc6a8;Bace1;Gria4;Kcnn2;Myo5a;Kcnb1;Arhgef11;Pde4b;Clstn1;Atxn2;Kcnip3;Sypl;Adam11;Clu;Fgf14;Gnao1;Asxl2;Pcdh9;Cpeb3;Htt;Hdac4;Grk6;Mgll;Grin2c;Maged1;Adcy3;Slc6a2;Eif2b5;Mboat7;Drd2;Nedd4l;Lr…
MP:0014114	abnormal cognition	189	3.62056	0	0	329165;11352;11488;11517;74018;11785;11838;11419;74772;232975;22589;76898;53418;23821;108100;12050;109880;26992;224671;12226;12287;12288;12297;12322;12323;207565;12354;241066;108686;93898;241447;11441;98388;12709;12725;12846;208922;12890;58799;12921;12933;382056;12988;12386;20430;240025;56320;13193;94223;217480;13385;208869;13489;13638;13688;238988;14050;235180;14169;14180;14265;114142;14394;1439…	Tardbp;Git1;Map2k7;B4galt2;Vgf;Shank3;Kcnh3;Synpo;Braf;Chst10;Apbb1;Dbn1;Slc6a9;Grin1;Crbn;Zc3h14;Abi2;Ncam1;Atrx;Eya3;Tsc2;Rasgrf1;Kcnab2;Tnik;Atp13a2;Cacna1c;Csk;Nacc1;Rgs14;Ube3a;Atp1a3;Gpr85;Mapk8ip2;Pak3;Ppt1;Arc;Mecp2;Lrrtm1;Ptprd;Clcn3;Slc6a8;Mbd5;Upf3b;Bace1;Gria4;Kcnn2;Crtc1;Myo5a;Grasp;Icam5;Pde4b;Baiap2;Kcnip3;Ric8a;Eif4ebp2;Brd7;Adam11;Rorb;Timp2;Fgf14;Pcdh9;Cpeb3;Htt;Fgf9;Itsn1;Maged…
MP:0002063	abnormal learning/memory/conditioning	188	3.60716	0	0	329165;11352;11488;11517;74018;11785;11838;11419;74772;232975;22589;76898;53418;23821;108100;12050;109880;26992;224671;12226;12287;12288;12297;12322;12323;207565;12354;241066;108686;93898;241447;11441;98388;12709;12725;12846;208922;12890;58799;12921;12933;382056;12988;12386;20430;240025;56320;13193;94223;217480;13385;208869;13489;13638;13688;238988;14050;235180;14169;14180;14265;114142;14394;1439…	Tardbp;Git1;Map2k7;B4galt2;Vgf;Shank3;Kcnh3;Synpo;Braf;Chst10;Apbb1;Dbn1;Slc6a9;Grin1;Crbn;Zc3h14;Abi2;Ncam1;Atrx;Eya3;Tsc2;Rasgrf1;Kcnab2;Tnik;Atp13a2;Cacna1c;Csk;Nacc1;Rgs14;Ube3a;Atp1a3;Gpr85;Mapk8ip2;Pak3;Ppt1;Arc;Mecp2;Lrrtm1;Ptprd;Clcn3;Slc6a8;Mbd5;Upf3b;Bace1;Gria4;Kcnn2;Crtc1;Myo5a;Grasp;Icam5;Pde4b;Baiap2;Kcnip3;Ric8a;Eif4ebp2;Brd7;Adam11;Rorb;Timp2;Fgf14;Pcdh9;Cpeb3;Htt;Fgf9;Itsn1;Maged…
MP:0003492	abnormal involuntary movement	174	2.49394	0	0	234734;11305;11352;23792;11603;67269;11735;77087;66471;11772;11775;11776;11836;54208;223922;74772;232975;11932;11938;11941;50769;23821;12041;12121;76895;26992;12217;26363;12227;381356;12286;12287;12289;12298;12300;93898;241447;12632;11441;12725;26373;26889;232370;12846;12890;58799;94109;12386;76884;13131;13138;13169;23859;13385;13429;74006;208869;13489;13542;13628;13643;13655;270162;14026;230904;…	Tardbp;Pi4k2a;Shank3;Gdap1;Hgs;Csmd1;Hip1;Ap2a2;Slc6a9;Grin1;Crbn;Bicd1;Araf;Abca2;Smurf1;Ap3d1;Trak1;Vti1a;Arl6ip1;Pip5k1c;Trim2;Sptbn2;Smpd1;Plaa;Ank3;Ap3b2;Kcnab2;Mmp24;Atp13a2;Dnm1;Ube3a;Atp1a3;Herc1;Dbnl;Ppt1;Scyl1;Kcnd2;Mecp2;Clcn3;Eef1a2;Efnb3;Upf3b;Bace1;Gria4;Kcnn2;Myo5a;Fzd4;Scn1b;Kcnip3;Dvl1;Brd7;Rorb;Fgf14;Ankrd11;Gnao1;Htt;Fgf9;Hdac4;Mgll;Napa;Adam23;Ntrk3;Mboat7;Agtpbp1;Drd2;Cacfd1;…
MP:0002067	abnormal sensory capabilities/reflexes/nociception	172	2.42477	0	0	11305;11352;11603;77087;66471;11772;11836;54208;223922;74772;232975;11932;11938;11941;50769;23821;12041;12121;76895;12217;224671;12227;381356;12286;12287;12289;12298;12300;241447;12632;26889;12846;12890;58799;68337;94109;12386;76884;13131;13138;13169;23859;13385;74006;208869;13489;13542;13643;270162;14026;230904;14169;14180;14265;114142;14366;14394;14397;14402;14406;14545;26431;14681;14687;14708;…	Tardbp;Pi4k2a;Shank3;Prkar1b;Gdap1;Csmd1;Ap2a2;Slc6a9;Grin1;Crbn;Bicd1;Araf;Abca2;Smurf1;Vti1a;Gnaz;Arl6ip1;Pip5k1c;Plaa;Mmp24;Atp13a2;Ube3a;Atp1a3;Herc1;Dbnl;Ppt1;Kcnd2;Mecp2;Efnb3;Upf3b;Bace1;Gria4;Myo5a;Grasp;Fzd4;Gpr3;Kcnip3;Dvl1;Rorb;Fgf14;Ankrd11;Gnao1;Pcdh9;Htt;Fgf9;Hdac4;Mgll;Napa;Gabra4;Slc6a2;Ntrk3;Mboat7;Drd2;Cacfd1;Git2;Nedd4l;Kcnt1;Ctnna2;Atp2a2;Prkcg;Ralbp1;Comt;Atp2b2;Usp14;Atp1b2;…
MP:0000783	abnormal forebrain morphology	171	2.40785	0	0	329165;11352;60595;11487;104111;14797;239528;67269;23797;228361;109676;23805;99371;232906;11855;93760;239985;11864;232975;11932;11941;53418;12032;71458;76895;109880;12226;12288;12298;12300;12322;12343;108686;53883;107934;241447;68942;12669;11441;12709;12725;26373;232370;68018;208922;12890;171508;12933;12988;121021;13010;12386;13131;56320;13176;13175;13193;94223;217480;13385;242667;208869;26757;13…	B4galt2;Dlgap3;Fubp1;Chrm1;Shank3;Synpo;Mapk8ip3;Ptbp2;Ncor2;Braf;Dbn1;Nsmf;Ski;Aes;Fkbp8;Zc3h14;Abi2;Ncam1;Mark2;Smpd1;Plaa;Cst3;Gnpat;Lrrtm4;Celsr2;Dclk1;Pex5;Kdm6a;Cacna1c;Csk;Ube3a;Ago2;Atp1a3;Top2b;Ppt1;Mecp2;Lrrtm1;Clcn3;Apc2;Slc6a8;Mbd5;Lztfl1;Arid1a;Lhx2;Actn4;Eif4ebp2;Creld1;Chmp2b;Pcdh9;Cpeb3;Htt;Itsn1;Marcks;Ambra1;Bcan;Adcy3;Napa;Eif2b5;Akt3;Btg1;Mboat7;Agtpbp1;Drd2;Men1;Slc1a2;Peg3;P…
MP:0001516	abnormal motor coordination/balance	170	3.04304	0	0	234734;11305;11352;11488;11496;23792;224129;11603;67269;74018;109676;11735;66471;23805;11836;213827;74772;232975;11932;11938;11941;50769;20239;53418;23821;12041;76895;12217;73205;12286;12288;12298;12300;12322;12323;12404;107934;57754;93898;241447;12632;12725;26889;67579;12890;13014;12386;13131;13169;13176;13385;227325;13429;208869;13489;13628;13643;13655;224045;15571;14169;14265;114142;233908;143…	Tardbp;Git1;B4galt2;Shank3;Gdap1;Hgs;Snph;Grin1;Araf;Abca2;Trak1;Stxbp5l;Trim2;Sptbn2;Smpd1;Plaa;Ank3;Mmp24;Atp13a2;Kcnk3;Cacna1c;Dnm1;Ube3a;Atp1a3;Herc1;Dbnl;Mapk8ip2;Ppt1;Mecp2;Ptprd;Clcn3;Eef1a2;Efnb3;Apc2;Slc6a8;Mbd5;Ube4b;Bace1;Kcnn2;Myo5a;Elavl3;Fzd4;Tsn;Scn1b;Atxn2;Adam11;Rorb;Fgf14;Gnao1;Pcdh9;Htt;Itsn1;Grin2c;Napa;Eif2b5;Adam23;Ntrk3;Klf9;Agtpbp1;Drd2;Cend1;Gmfb;Ncoa1;Ctnna2;Atp2a2;Adam2…
MP:0003861	abnormal nervous system development	161	1.94938	0	0	83766;11487;56417;11518;239528;11603;228361;99371;232906;93760;239985;56380;11941;235574;12006;53418;12050;71458;76895;109880;12286;12300;212139;108686;107934;57754;93898;12631;12669;11441;67579;171508;12988;12386;20430;13131;13176;13175;13191;13193;54006;227325;74006;13430;13489;13548;13642;13643;110147;13800;75560;13841;13844;14137;116701;14225;14232;14265;114142;74123;14086;14348;234366;14545;…	B4galt2;Add1;Chrm1;Gdap1;Hgs;Synpo;Efnb2;Mapk8ip3;Cfl1;Ptbp2;Braf;Dnm2;Mib1;Ski;Fkbp8;Ncam1;Pip5k1c;Smpd1;Dctn1;Tsc2;Epha7;Gnpat;Lrrtm4;Dclk1;Pex5;Pak4;Rapgef1;Kdm6a;Mmp24;Cc2d1a;Tnik;Kif3b;Tom1l2;Csk;Fut9;Ago2;Top2b;Kif3a;Mecp2;Efnb3;Upf3b;Mtf2;Grasp;Foxp4;Pde4b;Arid1a;Lhx2;Nckap1;Creld1;Sestd1;Htt;Hdac4;Marcks;Ambra1;Rgma;Napa;Mboat7;Drd2;Cend1;Smarca4;Men1;Stip1;Prickle1;Fkbp1a;Ctnna2;Adar;Las…
MP:0000787	abnormal telencephalon morphology	149	2.72397	0	0	329165;11352;104111;67269;23797;228361;109676;23805;99371;232906;11855;239985;232975;11932;11941;53418;12032;76895;109880;12226;12288;12300;12322;108686;53883;107934;241447;68942;12669;11441;12709;12725;26373;232370;208922;12890;12933;12988;121021;13010;12386;13131;56320;13176;13175;13193;94223;217480;13385;242667;208869;26757;13548;13638;13641;13688;13800;14232;14265;14086;51886;233908;14402;146…	B4galt2;Dlgap3;Fubp1;Chrm1;Shank3;Synpo;Mapk8ip3;Ptbp2;Ncor2;Braf;Dbn1;Ski;Fkbp8;Zc3h14;Abi2;Ncam1;Smpd1;Plaa;Cst3;Gnpat;Lrrtm4;Celsr2;Dclk1;Pex5;Cacna1c;Csk;Ube3a;Atp1a3;Top2b;Ppt1;Mecp2;Lrrtm1;Clcn3;Apc2;Slc6a8;Lztfl1;Lhx2;Eif4ebp2;Chmp2b;Pcdh9;Cpeb3;Htt;Itsn1;Marcks;Ambra1;Bcan;Adcy3;Napa;Akt3;Btg1;Mboat7;Agtpbp1;Slc1a2;Prickle1;Sorcs2;Ctnna2;Ank2;Atp2b2;Usp14;Atp1b2;Ppp3ca;Fscn1;Smarca1;Arid1…
MP:0001961	abnormal reflex	143	2.48565	0	0	11305;11352;11603;77087;66471;11772;11836;54208;223922;74772;232975;11932;11938;11941;50769;23821;12041;12121;76895;12217;12227;381356;12286;12287;12289;12298;12300;241447;12632;26889;12846;12890;58799;94109;12386;76884;13131;13138;13169;23859;13385;74006;208869;13489;13542;13643;270162;14026;230904;14169;14180;14265;114142;14366;14394;14402;14406;14545;14681;14708;432486;14800;14802;14804;14809;…	Tardbp;Pi4k2a;Shank3;Gdap1;Csmd1;Ap2a2;Slc6a9;Grin1;Crbn;Bicd1;Araf;Abca2;Smurf1;Vti1a;Arl6ip1;Pip5k1c;Plaa;Mmp24;Atp13a2;Ube3a;Atp1a3;Herc1;Dbnl;Ppt1;Kcnd2;Mecp2;Efnb3;Upf3b;Bace1;Gria4;Myo5a;Fzd4;Kcnip3;Dvl1;Rorb;Fgf14;Ankrd11;Gnao1;Htt;Fgf9;Hdac4;Mgll;Napa;Ntrk3;Mboat7;Drd2;Cacfd1;Nedd4l;Ctnna2;Atp2a2;Comt;Atp2b2;Usp14;Atp1b2;Kif1a;Dnm1l;Cplx2;Grik5;Cacnb4;Nptn;Gnptab;Ppm1l;Sema3f;Spns2;Srr;At…
MP:0002572	abnormal emotion/affect behavior	132	2.66464	0	0	11305;11352;11517;74018;11836;11838;239985;13496;223922;74772;232975;23821;12287;12288;12298;12322;12323;12354;108686;93898;241447;11441;12709;12725;12759;12846;208922;12890;12921;382056;12988;94109;20430;76884;240025;12305;94223;217480;13385;224997;242667;13489;13638;270162;238988;14050;14265;114142;14394;14402;14406;14417;216963;14799;14800;14802;14804;14810;108069;14824;57080;15166;15239;15273…	Git1;Dlgap3;Shank3;Hgs;Synpo;Csmd1;Grin1;Araf;Abca2;Smpd1;Eya3;Tsc2;Mmp24;Atp13a2;Tom1l2;Cacna1c;Csk;Rgs14;Ube3a;Atp1a3;Mapk8ip2;Ppt1;Arc;Mecp2;Lrrtm1;Clcn3;Mbd5;Bace1;Gria4;Crtc1;Tsn;Pde4b;Vamp2;Kcnip3;Ric8a;Rorb;Clu;Cpeb3;Htt;Grm3;Maged1;Slc6a2;S100a1;Drd2;Prkcg;Ralbp1;Comt;Spred1;Arid1b;Grn;Rab24;Cplx2;Ddr1;Hrh3;Cacnb4;Hivep2;Erc2;Srr;Grid2;Ptpra;Cacna1b;Ywhaz;Gria2;Crhr1;Ccdc88a;Prkcz;Npepps;…
MP:0003312	abnormal locomotor coordination	123	2.81402	0	0	234734;11496;23792;11603;67269;11735;23805;11836;213827;54208;74772;232975;11941;50769;23821;12041;76895;12217;26363;12286;12287;12298;12300;12323;12404;57754;93898;12725;26889;232370;12890;13014;12386;13131;69635;13169;13176;13191;13429;208869;13489;13643;13655;224045;66892;270162;14169;286940;233908;14366;14402;14406;14545;216963;14682;432486;14804;14810;606496;57080;15166;235439;15239;215114;1…	Git1;Pi4k2a;Shank3;Gdap1;Hgs;Hip1;Grin1;Araf;Trak1;Arl6ip1;Trim2;Sptbn2;Smpd1;Plaa;Dctn1;Ank3;Atp13a2;Dnm1;Gsk3a;Ube3a;Atp1a3;Herc1;Dbnl;Ppt1;Scyl1;Mecp2;Ptprd;Clcn3;Efnb3;Apc2;Slc6a8;Ube4b;Bace1;Kcnn2;Myo5a;Dapk1;Kcnb1;Fzd4;Scn1b;Rorb;Fgf14;Htt;Prdm4;Napa;Slc6a2;Eif2b5;Adam23;Ntrk3;Mboat7;Agtpbp1;Drd2;Cend1;Ctnna2;Adam22;Zfyve26;Atp2b2;Usp14;Spred1;Kif1a;Flnb;Cplx2;Cacnb4;Gnaq;Nptn;Gnptab;Ppm1l;…
MP:0008540	abnormal cerebral hemisphere morphology	121	3.07911	0	0	329165;11352;67269;23797;109676;23805;99371;232906;11855;239985;232975;11941;53418;12032;76895;109880;12226;12300;12322;108686;107934;241447;68942;12669;11441;12709;12725;26373;232370;208922;12890;12933;121021;13010;12386;13131;56320;13176;13175;13193;94223;217480;13385;208869;26757;13548;13638;13641;13688;13800;14232;14265;51886;233908;14402;14630;14712;432486;14800;15182;15273;15194;16443;74187…	B4galt2;Fubp1;Chrm1;Shank3;Mapk8ip3;Braf;Dbn1;Fkbp8;Abi2;Ncam1;Smpd1;Plaa;Cst3;Gnpat;Lrrtm4;Dclk1;Pex5;Ube3a;Atp1a3;Top2b;Ppt1;Mecp2;Lrrtm1;Clcn3;Apc2;Slc6a8;Lhx2;Eif4ebp2;Chmp2b;Pcdh9;Cpeb3;Htt;Itsn1;Marcks;Bcan;Napa;Akt3;Btg1;Mboat7;Agtpbp1;Slc1a2;Prickle1;Sorcs2;Ctnna2;Ank2;Atp2b2;Usp14;Ppp3ca;Smarca1;Arid1b;Katnb1;Cplx2;Hivep2;Gnptab;Clcn7;Arhgap35;Mycbp2;Ppm1l;Sema3f;Kif1b;Pafah1b1;Bicd2;Dpy…
MP:0001405	impaired coordination	112	3.61623	0	0	11352;11488;224129;67269;74018;66471;23805;213827;232975;11932;11941;20239;53418;23821;12041;76895;73205;12286;12288;12298;12300;12323;12404;107934;57754;241447;12725;67579;12890;13014;13169;13385;227325;208869;13489;13628;13643;224045;15571;14169;14265;114142;14394;14402;14545;14681;14682;432486;14800;14804;14810;14813;108073;14824;57080;15166;235439;15194;16443;57340;16561;16601;16728;17136;264…	Tardbp;B4galt2;Shank3;Gdap1;Snph;Grin1;Trak1;Stxbp5l;Sptbn2;Smpd1;Cacna1c;Ube3a;Atp1a3;Herc1;Dbnl;Mapk8ip2;Ppt1;Mecp2;Clcn3;Eef1a2;Efnb3;Apc2;Slc6a8;Mbd5;Ube4b;Bace1;Myo5a;Elavl3;Tsn;Atxn2;Adam11;Rorb;Fgf14;Gnao1;Pcdh9;Htt;Itsn1;Grin2c;Eif2b5;Ntrk3;Klf9;Agtpbp1;Drd2;Cend1;Ncoa1;Mapk10;Zfyve26;Atp2b2;Usp14;Atp1b2;Grn;Cplx2;Jph3;Cacnb4;Gnaq;Gnptab;Dner;Ppm1l;Ppp2r5d;Kif1b;Pafah1b1;Arcn1;Bicd2;Slc8a…
MP:0004811	abnormal neuron physiology	112	2.73979	0	0	11302;23797;74018;23805;99371;232975;11941;76895;109880;12217;12226;12288;12289;27062;68566;12322;212139;108686;107934;57754;93898;11441;208922;12933;20312;13131;69635;13169;94223;72685;13429;208869;13489;14265;14630;14545;14712;171469;56149;14800;14802;14810;108069;14824;57080;15166;15194;16443;74187;16536;227632;16560;16561;78913;23936;94275;109731;26404;26414;30957;77582;170731;17913;53605;179…	Shank3;Gdap1;Mapk8ip3;Snph;Nap1l1;Ncor2;Braf;Grin1;Kcnq2;Pip5k1c;Plaa;Gnpat;Pak4;Unc5a;Cc2d1a;Cacna1c;Dnm1;Rgs14;Atp1a3;Dbnl;Cx3cl1;Top2b;Scyl1;Apc2;Slc6a8;Upf3b;Gria4;Grasp;Dapk1;Syt1;Sdhd;Cpeb3;Htt;Itsn1;Grm3;Aatk;Maged1;Akt3;Ppp1r9a;Btg1;Mboat7;Drd2;Cend1;Kcnt1;Sorcs2;Mapk10;Caly;Atp2b2;Usp14;Kif1a;Smarca1;Grn;Katnb1;Rapgef3;Nptn;Sarm1;Sema3f;Srr;Kif1b;Myo1c;Pafah1b1;Bicd2;Mfn2;Ywhaz;Pacsin1;L…
MP:0008415	abnormal neurite morphology	100	3.73014	0	0	11302;11305;83766;11603;67269;74018;109676;213827;23821;12050;76895;26992;12286;12322;212139;108686;57754;93898;68942;65945;208922;67579;76884;69601;56320;13175;94223;13385;13429;12934;13641;13642;13643;224045;13841;13844;14265;114142;14086;14402;14545;216963;14712;14758;14799;14804;14824;72927;15239;26556;15194;20591;16728;243914;74342;78913;17136;17754;60597;109241;77582;17257;170790;17391;1791…	Git1;Pi4k2a;Shank3;Gdap1;Hgs;Efnb2;Hepacam;Snph;Nap1l1;Nfasc;Dbn1;Abca2;Trim2;Sptbn2;Plaa;Tsc2;Epha7;Gnpat;Dclk1;Mmp24;Cc2d1a;Dnm1;Dab2ip;Ube3a;Mapk8ip2;Scyl1;Mecp2;Lrrtm1;Efnb3;Mbd5;Upf3b;Bace1;Myo5a;Clstn1;Scn1b;Brd7;Chmp2b;Pcdh9;Cpeb3;Htt;Aatk;Eif2b5;Mboat7;Agtpbp1;Cend1;Sorcs2;Ank2;Fscn1;Grn;Robo2;Nptn;Ppm1l;Dpysl2;Arcn1;Bicd2;Grid2;Map1a;Agrn;Ywhaz;Rnf112;Ltn1;Ccdc88a;Rbfox3;Slc12a6;Slc12a5;…
MP:0001399	hyperactivity	98	2.75664	0	0	11305;83766;11488;104111;11517;11775;11776;213498;54208;232975;20239;23821;109880;224671;12287;12300;12322;67974;108013;93898;241447;12669;12725;12846;12890;94109;76884;12305;217480;13690;270162;13844;235180;14169;14265;14086;14394;14401;14402;14406;216963;14681;14799;14800;14802;14804;14810;26385;606496;57080;208727;15273;15194;55980;16500;56461;16561;16570;16885;192198;268890;109731;17257;23945…	Git1;Ptms;Chrm1;Vgf;Shank3;Csmd1;Braf;Grin1;Abca2;Smurf1;Ap3d1;Ccny;Arl6ip1;Ap3b2;Tnik;Tom1l2;Gsk3a;Atp1a3;Mecp2;Clcn3;Slc6a8;Bace1;Gria4;Myo5a;Kcnb1;Arhgef11;Atxn2;Kcnip3;Adam11;Fgf14;Gnao1;Pcdh9;Htt;Hdac4;Grk6;Mgll;Adcy3;Sorcs2;Nab2;Comt;Fez1;Fscn1;Cplx2;Ddr1;Hivep2;Nptn;Btbd9;Srr;Kif1b;Impa1;Grid2;Cacna1b;Ywhaz;Eif4g2;Gria2;Kif3c;Rbfox3;Cacng2;Slc12a6;Cers1;Actl6b;Pde1b;Cyfip2;Sgip1;Maob;Prkar…
MP:0002062	abnormal associative learning	95	4.25765	0	0	329165;11517;11785;11838;11419;232975;22589;23821;224671;12226;12287;12288;12297;12322;12323;241066;108686;12846;208922;58799;382056;12386;20430;56320;13193;13385;13489;13638;13688;235180;14265;14394;14395;14400;14402;216963;63985;64450;56149;14799;14804;14810;54645;108071;108073;14824;57080;15182;26556;16443;16498;56461;140492;20591;16601;16885;74342;23936;17257;17918;66830;18143;27528;64011;183…	Git1;Vgf;Shank3;Apbb1;Dbn1;Grin1;Crbn;Abi2;Atrx;Tsc2;Rasgrf1;Kcnab2;Cacna1c;Nacc1;Ube3a;Atp1a3;Gpr85;Pak3;Arc;Mecp2;Lrrtm1;Slc6a8;Upf3b;Bace1;Kcnn2;Crtc1;Myo5a;Grasp;Pde4b;Kcnip3;Eif4ebp2;Timp2;Cpeb3;Itsn1;Carf;Btg1;Klf9;Drd2;Gmfb;Ctnna2;Gabra2;Prkcg;Spire1;Comt;Fez1;Gabrb1;Grn;Vdac1;Btbd9;Rin1;Wwc1;Grm7;Grid2;Syt4;Cacna1b;Cacnb3;Ccdc88a;Vdac3;Camk2b;Grm5;Asic1;Rnf103;Lynx1;Hdac2;Rai1;Rgs4;Ptprg;…
MP:0002064	seizures	93	3.59173	0	0	11496;23797;11735;11775;11776;23805;67979;232975;12041;109880;12217;12286;12298;12300;12322;12354;12501;108013;93898;11441;12709;12725;26373;26889;21367;13014;13169;13429;13489;224045;15571;72393;14169;14265;14394;14402;14406;14417;14586;14681;14800;14802;14809;14810;108071;108073;15166;208727;15194;55980;16485;16498;16512;16536;56384;17136;26414;105559;17257;17751;17918;17957;17993;246317;18124;…	Atad1;Shank3;Kcnh3;Braf;Grin1;Ap3d1;Kcnq2;Trim2;Sptbn2;Ank3;Ap3b2;Kcnab2;Dnm1;Ube3a;Atp1a3;Dbnl;Ppt1;Mecp2;Clcn3;Apc2;Gria4;Myo5a;Elavl3;Scn1b;Fgf14;Gnao1;Htt;Hdac4;Eif2b5;Akt3;Drd2;Slc1a2;Prickle1;Adam22;Trim3;Mapk10;Grik5;Cacnb4;Clcn7;Mbnl2;Slc1a3;Faim2;Letm1;Impa1;Grm7;Vcp;Pacsin1;Gria2;Rbfox3;Cacng2;Grm5;Slc12a6;Bsn;Slc12a5;Cers1;Syn1;Slc4a3;Napb;Sumf1;Rai1;Sv2a;Slc7a8;Mt3;Neto1;Sox1;Cln8;Gab…
MP:0000841	abnormal hindbrain morphology	90	2.69575	0	0	234734;11487;67269;23797;74018;11735;23805;213827;11932;11941;20239;53418;12050;76895;12286;12404;57754;93898;26373;13014;12386;76884;13131;69601;13176;227325;13429;208869;13548;13628;224045;14232;14265;114142;51886;14366;14402;63985;14712;432486;171469;14804;14813;235439;15239;15273;15194;331461;16579;16728;50523;23936;17754;60597;17257;170790;17918;108124;17967;17977;17993;27386;18212;74143;184…	Pi4k2a;B4galt2;Fubp1;Shank3;Hgs;Il1rapl1;Fkbp8;Ncam1;Trim2;Sptbn2;Smpd1;Plaa;Gnpat;Ank3;Tnik;Dnm1;Dab2ip;Ube3a;Herc1;Mapk8ip2;Ppt1;Scyl1;Mecp2;Eef1a2;Apc2;Ube4b;Myo5a;Fzd4;Atxn2;Htt;Grin2c;Napa;Eif2b5;Akt3;Agtpbp1;Cend1;Gmfb;Ncoa1;Sorcs2;Ctnna2;Zfyve26;Atp2b2;Usp14;Atp1b2;Robo2;Hivep2;Gnptab;Dner;Clcn7;Rala;Slc1a3;Pafah1b1;Arcn1;Bicd2;Grid2;Map1a;Dcc;Slc12a6;Cers1;L1cam;Cyfip2;Mlc1;Stub1;Adam10;L…
MP:0004166	abnormal limbic system morphology	87	3.41491	0	0	329165;67269;23797;23805;239985;11864;232975;12032;76895;12226;12300;12322;241447;68942;12709;12725;26373;232370;208922;12890;12933;121021;13010;12386;13131;56320;13193;94223;217480;13385;26757;13548;13638;13688;14265;233908;14402;14630;432486;14800;15182;15273;15194;16443;16485;16561;16728;16870;16885;74342;243499;30957;77582;17257;17751;105689;17967;18003;27386;18124;18212;23969;18472;18616;190…	Shank3;Mapk8ip3;Dbn1;Abi2;Ncam1;Cst3;Lrrtm4;Atp1a3;Ppt1;Mecp2;Lrrtm1;Clcn3;Apc2;Slc6a8;Lhx2;Eif4ebp2;Chmp2b;Cpeb3;Htt;Itsn1;Bcan;Akt3;Btg1;Mboat7;Agtpbp1;Slc1a2;Peg3;Prickle1;Ctnna2;Usp14;Ppp3ca;Tub;Arid1b;Cplx2;Hivep2;Gnptab;Clcn7;Mycbp2;Sema3f;Kif1b;Pafah1b1;Bicd2;Dpysl4;Arnt2;Ube3b;Clstn3;Ywhaz;Pacsin1;Gria2;Rbfox3;Cacng2;Slc12a6;Cspg4;L1cam;Syn1;Gclm;Npas3;Reln;Hdac2;Dgkb;Dcx;Dlg4;Ywhae;Nedd9…
MP:0000847	abnormal metencephalon morphology	84	2.89092	0	0	234734;67269;23797;74018;11735;23805;213827;11932;11941;20239;53418;12050;76895;12286;12404;57754;93898;26373;13014;12386;13131;69601;13176;227325;13429;208869;13628;224045;14232;14265;114142;51886;14366;14402;63985;14712;432486;171469;14804;14813;235439;15239;15273;15194;331461;16728;23936;17754;60597;17257;170790;17918;108124;17967;17977;17993;27386;18212;74143;18472;236539;84095;18786;19063;19…	Pi4k2a;B4galt2;Fubp1;Shank3;Hgs;Il1rapl1;Fkbp8;Ncam1;Trim2;Sptbn2;Smpd1;Plaa;Gnpat;Ank3;Tnik;Dnm1;Dab2ip;Ube3a;Herc1;Mapk8ip2;Ppt1;Scyl1;Mecp2;Eef1a2;Apc2;Ube4b;Myo5a;Fzd4;Atxn2;Htt;Grin2c;Napa;Eif2b5;Akt3;Agtpbp1;Cend1;Gmfb;Ncoa1;Sorcs2;Ctnna2;Zfyve26;Atp2b2;Usp14;Atp1b2;Robo2;Hivep2;Gnptab;Dner;Clcn7;Slc1a3;Pafah1b1;Arcn1;Bicd2;Grid2;Map1a;Dcc;Slc12a6;Cers1;L1cam;Mlc1;Stub1;Lynx1;Npas3;Reln;Sum…
MP:0002557	abnormal social/conspecific interaction	83	3.13496	0	0	14797;239985;74772;12041;109880;26992;73205;12286;12287;12288;12322;12323;12846;12854;382056;12988;29873;12386;13047;94223;13385;224997;13489;13542;13688;104156;14265;14394;14402;14417;14681;14799;14802;14804;14810;14824;57080;15273;15194;16324;16478;16485;140492;20591;67703;16728;243914;74342;268890;17136;94275;17161;60597;17191;109241;17257;17993;27386;19155;18189;211712;23984;18616;19262;19268…	Shank3;Braf;Grin1;Etv5;Aes;Tsc2;Atp13a2;Cacna1c;Csk;Ube3a;Mapk8ip2;Mecp2;Lrrtm1;Mbd5;Gria4;Kcnn2;Crtc1;Eif4ebp2;Dvl1;Brd7;Rorb;Gnao1;Pcdh9;Htt;Maged1;Cux1;Rims2;Drd2;Peg3;Ctnna2;Comt;Arid1b;Grn;Hivep2;Tkt;Srr;Cspg5;Grid2;Ptpra;Cacna1b;Mbd2;Npepps;Camk2b;Tpst1;L1cam;Maoa;Syn1;Usp46;Npas3;Reln;Rgs4;Dlg4;Stx1a;Lsamp;Sox1;Dgcr8;Ptprf;Kirrel3;Gabra1;Bckdk;Sirt6;Gad2;Dlgap1;Lgi4;Gtf2ird1;Syn3;Inhbb;Kcn…
MP:0000801	abnormal temporal lobe morphology	82	3.68879	0	0	329165;67269;23797;23805;239985;232975;11941;12032;76895;12226;12300;12322;241447;68942;12669;12709;12725;26373;232370;208922;12890;12933;121021;13010;12386;13131;56320;13193;94223;217480;13385;26757;13548;13638;13688;14265;233908;14402;432486;14800;15182;15273;15194;16443;16485;16561;16728;16870;16885;74342;243499;30957;77582;17257;17751;105689;17967;18003;27386;18124;23969;18472;19055;19063;106…	Chrm1;Shank3;Mapk8ip3;Dbn1;Abi2;Ncam1;Cst3;Lrrtm4;Atp1a3;Ppt1;Mecp2;Lrrtm1;Clcn3;Apc2;Slc6a8;Lhx2;Eif4ebp2;Chmp2b;Cpeb3;Htt;Itsn1;Bcan;Akt3;Btg1;Mboat7;Agtpbp1;Slc1a2;Prickle1;Ctnna2;Atp2b2;Usp14;Ppp3ca;Arid1b;Cplx2;Hivep2;Gnptab;Clcn7;Mycbp2;Sema3f;Kif1b;Pafah1b1;Bicd2;Dpysl4;Ube3b;Clstn3;Ywhaz;Pacsin1;Gria2;Rbfox3;Cacng2;Slc12a6;Cspg4;L1cam;Syn1;Npas3;Reln;Hdac2;Dgkb;Dcx;Dlg4;Ywhae;Nedd9;Mt3;Dg…
MP:0000849	abnormal cerebellum morphology	81	3.0403	0	0	234734;67269;23797;74018;11735;23805;213827;11932;11941;20239;53418;12050;76895;12286;12404;57754;93898;26373;13014;12386;13131;69601;227325;13429;208869;13628;224045;14232;14265;114142;51886;14366;14402;14712;432486;171469;14804;14813;235439;15239;15273;15194;331461;16728;23936;17754;60597;17257;170790;17918;108124;17967;17977;17993;27386;18212;74143;18472;236539;84095;18786;19063;19699;268902;7…	Pi4k2a;B4galt2;Fubp1;Shank3;Hgs;Il1rapl1;Fkbp8;Ncam1;Trim2;Sptbn2;Smpd1;Plaa;Gnpat;Ank3;Tnik;Dnm1;Dab2ip;Ube3a;Herc1;Mapk8ip2;Ppt1;Scyl1;Mecp2;Eef1a2;Apc2;Ube4b;Myo5a;Fzd4;Atxn2;Htt;Grin2c;Napa;Eif2b5;Akt3;Agtpbp1;Cend1;Ncoa1;Sorcs2;Ctnna2;Zfyve26;Atp2b2;Usp14;Atp1b2;Robo2;Hivep2;Gnptab;Dner;Clcn7;Slc1a3;Pafah1b1;Arcn1;Bicd2;Grid2;Map1a;Slc12a6;Cers1;L1cam;Mlc1;Stub1;Lynx1;Npas3;Reln;Sumf1;Foxp2;…
MP:0002065	abnormal fear/anxiety-related behavior	81	2.8699	0	0	11305;11517;74018;11836;11838;239985;13496;223922;232975;23821;12287;12288;12298;12322;12323;93898;11441;12846;208922;12890;12921;382056;12988;94109;20430;76884;12305;13385;242667;13489;14265;14394;14406;14417;216963;14799;14802;14810;108069;14824;57080;99296;56461;20591;16553;16728;16979;74342;268890;17161;60597;17257;17391;27386;19155;18212;18578;18791;18752;18762;19262;19270;19336;19377;52897;…	Git1;Dlgap3;Shank3;Synpo;Csmd1;Grin1;Araf;Abca2;Mmp24;Tom1l2;Cacna1c;Csk;Atp1a3;Mapk8ip2;Arc;Mecp2;Lrrtm1;Bace1;Gria4;Crtc1;Pde4b;Vamp2;Kcnip3;Ric8a;Cpeb3;Grm3;Slc6a2;S100a1;Drd2;Prkcg;Comt;Spred1;Arid1b;Grn;Rab24;Cplx2;Ddr1;Hrh3;Cacnb4;Srr;Ptpra;Cacna1b;Ywhaz;Crhr1;Prkcz;Npepps;Rbfox3;Camk2b;Slc12a5;Cers1;Kif13a;L1cam;Maoa;Cyfip2;Usp46;Rnf103;Npas3;Rai1;Ptprg;Cyfip1;Dlg4;Stx1a;Lsamp;Lrrn1;Gabra1…
MP:0001406	abnormal gait	81	2.81999	0	0	11735;23805;54208;74772;232975;11941;50769;23821;12041;76895;26363;12286;12287;12298;12300;12404;57754;12725;232370;12890;13014;13131;69635;13176;13191;13429;208869;13489;13643;13655;66892;270162;14169;286940;233908;14366;14406;14545;432486;14804;606496;57080;15166;235439;215114;15194;16485;16500;140492;17136;77582;17257;17918;108124;17993;27386;19155;20320;84095;18786;18994;26931;19063;72843;196…	Pi4k2a;Shank3;Gdap1;Hip1;Trak1;Arl6ip1;Sptbn2;Plaa;Dctn1;Ank3;Atp13a2;Dnm1;Gsk3a;Ube3a;Atp1a3;Herc1;Ppt1;Scyl1;Mecp2;Clcn3;Efnb3;Apc2;Ube4b;Bace1;Kcnn2;Myo5a;Dapk1;Kcnb1;Fzd4;Rorb;Fgf14;Htt;Prdm4;Napa;Slc6a2;Mboat7;Drd2;Cend1;Zfyve26;Atp2b2;Flnb;Cplx2;Cacnb4;Nptn;Gnptab;Sema3f;Atp8a2;Bicd2;Grid2;Cacna1b;Clstn3;Dcc;Npepps;Cacng2;Slc12a6;Btd;Egr3;Slc12a5;Eif4e3;Stub1;Npas3;Elmod1;Reln;Ryk;Ppp2r5c;B…
MP:0000807	abnormal hippocampus morphology	80	3.68155	0	0	329165;67269;23797;23805;239985;232975;12032;76895;12226;12300;12322;241447;68942;12709;12725;26373;232370;208922;12890;12933;121021;13010;12386;13131;56320;13193;94223;217480;13385;26757;13548;13638;13688;14265;233908;14402;432486;14800;15182;15273;15194;16443;16485;16561;16728;16870;16885;74342;243499;30957;77582;17257;17751;105689;17967;18003;27386;18124;23969;18472;19055;19063;106042;19164;52…	Shank3;Mapk8ip3;Dbn1;Abi2;Ncam1;Cst3;Lrrtm4;Atp1a3;Ppt1;Mecp2;Lrrtm1;Clcn3;Apc2;Slc6a8;Lhx2;Eif4ebp2;Chmp2b;Cpeb3;Htt;Itsn1;Bcan;Akt3;Btg1;Mboat7;Agtpbp1;Slc1a2;Prickle1;Ctnna2;Usp14;Ppp3ca;Arid1b;Cplx2;Hivep2;Gnptab;Clcn7;Mycbp2;Sema3f;Kif1b;Pafah1b1;Bicd2;Dpysl4;Ube3b;Clstn3;Ywhaz;Pacsin1;Gria2;Rbfox3;Cacng2;Slc12a6;Cspg4;L1cam;Syn1;Npas3;Reln;Hdac2;Dgkb;Dcx;Dlg4;Ywhae;Nedd9;Mt3;Dgcr8;Dyrk1a;Fu…
MP:0002207	abnormal long term potentiation	79	4.99407	0	0	11517;11838;11419;67979;22589;76898;108100;12032;224671;12287;12297;12322;12323;207565;108686;98388;65945;12890;12933;94223;217480;13385;26757;13638;13643;13688;14169;14265;56149;14799;14800;14807;14810;54645;108071;14824;15182;15898;228550;16512;56461;140492;16885;105559;17257;246317;384569;64011;18191;18212;18389;18438;18481;18578;18791;243725;18749;19085;18752;19266;19417;51791;225870;20287;58…	Atad1;Nrxn3;Shank3;Prkar1b;Kcnh3;Synpo;Chst10;Grin1;Atrx;Tsc2;Rasgrf1;Rgs14;Ube3a;Pak3;Arc;Mecp2;Ptprd;Efnb3;Kcnn2;Grasp;Icam5;Pde4b;Clstn1;Baiap2;Kcnip3;Eif4ebp2;Fgf14;Bcan;Slc6a2;Ppp1r9a;Itpka;St8sia4;Prkcg;Usp14;Spred1;Grn;Cplx2;Vdac1;Mbnl2;Btbd9;Srr;Rin1;Camkk2;Thy1;Dpysl4;Wwc1;B3gat1;Cacna1b;Cacnb3;Gria2;Ccdc88a;Camk2b;Grm5;Asic1;Hdac2;Dgkb;Nova2;Grik3;Dlg4;Stx1a;Neto1;Dgcr8;Nrgn;Limk1;Ntrk2…
MP:0009745	abnormal behavioral response to xenobiotic	74	3.34142	0	0	224129;23797;319924;232975;23821;12217;12286;12287;12298;11441;12709;12725;21367;12921;76884;217480;13385;242667;13489;72393;14169;14394;14395;14397;14400;14401;14402;14406;14687;67298;56149;14799;14802;14809;14810;26385;108071;108073;15166;26556;55980;16485;16512;16536;56384;26414;105559;17257;23945;17751;66830;27386;18124;18389;55991;18537;18791;19049;243725;19088;18752;52897;19736;20370;57138;…	Dlgap3;Kcnh3;Grin1;Kcnq2;Gnaz;Nacc1;Atp1a3;Mecp2;Clcn3;Bace1;Gria4;Grasp;Fgf14;Grk6;Mgll;Gabra4;Slc6a2;Akt3;Ppp1r9a;Drd2;Slc1a2;Sorcs2;Gabra2;Prkcg;Trim3;Mapk10;Gabrb1;Apba1;Grik5;Cacnb4;Mbnl2;Slc1a3;Faim2;Letm1;Impa1;Grm7;Cacna1b;Crhr1;Rbfox3;Grm5;Slc12a6;Bsn;Slc12a5;Gprasp1;Cyfip2;Slc4a3;Prkar2b;Npas3;Dgkb;Rgs4;Adcy5;Slc7a8;Gabrb2;Dlg4;Mt3;Gabra1;Pcmt1;Ckb;Plat;Slc9a6;Kcna1;Sez6;Chrna7;Nr4a3;Ga…
MP:0001362	abnormal anxiety-related response	74	2.88578	0	0	11517;74018;11836;239985;13496;223922;232975;23821;12287;12288;12322;12323;93898;11441;12846;208922;12890;12921;382056;12988;94109;20430;76884;12305;13385;242667;13489;14265;14406;14417;216963;14799;14802;14810;108069;14824;57080;99296;56461;20591;16553;16728;16979;74342;268890;60597;17257;17391;27386;19155;18212;18578;18791;18752;18762;19262;19336;19377;52897;101489;22644;71816;20193;58234;57138…	Git1;Dlgap3;Shank3;Synpo;Csmd1;Grin1;Araf;Mmp24;Cacna1c;Csk;Atp1a3;Mapk8ip2;Mecp2;Lrrtm1;Bace1;Gria4;Crtc1;Pde4b;Vamp2;Kcnip3;Ric8a;Cpeb3;Grm3;Slc6a2;S100a1;Drd2;Prkcg;Comt;Spred1;Arid1b;Grn;Rab24;Cplx2;Ddr1;Hrh3;Srr;Ptpra;Cacna1b;Ywhaz;Crhr1;Prkcz;Npepps;Rbfox3;Camk2b;Slc12a5;Cers1;Kif13a;L1cam;Cyfip2;Usp46;Rnf103;Npas3;Rai1;Cyfip1;Dlg4;Stx1a;Lsamp;Lrrn1;Als2;Gad2;Ntrk2;Gtf2ird1;Plat;Rnf180;Chrn…
MP:0001463	abnormal spatial learning	72	4.04111	0	0	11488;11785;11838;11419;74772;232975;76898;53418;23821;108100;26992;12226;12287;12322;207565;108686;11441;98388;12709;12890;12933;13193;94223;13385;13688;14169;14265;216963;14804;14810;54645;108071;14824;99296;16443;16498;56461;140492;20591;16728;17967;17977;18003;27528;64011;18389;18472;18574;18752;19164;19262;19266;19268;19417;52897;51791;101489;50880;20370;58234;57138;76376;102857;14664;114715…	Git1;B4galt2;Vgf;Shank3;Synpo;Chst10;Apbb1;Slc6a9;Grin1;Ncam1;Tsc2;Rasgrf1;Kcnab2;Atp13a2;Rgs14;Ube3a;Atp1a3;Arc;Ptprd;Slc6a8;Bace1;Kcnn2;Baiap2;Kcnip3;Ric8a;Eif4ebp2;Brd7;Adam11;Fgf14;Itsn1;Btg1;Ncoa1;Prkcg;Spred1;Grn;Cplx2;Hrh3;Vdac1;Camkk2;Pafah1b1;Wwc1;B3gat1;Grid2;Ptpra;Cacna1b;Ccdc88a;Rbfox3;Grm5;Asic1;Slc12a5;L1cam;Pde1b;Stub1;Dcx;Dlg4;Nedd9;Nrep;Dgcr8;Ptprf;Nrgn;Scly;Ckb;Sez6;Chrna7;Crmp1…
MP:0004097	abnormal cerebellar cortex morphology	69	3.42464	0	0	234734;67269;23797;74018;11735;23805;213827;11932;11941;20239;53418;12050;76895;12286;12404;57754;93898;26373;13014;12386;13131;69601;227325;13429;13628;224045;14265;114142;51886;14366;14402;14712;432486;171469;14804;14813;235439;15239;15273;331461;16728;17754;60597;17257;17918;108124;17977;17993;27386;18212;18472;84095;18786;19063;19699;78891;20512;236794;20597;81840;20743;56424;58911;665113;808…	Pi4k2a;B4galt2;Fubp1;Hgs;Il1rapl1;Trim2;Sptbn2;Smpd1;Plaa;Gnpat;Ank3;Tnik;Dnm1;Dab2ip;Herc1;Mapk8ip2;Ppt1;Scyl1;Mecp2;Eef1a2;Apc2;Ube4b;Myo5a;Fzd4;Atxn2;Grin2c;Napa;Eif2b5;Akt3;Agtpbp1;Cend1;Ncoa1;Sorcs2;Ctnna2;Zfyve26;Atp2b2;Usp14;Atp1b2;Hivep2;Gnptab;Dner;Clcn7;Slc1a3;Pafah1b1;Arcn1;Bicd2;Grid2;Map1a;Cers1;L1cam;Stub1;Npas3;Reln;Sumf1;Foxp2;Aars;Als2;Ntrk2;Cstb;Slc9a6;Gpr37l1;Bcl2l2;Fmr1;Vldlr;…
MP:0001468	abnormal temporal memory	65	4.94126	0	0	329165;11517;11838;232975;22589;109880;26992;224671;12226;12288;12297;12322;12323;241066;108686;12846;208922;58799;13385;13638;235180;14395;14402;216963;64450;108071;108073;14824;15182;26556;16443;16498;16512;56461;140492;20591;16601;74342;17257;18143;27528;64011;211712;18791;18751;18752;19164;19377;19417;51791;22644;58234;102857;68166;20907;20965;20983;22084;22215;68134;22335;381677;22359;211652…	Git1;Vgf;Shank3;Kcnh3;Braf;Crbn;Abi2;Atrx;Tsc2;Rasgrf1;Kcnab2;Cacna1c;Rgs14;Ube3a;Atp1a3;Gpr85;Arc;Mecp2;Lrrtm1;Slc6a8;Upf3b;Kcnn2;Kcnip3;Brd7;Pcdh9;Cpeb3;Itsn1;Carf;Btg1;Klf9;Gabra2;Prkcg;Spire1;Comt;Fez1;Grn;Btbd9;Wwc1;Grm7;Syt4;Ywhaz;Cacnb3;Ccdc88a;Vdac3;Camk2b;Grm5;Rnf103;Hdac2;Rai1;Dlg4;Stx1a;Npas2;Nrep;Nrgn;Plat;Syn2;Efna3;Vldlr;Gabrb3;Kdm5c;Adcyap1r1;Prkcb;Homer1;Psen1;Camk2a
MP:0009956	abnormal cerebellar layer morphology	63	3.63797	0	0	234734;67269;23797;74018;11735;23805;213827;11932;11941;20239;53418;12050;76895;12286;12404;57754;93898;26373;13014;12386;13131;69601;227325;13429;13628;224045;14265;114142;14366;14712;432486;171469;14804;14813;235439;15239;15273;331461;17754;60597;17257;17918;17977;17993;18212;18472;84095;18786;19063;19699;78891;20512;236794;20597;81840;20743;56424;58911;665113;80890;63958;59025;211978	Pi4k2a;B4galt2;Hgs;Il1rapl1;Trim2;Sptbn2;Smpd1;Plaa;Gnpat;Ank3;Tnik;Dnm1;Dab2ip;Herc1;Mapk8ip2;Ppt1;Scyl1;Mecp2;Eef1a2;Apc2;Ube4b;Myo5a;Fzd4;Atxn2;Grin2c;Eif2b5;Akt3;Agtpbp1;Cend1;Ncoa1;Sorcs2;Ctnna2;Zfyve26;Atp2b2;Usp14;Atp1b2;Hivep2;Gnptab;Dner;Clcn7;Slc1a3;Pafah1b1;Arcn1;Bicd2;Grid2;Map1a;Cers1;Stub1;Reln;Sumf1;Foxp2;Aars;Als2;Ntrk2;Cstb;Slc9a6;Gpr37l1;Bcl2l2;Fmr1;Ndufs4;Cbln1;Dab1;Cacna1a
MP:0008143	abnormal dendrite morphology	59	4.45694	0	0	83766;67269;213827;23821;12050;76895;26992;12286;12322;212139;108686;57754;93898;68942;65945;208922;67579;76884;69601;56320;94223;13385;13429;12934;14265;114142;14402;216963;14799;14804;14824;26556;20591;74342;17754;60597;17257;17918;17999;18003;20320;18212;211712;18786;52897;22671;78891;20370;58234;57138;20743;14270;20853;56424;22084;22215;68134;22631;27801	Git1;Shank3;Dbn1;Sptbn2;Plaa;Tsc2;Cc2d1a;Dnm1;Dab2ip;Ube3a;Mapk8ip2;Scyl1;Mecp2;Lrrtm1;Upf3b;Bace1;Myo5a;Clstn1;Brd7;Chmp2b;Pcdh9;Cpeb3;Agtpbp1;Cend1;Grn;Nptn;Dpysl2;Arcn1;Bicd2;Grid2;Map1a;Ywhaz;Rnf112;Ccdc88a;Rbfox3;Slc12a5;Cers1;Actl6b;Zdhhc8;Cyfip2;Stub1;Nedd4;Foxp2;Dlg4;Nedd9;Dgcr8;Ntrk2;Stau1;Bcl2l2;Sez6;Cpeb4;Fmr1;Gabrb3;Kdm5c;Srgap2;Homer1;Gria1;Camk2a;Cacna1a
MP:0001469	abnormal contextual conditioning behavior	58	5.19882	0	0	329165;11517;11838;232975;22589;224671;12226;12288;12297;12322;12323;241066;108686;12846;208922;58799;13385;13638;235180;14395;14402;216963;64450;108071;108073;14824;15182;26556;16443;16498;56461;140492;20591;16601;74342;17257;18143;27528;64011;18791;18751;18752;19164;19377;19417;22644;58234;102857;68166;20907;20983;22084;22215;68134;22335;381677;22359;211652	Git1;Vgf;Shank3;Crbn;Abi2;Atrx;Tsc2;Rasgrf1;Kcnab2;Cacna1c;Ube3a;Atp1a3;Gpr85;Arc;Mecp2;Lrrtm1;Slc6a8;Upf3b;Kcnn2;Kcnip3;Cpeb3;Itsn1;Carf;Btg1;Klf9;Gabra2;Prkcg;Spire1;Comt;Fez1;Grn;Btbd9;Wwc1;Grm7;Syt4;Cacnb3;Ccdc88a;Vdac3;Camk2b;Grm5;Rnf103;Hdac2;Rai1;Dlg4;Stx1a;Npas2;Nrep;Nrgn;Plat;Efna3;Vldlr;Gabrb3;Kdm5c;Adcyap1r1;Prkcb;Homer1;Psen1;Camk2a
MP:0009357	abnormal seizure response to inducing agent	55	3.88593	0	0	23797;232975;12217;12286;12354;108013;11441;12709;12725;21367;13429;13489;72393;14169;14265;14394;14402;14406;14586;14681;14802;14809;14810;108071;108073;15166;208727;55980;16485;16512;16536;56384;26414;105559;17257;17751;17993;18124;55991;18537;106042;52897;20266;20370;58234;57138;107723;20511;20512;20536;50934;236794;20964;55992;22215	Shank3;Kcnh3;Grin1;Kcnq2;Dnm1;Ube3a;Atp1a3;Mecp2;Clcn3;Gria4;Scn1b;Fgf14;Gnao1;Hdac4;Akt3;Drd2;Slc1a2;Prickle1;Trim3;Mapk10;Grik5;Mbnl2;Slc1a3;Faim2;Letm1;Impa1;Grm7;Rbfox3;Grm5;Slc12a6;Bsn;Slc12a5;Syn1;Slc4a3;Slc7a8;Mt3;Gabra1;Car7;Pcmt1;Ckb;Slc9a6;Celf4;Kcna1;Sez6;Chrna7;Nr4a3;Fmr1;Ndufs4;Gabrb3;Hcn2;Gabrg2;Cntn2;Gfra2;Panx1;Cacna1a
MP:0000875	abnormal cerebellar Purkinje cell layer	53	3.70108	0	0	234734;67269;74018;11735;23805;213827;11941;20239;53418;12050;76895;12286;57754;93898;26373;12386;13131;69601;227325;13429;13628;224045;14265;114142;14366;14712;432486;171469;14804;235439;15239;17754;60597;17918;17977;17993;18212;18472;84095;18786;19063;19699;78891;20512;236794;20597;20743;56424;58911;80890;63958;59025;211978	Pi4k2a;B4galt2;Hgs;Trim2;Sptbn2;Smpd1;Plaa;Gnpat;Ank3;Dnm1;Dab2ip;Herc1;Mapk8ip2;Ppt1;Scyl1;Eef1a2;Apc2;Ube4b;Myo5a;Fzd4;Atxn2;Eif2b5;Agtpbp1;Cend1;Ncoa1;Ctnna2;Zfyve26;Atp2b2;Usp14;Gnptab;Dner;Clcn7;Slc1a3;Pafah1b1;Arcn1;Bicd2;Grid2;Map1a;Cers1;Stub1;Reln;Sumf1;Foxp2;Aars;Als2;Ntrk2;Slc9a6;Gpr37l1;Bcl2l2;Fmr1;Ndufs4;Dab1;Cacna1a
MP:0001473	reduced long term potentiation	51	5.19122	0	0	11517;11838;22589;76898;12287;12322;12323;108686;98388;12890;217480;26757;13638;13643;14169;14265;56149;14799;14807;14810;54645;108071;14824;140492;105559;17257;246317;18191;18212;18438;18481;18791;243725;18749;19085;18752;19417;20287;58234;76376;114715;27364;20452;20907;104027;21838;22215;59025;22333;22359;211652	Nrxn3;Shank3;Prkar1b;Synpo;Chst10;Grin1;Atrx;Rasgrf1;Ube3a;Pak3;Arc;Mecp2;Efnb3;Kcnn2;Grasp;Fgf14;Ppp1r9a;St8sia4;Prkcg;Usp14;Spred1;Grn;Cplx2;Vdac1;Mbnl2;Srr;Thy1;Dpysl4;Wwc1;B3gat1;Cacna1b;Ccdc88a;Camk2b;Grm5;Dgkb;Grik3;Stx1a;Neto1;Ntrk2;Plat;Prkacb;Efna3;Fmr1;Vldlr;Gripap1;Adcyap1r1;Sct;Slc24a2;P2rx4;Gria1;Camk2a
MP:0000877	abnormal Purkinje cell morphology	51	3.90168	0	0	234734;67269;74018;11735;23805;213827;11941;20239;53418;12050;76895;12286;57754;93898;26373;12386;13131;69601;13429;13628;14265;114142;14366;14712;432486;171469;14804;235439;15239;17754;60597;17918;17977;17993;18212;18472;84095;18786;19063;19699;78891;20512;236794;20597;20743;56424;58911;80890;63958;59025;211978	Pi4k2a;B4galt2;Hgs;Trim2;Sptbn2;Smpd1;Plaa;Gnpat;Ank3;Dnm1;Dab2ip;Herc1;Mapk8ip2;Ppt1;Scyl1;Eef1a2;Apc2;Ube4b;Myo5a;Fzd4;Atxn2;Agtpbp1;Cend1;Ncoa1;Ctnna2;Zfyve26;Atp2b2;Usp14;Gnptab;Clcn7;Slc1a3;Pafah1b1;Arcn1;Bicd2;Grid2;Map1a;Cers1;Stub1;Reln;Sumf1;Foxp2;Aars;Als2;Ntrk2;Slc9a6;Gpr37l1;Bcl2l2;Fmr1;Ndufs4;Dab1;Cacna1a
MP:0002915	abnormal synaptic depression	42	5.20067	0	0	67979;23821;12217;68566;12322;12323;12404;12669;208922;29873;20430;13489;13643;14265;114142;14682;14799;14800;14804;17918;64011;23969;18578;18717;18791;18749;19085;19339;19765;52897;58234;76376;114715;20452;20907;20964;20965;27204;20979;59025;381677;211652	Atad1;Chrm1;Vgf;Shank3;Prkar1b;Rab3a;Pip5k1c;Efnb3;Bace1;Myo5a;Pde4b;Syt1;Cpeb3;Drd2;St8sia4;Caly;Ralbp1;Usp14;Spred1;Gnaq;Cspg5;Wwc1;Grid2;Pacsin1;Gria2;Rbfox3;Camk2b;Bsn;Syn1;Cyfip1;Foxp2;Stx1a;Nrgn;Plat;Syn3;Prkacb;Syn2;Fmr1;Cbln1;Slc24a2;Gria1;Camk2a
MP:0004753	abnormal miniature excitatory postsynaptic currents	39	5.09165	0	0	11838;67979;224671;12286;12287;12300;27062;108013;232370;76884;13429;13688;72194;14265;14810;14813;54645;26556;233067;225875;243499;60597;17257;17999;20320;18189;18191;23969;18645;18717;243725;52897;22671;58234;57138;20965;20979;665113;22318	Atad1;Nrxn3;Lrfn3;Shank3;Grin1;Pip5k1c;Lrrtm4;Tnik;Dnm1;Mapk8ip2;Arc;Mecp2;Vamp2;Eif4ebp2;Syt1;Grin2c;Ppp1r9a;Lrfn4;Nptn;Btbd9;Cacna1b;Clstn3;Rnf112;Pacsin1;Rbfox3;Cacng2;Slc12a5;Cyfip2;Pfn2;Nedd4;Fbxl20;Celf4;Syn2;Fmr1;Cadps;Gripap1;Nrxn1;Homer1;Cacna1a
MP:0002910	abnormal excitatory postsynaptic currents	38	4.70537	0	0	12286;12300;54377;27062;12322;12404;212139;108686;12725;65945;29873;23859;227325;13489;114873;13688;14402;14804;14809;14813;108073;60597;17257;17999;246317;18189;23969;18645;243725;18752;231760;20370;58234;20512;20743;27364;27204;20979	Shank3;Sptbn2;Cacng4;Cc2d1a;Mapk8ip2;Mecp2;Clcn3;Clstn1;Eif4ebp2;Syt1;Grin2c;Ppp1r9a;Drd2;Prkcg;Grik5;Dner;Slc1a3;Srr;Cspg5;Grm7;Grid2;Pacsin1;Ccdc88a;Cacng2;Dlg2;Rimbp2;Pfn2;Nedd4;Dscaml1;Neto1;Syn3;Sez6;Cadps;Gabrb3;Cbln1;Nrxn1;Camk2a;Cacna1a
MP:0001486	abnormal startle reflex	65	3.0737	1.11022e-16	8.05794e-15	11305;11352;77087;54208;223922;232975;11941;50769;23821;12121;12227;381356;12287;12300;12846;12890;58799;94109;12386;76884;13385;13489;13542;270162;14026;230904;14180;14265;114142;14366;14394;14681;14708;14802;14809;14810;16485;16570;114128;50523;192198;17136;17257;17993;83814;27386;20320;18717;18994;19125;19164;19270;22644;12492;73094;58234;107723;110893;75788;27364;56424;20907;230908;68134;22631	Tardbp;Shank3;Csmd1;Grin1;Crbn;Bicd1;Abca2;Smurf1;Arl6ip1;Pip5k1c;Atp1a3;Mecp2;Upf3b;Bace1;Gria4;Fzd4;Dvl1;Ankrd11;Gnao1;Fgf9;Drd2;Cacfd1;Nedd4l;Ctnna2;Comt;Atp2b2;Cplx2;Grik5;Nptn;Srr;Atp8a2;Slc8a3;Cacna1b;Ywhaz;Kif3c;Cacng2;Fbxo2;Slc12a6;Cyfip2;Stub1;Sgip1;Rnf103;Npas3;Elmod1;Ptprg;Foxp2;Gng7;Lrrc4;Dlg4;Stx1a;Laptm4b;Gabra1;Prodh;Kcna1;Fmr1;Ndufs4;Lats2;Evl;Scarb2;Pou3f4;Mag;Atf7;Psen1;Abl2;Btg2
MP:0008284	abnormal hippocampus pyramidal cell layer	28	5.90017	6.66134e-16	4.7029e-14	329165;23805;232975;76895;12725;232370;208922;12933;12386;13131;13193;13385;26757;13638;13688;14265;233908;15182;17967;18124;18472;19699;20511;20964;21960;59025;22627;22631	Abi2;Ncam1;Atp1a3;Clcn3;Apc2;Eif4ebp2;Cpeb3;Slc1a2;Ctnna2;Usp14;Pafah1b1;Bicd2;Dpysl4;Clstn3;Ywhaz;Syn1;Reln;Hdac2;Dcx;Dlg4;Ywhae;Fus;Crmp1;Efna3;Nr4a3;Fmr1;Dab1;Tnr
MP:0009538	abnormal synapse morphology	48	3.60332	1.33227e-15	9.07578e-14	11603;74018;12217;12286;12298;12300;12322;12404;68942;12725;67579;13138;13191;217480;72685;13429;13628;238988;233908;14394;14406;14545;14804;16560;16561;233067;225875;74342;17257;105689;17999;18191;18212;23969;18645;18786;52897;78891;58234;57138;102857;20648;20907;20965;21960;59025;320150;27801	Nrxn3;Lrfn3;Shank3;Gdap1;Plaa;Dctn1;Dnm1;Scyl1;Mecp2;Lrrtm1;Clcn3;Eef1a2;Slc6a8;Chmp2b;Lrfn4;Usp14;Kif1a;Cacnb4;Mycbp2;Erc2;Kif1b;Grid2;Agrn;Pacsin1;Rbfox3;Cacng2;Dag1;Bsn;Slc12a5;Zdhhc8;Snta1;Pfn2;Dgkb;Nedd4;Stx1a;Gabra1;Als2;Fus;Dnajc6;Ntrk2;Cpeb4;Syn2;Cbln1;Gabrg2;Zdhhc17;Tnr;Camk2a;Cacna1a
MP:0000950	abnormal seizure response to pharmacological agent	42	4.00369	1.33227e-15	9.07578e-14	23797;232975;12217;12286;11441;12709;12725;21367;13489;72393;14169;14394;14402;14406;14802;14809;14810;108071;108073;15166;55980;16485;16512;16536;56384;26414;105559;17257;17751;18124;55991;18537;52897;20370;57138;107723;20511;20512;20536;50934;236794;55992	Kcnh3;Grin1;Kcnq2;Atp1a3;Mecp2;Clcn3;Gria4;Fgf14;Akt3;Drd2;Slc1a2;Trim3;Mapk10;Grik5;Mbnl2;Slc1a3;Faim2;Letm1;Impa1;Grm7;Rbfox3;Grm5;Slc12a6;Bsn;Slc12a5;Slc4a3;Slc7a8;Mt3;Gabra1;Pcmt1;Ckb;Slc9a6;Kcna1;Sez6;Chrna7;Nr4a3;Gabrb3;Hcn2;Gabrg2;Cntn2;Panx1;Cacna1a
MP:0002912	abnormal excitatory postsynaptic potential	34	4.80443	1.33227e-15	9.07578e-14	11419;12286;12287;12322;12669;98388;12725;65945;232370;23859;242667;13638;13655;56149;14800;14802;108071;14824;140492;243499;105559;17257;64011;18212;19417;52897;20370;58234;114715;20907;20964;20965;665113;22318	Dlgap3;Chrm1;Shank3;Chst10;Lrrtm4;Rasgrf1;Tnik;Mecp2;Clcn3;Gria4;Kcnn2;Grasp;Vamp2;Clstn1;Spred1;Grn;Mbnl2;Cacna1b;Clstn3;Gria2;Rbfox3;Grm5;Dlg2;Egr3;Asic1;Syn1;Stx1a;Nrgn;Ntrk2;Sez6;Syn2;Efna3;Camk2a;Cacna1a
MP:0009939	abnormal hippocampus neuron morphology	34	4.80443	1.33227e-15	9.07578e-14	329165;23805;232975;12300;12322;12725;26373;208922;12933;13010;12386;13131;13193;217480;13385;26757;13638;13688;14265;233908;14402;14800;15182;17257;18003;18124;19063;52897;107723;20511;70527;20964;59025;22631	Abi2;Cst3;Atp1a3;Ppt1;Mecp2;Clcn3;Apc2;Eif4ebp2;Cpeb3;Slc1a2;Ctnna2;Usp14;Clcn7;Dpysl4;Ywhaz;Gria2;Rbfox3;Cacng2;Slc12a6;Syn1;Hdac2;Dgkb;Dcx;Dlg4;Nedd9;Fus;Stambp;Crmp1;Efna3;Nr4a3;Fmr1;Gabrb3;Dab1;Camk2a
MP:0001454	abnormal cued conditioning behavior	37	4.40009	1.9984e-15	1.32646e-13	11838;224671;12288;12322;12846;382056;12386;20430;56320;235180;14265;14395;216963;108071;57080;140492;20591;16885;74342;23936;17257;18143;18578;18791;18749;18751;19270;19377;225870;68166;20907;21858;68134;22333;22335;22359;211652	Git1;Dbn1;Cacna1c;Arc;Mecp2;Lrrtm1;Upf3b;Kcnn2;Crtc1;Pde4b;Timp2;Ctnna2;Gabra2;Spire1;Comt;Fez1;Vdac1;Btbd9;Rin1;Wwc1;Vdac3;Grm5;Lynx1;Rai1;Ptprg;Cyfip1;Stx1a;Npas2;Limk1;Gtf2ird1;Plat;Prkacb;Fmr1;Vldlr;Kdm5c;Prkcb;Camk2a
MP:0001898	abnormal long term depression	31	5.17143	1.9984e-15	1.32646e-13	67979;23821;68566;12322;12323;12404;12669;208922;29873;20430;13489;13643;14265;114142;14682;14799;14800;14804;17918;64011;18791;18749;19085;19765;52897;58234;76376;114715;20452;381677;211652	Atad1;Chrm1;Vgf;Shank3;Prkar1b;Efnb3;Bace1;Myo5a;Cpeb3;Drd2;St8sia4;Caly;Ralbp1;Spred1;Gnaq;Cspg5;Wwc1;Grid2;Gria2;Rbfox3;Camk2b;Cyfip1;Foxp2;Nrgn;Plat;Prkacb;Fmr1;Cbln1;Slc24a2;Gria1;Camk2a
MP:0002918	abnormal paired-pulse facilitation	27	5.89634	2.22045e-15	1.46135e-13	23821;12286;12322;12669;29873;20430;13385;72194;114142;14807;16485;23936;18645;19266;52897;231760;22671;20287;241727;114715;20907;207227;20964;665113;59025;22318;22335	Chrm1;Snph;Stxbp5l;Tnik;Ptprd;Bace1;Vamp2;Usp14;Spred1;Cspg5;Rnf112;Rbfox3;Vdac3;Rimbp2;Syn1;Lynx1;Pfn2;Cyfip1;Grik3;Foxp2;Dlg4;Stx1a;Fbxl20;Kcna1;Sct;Camk2a;Cacna1a
MP:0000813	abnormal hippocampus layer morphology	31	5.10059	3.10862e-15	2.0287e-13	329165;23805;232975;76895;12322;12725;232370;208922;12933;12386;13131;13193;13385;26757;13638;13688;14265;233908;15182;17967;18003;18124;18472;52897;19699;20511;20964;21960;59025;22627;22631	Abi2;Ncam1;Atp1a3;Clcn3;Apc2;Eif4ebp2;Cpeb3;Slc1a2;Ctnna2;Usp14;Pafah1b1;Bicd2;Dpysl4;Clstn3;Ywhaz;Rbfox3;Syn1;Reln;Hdac2;Dcx;Dlg4;Ywhae;Nedd9;Fus;Crmp1;Efna3;Nr4a3;Fmr1;Dab1;Tnr;Camk2a
MP:0003107	abnormal response to novelty	64	2.90079	3.55271e-15	2.2992e-13	11352;74018;239985;74772;232975;23821;12288;12354;108686;93898;241447;12709;12725;12846;12890;382056;240025;217480;13489;13638;238988;14050;14265;114142;14402;14799;14800;14802;14804;14810;14824;57080;15273;15194;16979;74342;268890;94275;60597;109241;17257;27386;18212;74143;18389;23984;18574;18578;18645;18767;18791;19063;19268;19765;51791;225998;20193;58234;107723;56424;20907;22084;22631;27801	Shank3;Grin1;Eya3;Tsc2;Atp13a2;Cacna1c;Rgs14;Atp1a3;Mapk8ip2;Ppt1;Mecp2;Lrrtm1;Clcn3;Mbd5;Bace1;Gria4;Crtc1;Pde4b;Rorb;Htt;Maged1;S100a1;Drd2;Ralbp1;Comt;Arid1b;Grn;Cplx2;Hivep2;Erc2;Grid2;Ywhaz;Gria2;Ccdc88a;Slc12a6;Cers1;Zdhhc8;Pde1b;Pkia;Stub1;Dact2;Npas3;Pfn2;Dgkb;Foxp2;Stx1a;Lsamp;Lrrn1;Ptprf;Opa1;Als2;Car7;Ntrk2;Ckb;Gtf2ird1;Plat;Efna3;Fmr1;Gabrb3;Pde10a;Oprl1;Gria1;Abl2;Cers6
MP:0001513	limb grasping	53	3.19893	1.17684e-14	7.25342e-13	11603;66471;11836;54208;74772;232975;11941;50769;76895;12286;241447;26889;12890;12386;13138;13169;208869;14169;14402;14406;14545;432486;14804;57080;235439;15194;78913;17257;17993;27386;18213;74143;18472;84095;18786;19042;242083;19063;19377;225998;12492;20350;107723;70527;58911;230908;58800;22215;68134;59025;53611;99512;20402	Tardbp;Pi4k2a;Gdap1;Araf;Vti1a;Arl6ip1;Plaa;Atp13a2;Ube3a;Atp1a3;Herc1;Dbnl;Ppt1;Mecp2;Upf3b;Rorb;Fgf14;Htt;Ntrk3;Ctnna2;Atp2b2;Usp14;Cplx2;Gnptab;Ppm1l;Sema3f;Atp8a2;Pafah1b1;Bicd2;Grid2;Agrn;Anp32e;Ltn1;Ppm1a;Dag1;Slc12a6;Npas3;Sumf1;Rai1;Cln8;Opa1;Gtf2ird1;Stambp;Zfp106;Ndufs4;Gabrb3;Dock3;Gabrg2;Scarb2;Wdr47;Trpm7;Cers6;Cacna1a
MP:0000947	convulsive seizures	43	3.71565	1.24345e-14	7.60365e-13	11496;23797;11735;11775;232975;12041;109880;12217;12286;12298;108013;12725;26373;13014;13169;13429;14265;14394;14417;14800;108073;15166;208727;15194;16485;16536;17136;105559;17257;17918;18124;23969;18537;19063;19377;20266;57138;20511;20743;20964;20965;22215;269523	Braf;Kcnq2;Sptbn2;Ank3;Ap3b2;Dnm1;Ube3a;Atp1a3;Dbnl;Ppt1;Mecp2;Clcn3;Myo5a;Scn1b;Htt;Hdac4;Akt3;Slc1a2;Adam22;Cacnb4;Clcn7;Mbnl2;Grm7;Vcp;Pacsin1;Gria2;Bsn;Slc12a5;Syn1;Rai1;Gabra1;Bckdk;Gad2;Pcmt1;Cstb;Celf4;Kcna1;Syn2;Nr4a3;Fmr1;Hcn2;Mag;Cacna1a
MP:0002082	postnatal lethality	151	1.86976	1.56541e-14	9.42404e-13	83766;11496;23792;104111;11517;11534;56436;109676;11735;11776;11836;232906;11864;75302;11932;50769;23821;76895;109880;14705;12215;12286;12287;12288;67252;59035;192160;12361;108013;12632;71722;26373;67579;104318;13016;13047;76884;13131;13193;13385;72685;13429;114873;13548;13642;13655;13660;13710;104156;14180;192176;286940;114142;233908;14394;14395;14406;216963;20340;14678;14681;14800;14804;14810;1…	Nrxn3;Git1;Maml1;Hbegf;Kmt2e;Vgf;Efnb2;Hip1;Nfasc;Braf;Grin1;Etv5;Araf;Carm1;Ap3d1;Kcnq2;Spin1;Stxbp5l;Mark2;Ltbp4;Smarcc2;Pex5;Magi2;Ank3;Usp1;Cacna1c;Dnm1;Casc3;Adrm1;Ube3a;Ctbp1;Snx27;Mbd5;Mef2a;Bace1;Kcnn2;Mtf2;Phip;Myo5a;Vamp2;Scn1b;Picalm;Syt1;Ehd1;Gnao1;Asxl2;Fgf9;Hdac4;Cic;Adcy3;Csnk1d;Adam23;Cux1;Ntrk3;Mboat7;Smarca4;Slc1a2;Nedd4l;Peg3;Prickle1;Gabra2;Adam22;Ank2;Cask;Atp1b2;Kif1a;Schip1…
MP:0000745	tremors	60	2.92953	1.62093e-14	9.68316e-13	234734;11305;23792;11603;67269;11735;11776;11836;232975;11932;11941;50769;26992;26363;12286;93898;11441;12725;26373;232370;13131;13169;13429;13628;13655;270162;14394;14402;14406;14681;14804;14773;15166;215114;15194;16485;16498;140492;17136;17257;17993;20320;18189;74143;84095;18786;19699;12492;20266;78891;20597;20743;58911;67095;80890;58800;65960;59025;20402;211978	Pi4k2a;Hip1;Araf;Abca2;Ap3d1;Trak1;Trim2;Sptbn2;Smpd1;Plaa;Ank3;Kcnab2;Dnm1;Atp1a3;Dbnl;Scyl1;Mecp2;Clcn3;Eef1a2;Kcnn2;Scn1b;Brd7;Gnao1;Htt;Adam23;Agtpbp1;Zfyve26;Atp2b2;Usp14;Atp1b2;Nptn;Clcn7;Atp8a2;Grid2;Agrn;Clstn3;Btd;Egr3;Cers1;Elmod1;Reln;Sumf1;Aars;Opa1;Gabra1;Grk5;Zfp106;Kcna1;Chrna7;Ndufs4;Gabrb3;Hcn2;Gabrg2;Dab1;Scarb2;Twsg1;Mag;Nrxn1;Trpm7;Cacna1a
MP:0001360	abnormal social investigation	37	4.15336	1.72085e-14	1.02016e-12	239985;12041;73205;12288;382056;12988;13385;224997;13688;14265;14402;14681;14799;14802;14810;14824;15273;20591;16728;74342;94275;17161;60597;109241;17257;27386;211712;23984;19699;71816;58234;27364;20907;20964;20965;27204;22084	Shank3;Grin1;Tsc2;Cacna1c;Csk;Mapk8ip2;Mecp2;Lrrtm1;Mbd5;Gria4;Crtc1;Eif4ebp2;Gnao1;Pcdh9;Maged1;Arid1b;Grn;Hivep2;Srr;L1cam;Maoa;Syn1;Npas3;Reln;Dlg4;Stx1a;Bckdk;Dlgap1;Syn3;Rnf180;C9orf72;Syn2;Fmr1;Gabrb3;Pde10a;Kdm5c;Gria1
MP:0002272	abnormal nervous system electrophysiology	63	2.79224	3.89688e-14	2.25845e-12	74018;11735;11776;11838;11418;232975;11941;12217;12286;12287;12289;12298;12300;12669;13014;13429;13489;15571;14169;14265;14400;14402;14406;14630;14545;216963;14682;14712;14800;14802;14804;14810;108071;227753;15166;15168;15273;16485;16498;16512;16527;140492;16536;226922;227632;17161;17257;269116;18143;23969;18537;23984;19377;51791;20266;20362;58234;57138;107723;14664;20743;21960;22215	Git1;Chrm1;Shank3;Gdap1;Kcnh3;Nfasc;Slc6a9;Grin1;Ap3d1;Kcnq2;Sptbn2;Gnpat;Ank3;Kcnab2;Kcnk3;Dnm1;Rgs14;Ube3a;Atp1a3;Arc;Mecp2;Gria4;Kcnn2;Elavl3;Scn1b;Fgf14;Drd2;Kcnt1;Atp2b2;Gabrb1;Asic2;Cacnb4;Gnaq;Hivep2;Grid2;Kcnq5;Cacna1b;Pacsin1;Gria2;Cacng2;Grm5;Slc12a6;Bsn;Slc12a5;Maoa;Gclm;Rai1;Sept8;Npas2;Hcn3;Als2;Pcmt1;Cstb;Kcna1;Gsn;Fmr1;Gabrb3;Hcn2;Pde10a;Gabrg2;Cacna1d;Tnr;Cacna1a
MP:0012317	impaired conditioning behavior	35	4.24634	4.08562e-14	2.35029e-12	232975;22589;12287;12323;241066;108686;12846;58799;382056;56320;13489;13638;14265;216963;56149;14824;26556;16443;16498;20591;16601;17257;66830;27528;23984;18578;18791;19049;19417;19736;102857;20907;22215;68134;211652	Git1;Dbn1;Crbn;Atrx;Rasgrf1;Kcnab2;Nacc1;Ube3a;Atp1a3;Mecp2;Slc6a8;Upf3b;Crtc1;Grasp;Pde4b;Itsn1;Carf;Klf9;Drd2;Comt;Grn;Wwc1;Cacna1b;Ccdc88a;Camk2b;Rgs4;Stx1a;Nrep;Plat;Efna3;Fmr1;Pde10a;Ppp1r1b;Kdm5c;Homer1
MP:0004859	abnormal synaptic plasticity	26	5.47873	6.66134e-14	3.74869e-12	224671;12322;12323;12725;56320;13385;26757;114142;14799;14800;14824;105559;64011;18212;18546;18717;18791;19417;52897;51791;231760;58234;20907;20972;59025;22359	Shank3;Dbn1;Pip5k1c;Rasgrf1;Rgs14;Clcn3;Usp14;Grn;Mbnl2;Btbd9;Dpysl4;Pcp4;Gria2;Rbfox3;Camk2b;Rimbp2;Syngr1;Foxp2;Dlg4;Stx1a;Nrgn;Ntrk2;Plat;Vldlr;Gria1;Camk2a
MP:0001393	ataxia	55	3.00277	6.71685e-14	3.75274e-12	234734;11496;23792;67269;11735;213827;232975;11941;50769;12217;12286;12298;12300;12323;12404;93898;26889;13014;12386;13131;13176;13429;208869;13489;13643;13655;224045;14169;14366;14682;432486;14804;14810;15166;16485;140492;16560;17754;17257;17918;17957;17993;18099;74143;18786;19699;20266;107723;236794;20597;20743;56424;80890;59025;211978	Grin1;Trim2;Sptbn2;Smpd1;Plaa;Ank3;Dnm1;Atp1a3;Mecp2;Efnb3;Kcnn2;Myo5a;Fzd4;Scn1b;Fgf14;Eif2b5;Adam23;Agtpbp1;Drd2;Ctnna2;Adam22;Zfyve26;Atp2b2;Usp14;Kif1a;Cacnb4;Gnaq;Gnptab;Atp8a2;Arcn1;Grid2;Map1a;Dcc;Camk2b;Cacng2;Slc12a6;Bsn;Egr3;Cers1;Stub1;Napb;Nlk;Reln;Aars;Cln8;Opa1;Cstb;Slc9a6;Kcna1;Ndufs4;Cbln1;Hcn2;Dock3;Dab1;Cacna1a
MP:0002229	neurodegeneration	76	2.44729	1.55875e-13	8.52484e-12	234734;67269;74018;11735;213827;11932;11941;50769;12286;12289;93898;12725;26373;26889;13191;208869;13628;230904;233908;14366;14401;14402;14545;432486;14800;14803;14804;14824;235439;15239;15194;16560;78913;23936;93730;17136;17754;17261;17237;17993;18212;18213;74143;18975;18994;19063;19164;56195;19699;225998;12492;78891;107723;80721;20512;110893;236794;20597;234847;20743;27364;70527;56424;20910;207…	Gdap1;Hgs;Ptbp2;Stxbp5l;Trim2;Sptbn2;Smpd1;Dctn1;Ank3;Herc1;Ppt1;Scyl1;Clcn3;Eef1a2;Ube4b;Fzd4;Lztfl1;Uchl3;Rorb;Htt;Ntrk3;Agtpbp1;Zfyve26;Atp2b2;Slc19a3;Usp14;Atp1b2;Kif1a;Tub;Grn;Gnptab;Synj2;Clcn7;Mef2d;Slc1a3;Srr;Atp8a2;Arcn1;Slc8a3;Grid2;Map1a;Mgrn1;Vcp;Tbce;Ltn1;Gria2;Fbxo2;Slc12a6;Cers1;Spg7;Stub1;Lynx1;Stxbp1;Reln;Gabrb2;Aars;Cln8;Opa1;Als2;Fus;Ntrk2;Stambp;Zfp106;Polg;Slc9a6;Vldlr;Ndufs4…
MP:0001489	decreased startle reflex	39	3.74745	1.55431e-13	8.52484e-12	11352;77087;54208;11941;50769;12121;12227;381356;12287;12300;12846;58799;94109;76884;13385;13489;13542;270162;14026;230904;14265;114142;14366;14681;14802;16570;17136;17257;17993;83814;20320;18717;19270;22644;58234;75788;56424;68134;22631	Shank3;Csmd1;Crbn;Bicd1;Smurf1;Arl6ip1;Pip5k1c;Mecp2;Upf3b;Gria4;Fzd4;Dvl1;Ankrd11;Gnao1;Drd2;Cacfd1;Nedd4l;Comt;Atp2b2;Nptn;Atp8a2;Cacna1b;Ywhaz;Kif3c;Cacng2;Fbxo2;Cyfip2;Stub1;Rnf103;Elmod1;Ptprg;Foxp2;Dlg4;Fmr1;Ndufs4;Evl;Mag;Abl2;Btg2
MP:0005380	embryo phenotype	214	1.60849	4.25771e-13	2.23414e-11	60595;74117;11487;56417;11515;239528;11632;56697;228361;77087;11804;11838;232906;93760;13496;56380;108888;11907;11938;235574;22589;12006;71458;207165;109880;12288;12336;192160;216527;12545;214498;108013;12631;66917;232791;68018;12846;12848;171508;12988;13001;67181;26554;72584;13052;20430;56320;13191;54006;13211;74006;13548;230857;13629;13641;13642;110147;13690;74195;75560;20336;14042;231672;14137…	Tardbp;Pbrm1;Fubp1;Cops2;Hgs;Efnb2;Ate1;Ncdn;Nfe2l1;Rab7;Fras1;Cfl1;Braf;Dbn1;Mib1;Ski;Fkbp8;Rnf2;Fkbp4;Aplp2;Atrx;Pip5k1c;Mark2;Csnk2b;Cnot3;Huwe1;Dctn1;Tsc2;Mef2c;Smarcc2;Pex5;Pak4;Rapgef1;Kdm6a;Bptf;Ppp2ca;Kif3b;Cacna1c;Csk;Ctdnep1;Fbxw8;Casc3;Rgs14;Exoc4;Ago2;Thoc1;Ubtf;Spint1;Top2b;Cxadr;Kif3a;Arc;Mecp2;Eef2;Ube2l3;Smarcd2;Rptor;Foxp4;Arid1a;Actn4;Picalm;Nckap1;Creld1;Sestd1;Ankrd11;Ptpn23;S…
MP:0001458	abnormal object recognition memory	27	4.84028	8.73523e-13	4.46302e-11	11838;232975;108100;109880;26992;12297;12322;12323;241066;108686;12988;14265;216963;14802;16512;140492;17257;211712;18578;52897;51791;58234;102857;20965;230908;665113;22631	Tardbp;Git1;Shank3;Kcnh3;Braf;Tnik;Csk;Rgs14;Atp1a3;Arc;Mecp2;Slc6a8;Gria4;Kcnn2;Pde4b;Baiap2;Brd7;Pcdh9;Carf;Ywhaz;Cacnb3;Ccdc88a;Rbfox3;Camk2b;Syn2;Fmr1;Camk2a
MP:0003997	tonic-clonic seizures	24	5.33825	1.24145e-12	6.30138e-11	23797;11775;12041;108013;12725;13429;14265;14394;14417;14800;15166;15194;16485;16536;105559;17257;18124;23969;18537;19377;20266;57138;22215;269523	Kcnq2;Ap3b2;Dnm1;Ube3a;Mecp2;Clcn3;Scn1b;Htt;Akt3;Mbnl2;Vcp;Pacsin1;Gria2;Slc12a5;Rai1;Gabra1;Bckdk;Gad2;Pcmt1;Celf4;Kcna1;Nr4a3;Fmr1;Hcn2
MP:0002081	perinatal lethality	149	1.77369	1.76326e-12	8.89185e-11	60595;11496;239528;11603;109676;11845;232906;11855;93760;239985;11864;232975;11938;14025;58208;30948;104184;12286;12288;12295;27062;59035;12361;212139;108013;107934;11441;67579;224912;208647;12386;13047;76884;13176;54006;13430;230857;13629;13641;13642;13660;13837;231672;14180;116701;14225;14232;286940;114142;14086;51886;233908;14394;14402;14406;231580;14585;216963;14660;14681;14682;23888;14804;14…	Git1;Sgta;Hbegf;Kmt2e;Fubp1;Efnb2;Arf6;Mapk8ip3;Cacnb1;Nfe2l1;Ptbp2;Hip1;Slc6a9;Grin1;Dnm2;Carm1;Ski;Fkbp8;Kcnq2;Maea;Mta2;Pip5k1c;Sin3b;Mgea5;Mef2c;Smarcc2;Magi2;Kdm6a;Sumo1;Cc2d1a;Cacna1c;Fbxw8;Ago2;Ppme1;Atp1a3;Top2b;Slit2;Eef2;Ube2l3;Mbd5;Impad1;Gak;Vamp2;Arid1a;Actn4;Ehd1;Sestd1;Gnao1;Htt;Fgf9;Marcks;Ubr4;Kif5a;Cux1;Ntrk3;Mboat7;Gls;Nedd4l;Fkbp1a;Ctnna2;Atp2a2;Adam22;Ank2;Rxrb;Cask;Usp14;Kif…
MP:0000955	abnormal spinal cord morphology	57	2.70605	2.56284e-12	1.27583e-10	11658;74018;228361;50769;73205;12298;12300;26889;21367;67579;13176;13191;208869;13628;13643;13655;116701;14232;233908;14545;14585;14799;14800;15239;140492;16561;16568;16569;16572;16728;50523;78913;17161;17391;105689;108124;18212;70584;18578;18717;19164;19335;56044;268902;105782;78891;20349;58234;107723;20661;70430;21974;107448;59025;269523;20402;211978	Shank3;Gdap1;Hgs;Fkbp8;Pip5k1c;Dctn1;Pak4;Unc5a;Mmp24;Kif3b;Top2b;Alcam;Kif3a;Scyl1;Eef1a2;Efnb3;Kcnn2;Pde4b;Sort1;Ambra1;Napa;Kif5a;Zfyve26;Usp14;Robo2;Cacnb4;Mycbp2;Rala;Atp8a2;Kif1b;Scrib;Rab23;Gfra1;Vcp;Dcc;Tbce;Ltn1;Gria2;Cacng2;Slc12a6;Egr3;L1cam;Maoa;Cln8;Als2;Fus;Ntrk2;Sema3e;Zfp106;Cpeb4;C9orf72;Dock3;Lats2;Fgfrl1;Cntn2;Psen1;Gria1
MP:0002083	premature death	138	1.80166	3.98659e-12	1.95948e-10	60595;14797;11603;56697;109676;11735;192662;65973;75302;67979;232975;11938;50769;12041;76895;23827;109880;12217;73205;12286;12288;12298;12322;67252;12361;108686;12476;214498;108013;93898;66917;12725;26373;26889;12921;13047;13131;13193;13429;13489;13628;13642;224045;14042;72194;14225;192176;286940;216742;114142;233908;14366;14394;14402;14417;83396;14678;14681;14712;432486;14800;14810;14824;227753;…	Atad1;Pi4k2a;Hbegf;Fnip1;Arhgdia;Hgs;Efnb2;Hip1;Braf;Grin1;Aes;Trak1;Kcnq2;Mta2;Smpd1;Gnpat;Magi2;Ank3;Kdm6a;Kcnab2;Cacna1c;Dnm1;Atp1a3;Ppt1;Scyl1;Mecp2;Ptprd;Clcn3;Eef1a2;Mef2a;Phip;Ica1;Myo5a;Fzd4;Actn4;Scn1b;Gnao1;Asxl2;Htt;Itsn1;Asph;Napa;Tpp2;Eif2b5;Cd151;Cux1;Rims2;Ntrk3;Mboat7;Drd2;Men1;Slc1a2;Nedd4l;Fkbp1a;Atp2a2;Ank2;Tax1bp1;Slc19a3;Cask;Usp14;Ppp3ca;Flnb;Grn;Smarcad1;Cacnb4;Gnptab;Flna;…
MP:0003224	neuron degeneration	64	2.50394	4.64584e-12	2.24097e-10	234734;67269;11735;213827;11932;11941;50769;12286;12289;93898;12725;26373;26889;13191;13628;230904;233908;14366;14401;14402;14545;432486;14800;14803;14804;14824;235439;15239;15194;16560;78913;23936;93730;17754;17261;17993;18213;74143;18975;18994;19063;19164;19699;225998;12492;78891;107723;20512;236794;20597;20743;70527;56424;20910;20975;70430;80890;22141;63958;59025;269523;22359;20402;211978	Gdap1;Hgs;Trim2;Sptbn2;Smpd1;Dctn1;Ank3;Herc1;Ppt1;Scyl1;Clcn3;Eef1a2;Ube4b;Fzd4;Lztfl1;Rorb;Htt;Ntrk3;Agtpbp1;Zfyve26;Atp2b2;Usp14;Atp1b2;Kif1a;Tub;Grn;Gnptab;Synj2;Clcn7;Mef2d;Slc1a3;Atp8a2;Arcn1;Grid2;Map1a;Vcp;Tbce;Ltn1;Gria2;Fbxo2;Slc12a6;Cers1;Stub1;Lynx1;Stxbp1;Reln;Gabrb2;Aars;Cln8;Opa1;Fus;Stambp;Zfp106;Polg;Slc9a6;Vldlr;Ndufs4;Gabrb3;Grid1;Cacna1d;Scarb2;Pou3f4;Psen1;Cacna1a
MP:0003088	abnormal prepulse inhibition	46	3.03576	4.97868e-12	2.3867e-10	223922;232975;11938;23821;108686;12846;12386;76884;94223;13489;13542;270162;14265;233908;14417;14672;14802;14804;14810;15273;94353;16536;114128;17136;232087;17257;83814;20320;18189;18212;211712;14208;21770;19210;19259;19699;22644;107723;27364;207227;21858;68134;22631;320150;27801;243937	Grin1;Ptpn5;Kcnq2;Stxbp5l;Gna11;Atp1a3;Mecp2;Upf3b;Bace1;Gria4;Dvl1;Timp2;Pcdh9;Drd2;Nedd4l;Ctnna2;Atp2a2;Comt;Hivep2;Nptn;Srr;Ppp2r5d;Grid2;Ywhaz;Ccdc88a;Slc12a6;Hmgn3;Ptdss1;Zdhhc8;Cyfip2;Rnf103;Elmod1;Reln;Laptm4b;Zfp536;Dgcr8;Fus;Gad2;Ntrk2;Ppm1g;Fmr1;Mat2a;Zdhhc17;Mag;Atf7;Nrxn1
MP:0009936	abnormal dendritic spine morphology	25	4.84317	6.01519e-12	2.86589e-10	23821;108686;68942;65945;208922;67579;76884;56320;13385;14265;216963;14824;20591;74342;18003;20320;211712;52897;22671;58234;57138;14270;22084;68134;27801	Git1;Shank3;Dbn1;Tsc2;Lrrtm1;Upf3b;Bace1;Clstn1;Chmp2b;Pcdh9;Cpeb3;Grn;Nptn;Rnf112;Ccdc88a;Rbfox3;Slc12a5;Zdhhc8;Cyfip2;Dlg4;Nedd9;Cpeb4;Fmr1;Kdm5c;Srgap2
MP:0010053	decreased grip strength	55	2.70741	6.08025e-12	2.87922e-10	16764;239985;23821;12121;224671;12286;12287;12323;67252;68916;13138;13193;13385;224045;13690;270162;14050;231672;14169;14265;14800;14802;57080;94353;20403;16728;78913;59003;60597;109241;17257;170790;17937;320840;18189;18195;107260;217893;225326;224938;18786;26931;271457;14470;52897;78891;58234;102857;207227;230908;21927;117146;269523;99512;20402	Tardbp;Shank3;Bicd1;Maea;Stxbp5l;Plaa;Eya3;Fbxw8;Mapk8ip2;Scyl1;Mecp2;Slc6a8;Mbd5;Bace1;Gria4;Aff3;Cdkal1;Pacs2;Fgf14;Rab5a;Eif2b5;Nab2;Arid1b;Tnfaip1;Btbd9;Pik3c3;Vcp;Ube3b;Cacna1b;Ltn1;Eif4g2;Gria2;Rbfox3;Camk2b;Dag1;Hmgn3;L1cam;Mlc1;Elmod1;Dcx;Dlg4;Negr1;Itsn2;Pja2;Ppp2r5c;Rabac1;Gtf2ird1;Zfp106;Cap2;Nsf;Fmr1;Wdr47;Otub1;Nrxn1;Cacna1a
MP:0002906	increased susceptibility to pharmacologically induced seizures	32	3.84354	1.09797e-11	5.13663e-10	23797;232975;12217;12286;21367;13489;72393;14169;14394;14402;14406;14809;108071;108073;15166;55980;16485;16512;16536;56384;105559;17257;17751;18124;18537;52897;57138;107723;20511;20512;20536;236794	Kcnh3;Kcnq2;Atp1a3;Mecp2;Fgf14;Akt3;Drd2;Slc1a2;Grik5;Mbnl2;Slc1a3;Faim2;Letm1;Impa1;Grm7;Rbfox3;Grm5;Slc12a6;Bsn;Slc12a5;Slc4a3;Mt3;Gabra1;Pcmt1;Slc9a6;Kcna1;Nr4a3;Gabrb3;Hcn2;Gabrg2;Cntn2;Cacna1a
MP:0008414	abnormal spatial reference memory	24	4.88586	1.27236e-11	5.88164e-10	11419;23821;12287;12322;241066;208922;12890;217480;14394;14406;14799;14802;54645;14824;15185;26556;16512;105559;19417;19699;58234;102857;236794;27364	Shank3;Kcnh3;Rasgrf1;Slc6a8;Bace1;Gria4;Cpeb3;Carf;Grn;Cplx2;Mbnl2;Srr;Cacna1b;Asic1;Reln;Dgkb;Hdac6;Gabra1;Slc9a6;Gripap1;Gabrg2;Homer1;Gria1;Camk2a
MP:0000788	abnormal cerebral cortex morphology	56	2.62742	1.39171e-11	6.39527e-10	329165;11352;23805;99371;232906;11855;239985;11941;53418;76895;109880;108686;107934;11441;12725;26373;13131;208869;13548;51886;14630;15273;15194;74187;16485;16728;16870;74342;17161;26404;30957;17118;77582;17257;105689;108124;27386;18212;18472;211712;18537;19305;19063;19164;19262;19699;236794;93761;20597;81840;70527;21974;22215;72145;22627;320150	B4galt2;Fubp1;Mapk8ip3;Braf;Abi2;Smpd1;Pex5;Ube3a;Top2b;Ppt1;Mecp2;Lrrtm1;Clcn3;Apc2;Lhx2;Pcdh9;Htt;Marcks;Napa;Mboat7;Sorcs2;Atp2b2;Smarca1;Arid1b;Katnb1;Hivep2;Clcn7;Arhgap35;Mycbp2;Pafah1b1;Bicd2;Ptpra;Wdfy3;Ccdc88a;Arhgap5;L1cam;Map3k12;Maoa;Gclm;Npas3;Reln;Ywhae;Dyrk1a;Celsr3;Ntrk2;Pcmt1;Stambp;Slc9a6;Kcna1;Chrna7;Dock3;Dab1;Arfgef2;Zdhhc17;Psen1;Abl2
MP:0014134	abnormal embryo morphology	168	1.66216	1.48398e-11	6.73952e-10	60595;74117;11487;56417;11515;239528;56697;228361;77087;11838;232906;93760;13496;56380;108888;11938;235574;12006;71458;207165;109880;12288;192160;216527;12545;12631;232791;68018;12848;12988;13001;67181;26554;72584;20430;56320;13191;54006;13211;74006;13548;230857;13642;110147;13690;75560;20336;14042;231672;14137;218952;14180;14225;14232;74123;14086;233908;234366;14585;30877;277463;209318;57080;517…	Pbrm1;Cops2;Hgs;Efnb2;Nfe2l1;Cfl1;Braf;Dbn1;Mib1;Ski;Fkbp8;Rnf2;Pip5k1c;Mark2;Csnk2b;Cnot3;Huwe1;Dctn1;Tsc2;Mef2c;Smarcc2;Pak4;Rapgef1;Kdm6a;Bptf;Ppp2ca;Kif3b;Cacna1c;Csk;Ctdnep1;Fbxw8;Casc3;Exoc4;Ago2;Thoc1;Spint1;Top2b;Kif3a;Arc;Smarcd2;Rptor;Foxp4;Arid1a;Actn4;Picalm;Nckap1;Sestd1;Ankrd11;Htt;Fgf9;Ssb;Marcks;Ambra1;Rgma;Lzts2;Pomt2;Ubr4;Mdga2;Tfam;Men1;Hdac7;Cul3;Stip1;Nle1;Prickle1;Fkbp1a;Atp…
MP:0012349	increased susceptibility to induction of seizure by inducing agent	32	3.80549	1.48039e-11	6.73952e-10	23797;232975;12217;12286;21367;13489;72393;14169;14394;14402;14406;14809;108071;108073;15166;55980;16485;16512;16536;56384;105559;17257;17751;18124;18537;52897;57138;107723;20511;20512;20536;236794	Kcnh3;Kcnq2;Atp1a3;Mecp2;Fgf14;Akt3;Drd2;Slc1a2;Grik5;Mbnl2;Slc1a3;Faim2;Letm1;Impa1;Grm7;Rbfox3;Grm5;Slc12a6;Bsn;Slc12a5;Slc4a3;Mt3;Gabra1;Pcmt1;Slc9a6;Kcna1;Nr4a3;Gabrb3;Hcn2;Gabrg2;Cntn2;Cacna1a
MP:0001968	abnormal touch/ nociception	58	2.57063	1.54003e-11	6.95344e-10	232975;23821;12286;12287;68337;23859;13385;270162;14265;14397;26431;14681;14687;14748;56149;14799;14800;14802;14809;14773;108071;108073;208727;15273;94353;26556;16485;16508;56461;227632;16560;16561;16728;17257;23945;17391;17965;17993;18082;19155;18389;21770;19085;18752;19270;19765;52897;19736;20203;20360;58234;57138;107723;20538;14664;226025;59025;20402	Shank3;Prkar1b;Slc6a9;Gnaz;Mmp24;Atp1a3;Kcnd2;Mecp2;Bace1;Gria4;Grasp;Gpr3;Kcnip3;Gnao1;Hdac4;Mgll;Gabra4;Slc6a2;Git2;Kcnt1;Prkcg;Ralbp1;Usp14;Kif1a;Grik5;Hivep2;Crip2;Ppp2r5d;Kif1b;Grm7;Cacna1b;Nipsnap1;Gria2;Npepps;Rbfox3;Grm5;Trpm3;Dlg2;Slc12a6;S100b;Slc12a5;Hmgn3;L1cam;Nbl1;Elmod1;Rgs4;Ptprg;Dlg4;Sema6c;Grk5;Zfp106;Kcna1;Fmr1;Ndufs4;Homer1;Oprl1;Gria1;Cacna1a
MP:0010771	integument phenotype	204	1.56666	1.9948e-11	8.95471e-10	234734;56417;239528;11632;11749;11776;213827;11855;13496;11907;232975;11938;67972;235574;50769;23821;12041;58208;104184;109880;26992;14705;26363;29867;12286;12287;12288;12322;12361;12476;68916;232791;68337;72584;13047;13123;240025;13169;12305;74754;23859;13385;242667;74006;13489;230857;13626;13641;270162;244373;14180;14225;14228;14265;231470;14086;51886;14366;14397;14585;14586;14593;26431;14672;1…	Sgta;Hbegf;Dlgap3;Fubp1;Vgf;Shank3;Prkar1b;Ate1;Nfe2l1;Fras1;Braf;Slc6a9;Ap3d1;Anxa6;Maea;Fkbp4;Gnaz;Stxbp5l;Mta2;Plxnb3;Cnot3;Gna11;Ltbp4;Tsc2;Itgb5;Pak4;Mmp24;Tom1l2;Cacna1c;Ube3a;Ago2;Atp1a3;Dbnl;Slit2;Kcnd2;Mecp2;Mbd5;Bace1;Gria4;Kcnn2;Myo5a;Grasp;Hps6;Fzd4;Gpr3;Lztfl1;Lhx2;Kcnip3;Brd7;Cdkal1;Gnao1;Htt;Fgf9;Hdac4;Mgll;Maged1;Gabra4;Tpp2;Slc6a2;Cd151;Cux1;Eed;Drd2;Smarca4;Men1;Ncoa1;Git2;Ide;P…
MP:0004262	abnormal physical strength	79	2.17632	2.80057e-11	1.23575e-09	16764;11603;67269;74018;11836;192662;239985;23821;12121;224671;26363;12286;12287;12323;67252;17470;68916;12846;13131;13138;13193;13385;208869;13628;224045;13690;140580;270162;14050;231672;14169;14265;14800;14802;57080;94353;20403;16569;16579;16728;78913;59003;60597;109241;17217;17257;170790;17937;320840;18189;18195;18293;107260;217893;84095;225326;224938;18786;26931;19164;271457;14470;52897;20689…	Tardbp;Pi4k2a;Arhgdia;Shank3;Bicd1;Araf;Trak1;Maea;Stxbp5l;Plaa;Eya3;Kif3b;Fbxw8;Mapk8ip2;Scyl1;Mecp2;Eef1a2;Slc6a8;Mbd5;Bace1;Gria4;Aff3;Ogdh;Cdkal1;Pacs2;Fgf14;Rab5a;Eif2b5;Agtpbp1;Stx3;Elmo1;Nab2;Comt;Usp14;Arid1b;Tnfaip1;Btbd9;Pik3c3;Vcp;Ube3b;Mcm4;Agrn;Cacna1b;Ltn1;Eif4g2;Gria2;Rbfox3;Camk2b;Dag1;Slc12a6;Btd;Hmgn3;L1cam;Mlc1;Elmod1;Kifap3;Dcx;Dlg4;Negr1;Itsn2;Pja2;Ppp2r5c;Als2;Rabac1;Sall3;G…
MP:0001900	impaired synaptic plasticity	18	6.17712	3.8338e-11	1.65407e-09	12725;56320;26757;14799;14800;14824;105559;64011;18212;18717;18791;19417;52897;58234;20907;20972;59025;22359	Shank3;Dbn1;Pip5k1c;Rasgrf1;Clcn3;Usp14;Grn;Mbnl2;Dpysl4;Gria2;Rbfox3;Syngr1;Stx1a;Nrgn;Ntrk2;Plat;Vldlr;Gria1
MP:0020167	abnormal vertical activity	48	2.79869	3.92775e-11	1.68524e-09	11305;224129;12041;12300;241447;12846;12890;217480;13385;13489;235180;14265;14402;14417;67298;14799;14802;14804;14810;14813;57080;15191;15194;55980;140492;16885;74342;17257;17937;70729;23984;18578;224938;18791;19262;19377;19736;20370;58234;57138;20538;236794;27364;230908;216810;22084;65114;320150	Tardbp;Shank3;Grin1;Abca2;Tsc2;Tom1l2;Mecp2;Lrrtm1;Gria4;Kcnn2;Pde4b;Htt;Grin2c;Slc6a2;Drd2;Nab2;Comt;Fez1;Cplx2;Srr;Impa1;Grid2;Ptpra;Vps35;Cacng2;Slc12a5;Gprasp1;Dgkb;Rai1;Rgs4;Adcy5;Dlg4;Pja2;Bckdk;Limk1;Gad2;Gtf2ird1;Plat;Slc9a6;Sez6;Nos1ap;Fmr1;Gabrb3;Pde10a;Hdgf;Zdhhc17;Gria1;Cers6
MP:0009454	impaired contextual conditioning behavior	23	4.84657	4.14671e-11	1.76941e-09	232975;22589;12323;241066;108686;12846;58799;13638;216963;14824;26556;16443;16498;20591;16601;17257;27528;19417;102857;20907;22215;68134;211652	Git1;Crbn;Atrx;Rasgrf1;Kcnab2;Ube3a;Atp1a3;Mecp2;Slc6a8;Upf3b;Itsn1;Carf;Klf9;Comt;Grn;Wwc1;Ccdc88a;Camk2b;Stx1a;Nrep;Efna3;Kdm5c;Homer1
MP:0006207	embryonic lethality during organogenesis	117	1.84422	4.40805e-11	1.87065e-09	11487;56417;11632;228361;77087;11767;93760;13496;56380;235574;22589;12006;71458;207165;109880;72399;12336;192160;216527;68018;171508;12988;67181;72584;13052;13194;74006;13548;230857;13642;110147;13690;13710;75560;20336;231672;14137;14232;286940;110606;74123;14325;234366;14674;277463;56310;57080;15182;56233;15239;15194;59026;57295;55980;69718;217837;16468;22289;16568;16569;16573;79264;50523;56384;…	Hgs;Efnb2;Nfe2l1;Braf;Mib1;Fkbp8;Rnf2;Atrx;Pip5k1c;Huwe1;Tsc2;Ddb1;Mef2c;Pak4;Rapgef1;Kdm6a;Bptf;Ppp2ca;Kif3b;Csk;Ctdnep1;Fbxw8;Casc3;Exoc4;Spint1;Cxadr;Kif3a;Brap;Foxp4;Arid1a;Nckap1;Creld1;Prkcsh;Ankrd11;Ptpn23;Htt;Ambra1;Sept9;Pomt2;Ubr4;Tfam;Smarca4;Men1;Hdac7;Stip1;Peg3;Prickle1;Kif5b;Adar;Tax1bp1;Pnn;Nsd1;Paxip1;Arid3b;Dnm1l;Ptbp1;Flnb;Piezo1;Vdac1;Nr2c2;Ncstn;Ap1m1;Capns1;Tpm1;Slc31a1;Scri…
MP:0001447	abnormal nest building behavior	16	6.86347	5.70877e-11	2.38356e-09	74772;12323;382056;94223;13542;14402;14810;57080;15273;17257;17993;27386;18189;19268;22215;69727	Grin1;Atp13a2;Ube3a;Mecp2;Crtc1;Dvl1;Hivep2;Camk2b;Usp46;Npas3;Dgcr8;Ptprf;Gtf2ird1;Ndufs4;Gabrb3;Nrxn1
MP:0000771	abnormal brain size	55	2.5605	6.07123e-11	2.50794e-09	11302;23797;93760;53418;12041;108686;93898;12725;13548;231672;114142;14712;432486;14733;64450;14824;15182;15239;15194;16443;74187;16485;16561;16599;16870;30957;17118;13728;109241;77582;17257;170790;17967;18537;18676;236539;18786;19063;19280;52897;22671;52551;107723;236794;93761;20597;20965;21881;21974;22215;117146;59025;72145;320150;211978	Sgta;B4galt2;Hgs;Mapk8ip3;Ncam1;Mark2;Smpd1;Plaa;Gnpat;Fbxw8;Ube3a;Gpr85;Top2b;Ppt1;Mecp2;Clcn3;Mbd5;Arid1a;Lhx2;Htt;Itsn1;Marcks;Aatk;Akt3;Mboat7;Zfyve26;Usp14;Smarca1;Grn;Katnb1;Gnptab;Tkt;Kif1b;Ube3b;Rnf112;Ptprs;Wdfy3;Ccdc88a;Rbfox3;Slc12a6;Cers1;Mlc1;Hdac2;Foxp2;Gpc1;Klf3;Dyrk1a;Phf2;Bckdk;Pcmt1;Slc9a6;Kcna1;Syn2;Phgdh;Zdhhc17
MP:0001364	decreased anxiety-related response	37	3.26772	6.04951e-11	2.50794e-09	11517;13496;232975;23821;12287;12322;12323;11441;12921;12988;12305;13385;13489;14265;216963;14799;57080;99296;20591;268890;60597;17257;17391;27386;18578;18791;18752;18762;19262;19336;52897;20193;58234;20907;104027;22318;22631	Git1;Shank3;Synpo;Mmp24;Csk;Atp1a3;Mapk8ip2;Mecp2;Bace1;Pde4b;Vamp2;S100a1;Drd2;Prkcg;Rab24;Ddr1;Hrh3;Ptpra;Cacna1b;Ywhaz;Crhr1;Prkcz;Rbfox3;Camk2b;Npas3;Dlg4;Stx1a;Lsamp;Gtf2ird1;Plat;Chrna7;Fmr1;Kdm5c;Adcyap1r1;Arid3a;Gria1;Camk2a
MP:0003008	enhanced long term potentiation	23	4.76301	6.33344e-11	2.60241e-09	11838;67979;108100;224671;12297;12322;65945;94223;13385;14265;14800;15182;15898;228550;56461;64011;18389;18578;19266;51791;225870;20538;22084	Atad1;Tsc2;Rgs14;Arc;Ptprd;Icam5;Pde4b;Clstn1;Baiap2;Kcnip3;Slc6a2;Itpka;Btbd9;Rin1;Cacnb3;Gria2;Hdac2;Dlg4;Dgcr8;Nrgn;Fmr1;Oprl1;Camk2a
MP:0002574	increased vertical activity	26	4.2201	8.9498e-11	3.62001e-09	11305;241447;12846;217480;235180;14265;14417;14799;14802;15194;55980;16885;74342;17257;17937;70729;18578;19377;19736;58234;236794;27364;230908;216810;22084;320150	Tardbp;Shank3;Abca2;Tsc2;Tom1l2;Mecp2;Lrrtm1;Gria4;Pde4b;Htt;Nab2;Comt;Fez1;Srr;Impa1;Dgkb;Rai1;Rgs4;Limk1;Gad2;Slc9a6;Nos1ap;Fmr1;Zdhhc17;Gria1;Cers6
MP:0009142	decreased prepulse inhibition	36	3.27575	1.01526e-10	4.04335e-09	223922;232975;11938;23821;108686;12846;12386;94223;13542;270162;14417;14672;14802;14810;15273;94353;16536;114128;17136;232087;17257;83814;20320;18189;18212;211712;14208;21770;107723;27364;207227;21858;68134;22631;320150;27801	Grin1;Kcnq2;Stxbp5l;Gna11;Atp1a3;Mecp2;Upf3b;Bace1;Gria4;Dvl1;Timp2;Pcdh9;Nedd4l;Ctnna2;Atp2a2;Comt;Hivep2;Nptn;Srr;Ppp2r5d;Ywhaz;Ccdc88a;Slc12a6;Hmgn3;Zdhhc8;Elmod1;Laptm4b;Dgcr8;Gad2;Ntrk2;Ppm1g;Mat2a;Zdhhc17;Mag;Atf7;Nrxn1
MP:0012315	impaired learning	27	4.05373	1.12796e-10	4.45672e-09	232975;23821;26992;12226;12287;207565;108686;94223;14169;14265;14394;14810;54645;20591;18003;27528;19417;52897;71816;58234;57138;102857;56424;20964;27204;20983;211652	Shank3;Grin1;Rasgrf1;Atp1a3;Slc6a8;Bace1;Brd7;Fgf14;Btg1;Camkk2;Wwc1;Syt4;Cacna1b;Ccdc88a;Rbfox3;Slc12a5;Syn1;Stub1;Nedd9;Nrep;Dgcr8;Gabra1;Syn3;Rnf180;Fmr1;Gripap1;Kdm5c
MP:0009435	abnormal miniature inhibitory postsynaptic currents	19	5.5661	1.13054e-10	4.45672e-09	232975;12041;12287;212139;232370;13688;14394;14395;14400;14406;216963;14804;17257;20320;23969;18786;52897;58234;55992	Git1;Shank3;Plaa;Cc2d1a;Atp1a3;Mecp2;Eif4ebp2;Gabra2;Trim3;Gabrb1;Nptn;Grid2;Cacna1b;Clstn3;Pacsin1;Rbfox3;Gabra1;Bckdk;Gabrg2
MP:0013292	embryonic lethality prior to organogenesis	109	1.85967	1.2792e-10	4.99211e-09	234734;74117;56417;239528;99152;11773;11838;99371;93760;108888;11938;11975;11972;54138;207165;12215;12328;12545;214498;13445;232791;12848;13001;67181;26554;20430;94223;72162;13211;56431;13642;67204;13690;20336;14042;218952;30877;209318;233863;51788;15239;15194;79264;68421;11426;17192;17217;67096;17420;67563;26562;50884;18023;217011;18124;18181;18195;18472;93742;55982;56426;109785;18673;225326;563…	Tardbp;Atp6v0d1;Cdk2ap1;Cops2;Hgs;Pitpnb;Ap2m1;Efnb2;Ncdn;Nfe2l1;Csnk2b;Cnot3;Sdha;Rapgef1;Bptf;Ppp2ca;Ctdnep1;Gtf3c1;Rgs14;Exoc4;Ago2;Thoc1;Ubtf;Dhx36;Arc;Rptor;Arid1a;Nckap1;Ric8a;Eif2s2;Sdhd;Htt;Ssb;Zfp207;Pomt2;Ttyh1;Smarca4;Cul3;Stx3;Nle1;Prickle1;Atp2a2;Adar;Nrf1;Setdb1;Pnn;Paxip1;Ptbp1;Top1;Zfr;Caml;Ppp1r12a;Tkt;Trim33;Pgm3;Pafah1b1;Pik3c3;Snap23;Tpm3;Vcp;Mcm4;Prpf19;Atp6v0a1;Ppp1r10;Eif4g…
MP:0002945	abnormal inhibitory postsynaptic currents	24	4.43485	1.43197e-10	5.56034e-09	12286;12287;212139;12669;29873;13193;13429;13447;13688;238988;14394;14397;14406;331461;16485;233067;384569;23969;18717;14664;64051;20964;27204;20979	Lrfn3;Chrm1;Il1rapl1;Slc6a9;Pip5k1c;Cc2d1a;Dnm1;Eif4ebp2;Syt1;Gabra4;Doc2b;Erc2;Cspg5;Cacna1b;Pacsin1;Syn1;Nova2;Sv2a;Dcx;Gabra1;Syn3;Kcna1;Gabrg2;Cacna1a
MP:0009940	abnormal hippocampus pyramidal cell morphology	20	5.2222	1.53438e-10	5.89901e-09	329165;23805;232975;12725;208922;12933;12386;13131;13385;26757;13638;13688;14265;233908;15182;18124;20511;20964;59025;22631	Abi2;Atp1a3;Clcn3;Apc2;Eif4ebp2;Cpeb3;Slc1a2;Ctnna2;Usp14;Dpysl4;Ywhaz;Syn1;Hdac2;Dlg4;Fus;Crmp1;Efna3;Nr4a3;Fmr1;Dab1
MP:0001413	abnormal response to new environment	47	2.72715	1.60925e-10	6.1262e-09	11352;74018;232975;23821;12288;12354;108686;241447;12709;12725;12890;382056;240025;238988;14050;14265;114142;14799;14800;14802;14804;14810;57080;15194;16979;74342;268890;94275;60597;27386;74143;18389;23984;18574;18578;18645;18767;18791;19063;19268;19765;225998;20193;58234;107723;56424;27801	Shank3;Grin1;Eya3;Cacna1c;Atp1a3;Mapk8ip2;Ppt1;Lrrtm1;Clcn3;Bace1;Gria4;Crtc1;Pde4b;Rorb;Htt;Maged1;S100a1;Ralbp1;Cplx2;Erc2;Grid2;Gria2;Ccdc88a;Slc12a6;Zdhhc8;Pde1b;Pkia;Stub1;Dact2;Npas3;Pfn2;Foxp2;Lsamp;Lrrn1;Ptprf;Opa1;Als2;Car7;Ckb;Gtf2ird1;Plat;Fmr1;Pde10a;Oprl1;Gria1;Abl2;Cers6
MP:0009937	abnormal neuron differentiation	51	2.58466	2.11645e-10	7.97882e-09	11941;12300;108686;107934;12631;67579;13176;13175;13642;13643;13800;13844;14232;14265;114142;14545;171469;56149;16728;26404;30957;77582;225164;17391;105689;17967;53972;18124;18212;18472;70584;18578;236539;19164;56195;19268;19280;52897;19699;268902;68585;20350;27387;93761;20597;27204;665113;94090;68134;72145;211978	Gdap1;Efnb2;Mapk8ip3;Cfl1;Ptbp2;Mib1;Fkbp8;Ncam1;Smpd1;Dclk1;Pak4;Mmp24;Tnik;Efnb3;Upf3b;Grasp;Pde4b;Mboat7;Zfyve26;Atp2b2;Smarca1;Robo2;Mycbp2;Sema3f;Pafah1b1;Dcc;Ptprs;Wdfy3;Ccdc88a;Rbfox3;Cacng2;L1cam;Map3k12;Enah;Reln;Foxp2;Ephb2;Ngef;Ptprf;Celsr3;Sh2d3c;Ntrk2;Trim9;Syn3;Gpr37l1;Cpeb4;Nr4a3;Fmr1;Phgdh;Rtn4;Psen1
MP:0001970	abnormal pain threshold	48	2.66913	2.26041e-10	8.48035e-09	232975;23821;12286;12287;13385;14265;14397;26431;14681;14687;14748;56149;14799;14800;14802;14809;14773;108071;108073;208727;15273;94353;16485;16508;56461;16560;17257;23945;17391;17965;17993;18082;19155;18389;21770;19085;18752;19270;19765;20203;20360;58234;57138;107723;20538;14664;226025;20402	Shank3;Prkar1b;Slc6a9;Gnaz;Mmp24;Atp1a3;Kcnd2;Mecp2;Bace1;Gria4;Grasp;Gpr3;Kcnip3;Gnao1;Hdac4;Mgll;Gabra4;Slc6a2;Git2;Prkcg;Ralbp1;Kif1a;Grik5;Hivep2;Ppp2r5d;Grm7;Cacna1b;Nipsnap1;Gria2;Npepps;Grm5;Trpm3;Slc12a6;S100b;Slc12a5;Hmgn3;Nbl1;Ptprg;Dlg4;Sema6c;Grk5;Zfp106;Kcna1;Fmr1;Ndufs4;Oprl1;Gria1;Cacna1a
MP:0002088	abnormal embryonic growth/weight/body size	123	1.76086	2.86139e-10	1.06323e-08	11487;56417;239528;56697;77087;11804;11838;232906;93760;13496;56380;108888;11938;235574;207165;109880;192160;216527;12631;68018;12988;13001;26554;72584;56320;74006;13548;13642;110147;13690;74195;20336;14042;231672;14137;14180;14086;233908;234366;14674;30877;277463;209318;57080;15239;15194;59026;57295;69718;217837;16468;74187;22289;16561;16568;16569;16573;79264;114128;50523;56384;23939;13728;17217…	Hgs;Efnb2;Nfe2l1;Cfl1;Braf;Dbn1;Mib1;Aplp2;Pip5k1c;Mark2;Csnk2b;Huwe1;Tsc2;Mef2c;Smarcc2;Pex5;Pak4;Kdm6a;Bptf;Ppp2ca;Kif3b;Csk;Fbxw8;Casc3;Exoc4;Ago2;Thoc1;Spint1;Top2b;Kif3a;Arc;Ube2l3;Smarcd2;Arid1a;Picalm;Ankrd11;Ptpn23;Htt;Fgf9;Pomt2;Ubr4;Men1;Cul3;Atp2a2;Kif5b;Adar;Fscn1;Pnn;Paxip1;Arid3b;Dnm1l;Ptbp1;Zfr;Katnb1;Piezo1;Ncstn;Memo1;Arhgap35;Trim33;Tpm1;Kif1b;Slc31a1;Scrib;Letm1;Ppp3r1;Gna13;Pi…
MP:0009453	enhanced contextual conditioning behavior	14	7.31108	2.88547e-10	1.06707e-08	224671;12288;12297;12846;208922;14395;14402;64450;15182;56461;74342;22644;58234;68166	Shank3;Cacna1c;Gpr85;Lrrtm1;Kcnip3;Cpeb3;Gabra2;Spire1;Comt;Btbd9;Cacnb3;Rnf103;Hdac2;Gabrb3
MP:0013293	embryonic lethality prior to tooth bud stage	116	1.79316	3.13119e-10	1.15246e-08	234734;74117;56417;239528;56697;99152;11773;11838;99371;93760;13496;108888;11938;11975;11972;54138;207165;12215;12328;12545;214498;13445;232791;12848;13001;67181;26554;20430;94223;72162;13211;13430;56431;13642;67204;13690;74195;20336;14042;218952;14180;30877;209318;233863;51788;15239;15194;79264;243914;68421;11426;17192;17217;67096;17420;67563;26562;50884;18023;217011;18124;18181;18195;107260;184…	Tardbp;Atp6v0d1;Cdk2ap1;Cops2;Hgs;Pitpnb;Ap2m1;Efnb2;Ncdn;Nfe2l1;Dnm2;Csnk2b;Cnot3;Sdha;Rapgef1;Bptf;Ppp2ca;Ctdnep1;Gtf3c1;Rgs14;Exoc4;Ago2;Thoc1;Ubtf;Dhx36;Arc;Rptor;Arid1a;Nckap1;Ric8a;Eif2s2;Sdhd;Htt;Fgf9;Ssb;Zfp207;Pomt2;Ttyh1;Smarca4;Cul3;Stx3;Nle1;Prickle1;Atp2a2;Adar;Nrf1;Setdb1;Pnn;Paxip1;Ptbp1;Top1;Zfr;Caml;Ppp1r12a;Tkt;Trim33;Pgm3;Pafah1b1;Pik3c3;Snap23;Tpm3;Vcp;Mcm4;Prpf19;Atp6v0a1;Ppp…
MP:0001504	abnormal posture	47	2.67545	3.19688e-10	1.17108e-08	11836;11941;50769;26363;12286;12295;12298;12361;212139;66917;12725;26373;12890;13429;13489;13655;270162;14169;286940;14366;14394;14406;14800;14804;15166;15239;16485;140492;16560;243914;269473;17161;76890;105689;17918;17993;20320;19699;57138;107723;14664;20597;75788;216892;67095;22215;211978	Hgs;Cacnb1;Slc6a9;Araf;Smurf1;Trak1;Smpd1;Cc2d1a;Dnm1;Ube3a;Clcn3;Kcnn2;Myo5a;Fzd4;Fgf14;Drd2;Zfyve26;Atp2b2;Cask;Kif1a;Flnb;Cplx2;Cacnb4;Nptn;Memo1;Clcn7;Mycbp2;Spns2;Atp8a2;Grid2;Chordc1;Gria2;Slc12a6;Btd;Egr3;Slc12a5;Maoa;Elmod1;Reln;Gabra1;Lgi4;Kcna1;Ndufs4;Hcn2;Gabrg2;Lrig2;Cacna1a
MP:0002061	abnormal aggression-related behavior	28	3.77876	3.31196e-10	1.20754e-08	11352;12287;12322;12759;12846;382056;13489;14265;14417;14799;14810;14824;57080;15194;20591;67703;268890;17136;17161;17993;19063;19736;225998;58234;20964;20965;27204;22099	Shank3;Grin1;Ppt1;Crtc1;Tsn;Rorb;Clu;Htt;Drd2;Comt;Grn;Cacna1b;Maoa;Syn1;Rgs4;Lsamp;Kirrel3;Gad2;Gtf2ird1;Syn3;Syn2;Fmr1;Ndufs4;Kdm5c;Mag;Gria1;Abl2;Camk2a
MP:0003461	abnormal response to novel object	22	4.55592	4.56391e-10	1.64853e-08	74772;232975;23821;93898;12846;217480;13638;114142;14402;14800;14824;109241;17257;27386;18212;18645;51791;20193;58234;20907;22084;22631	Shank3;Tsc2;Atp13a2;Rgs14;Atp1a3;Mecp2;Mbd5;Bace1;S100a1;Comt;Grn;Ywhaz;Gria2;Cers1;Npas3;Pfn2;Dgkb;Foxp2;Stx1a;Ntrk2;Efna3;Gabrb3
MP:0001515	abnormal grip strength	64	2.25428	4.9732e-10	1.78805e-08	16764;239985;23821;12121;224671;12286;12287;12323;67252;17470;68916;12846;13138;13193;13385;224045;13690;140580;270162;14050;231672;14169;14265;14800;14802;57080;94353;20403;16569;16728;78913;59003;60597;109241;17217;17257;170790;17937;320840;18189;18195;18293;107260;217893;225326;224938;18786;26931;19164;271457;14470;52897;78891;58234;102857;20908;207227;27204;230908;21927;117146;269523;99512;20…	Tardbp;Shank3;Bicd1;Maea;Stxbp5l;Plaa;Eya3;Kif3b;Fbxw8;Mapk8ip2;Scyl1;Mecp2;Slc6a8;Mbd5;Bace1;Gria4;Aff3;Ogdh;Cdkal1;Pacs2;Fgf14;Rab5a;Eif2b5;Stx3;Elmo1;Nab2;Comt;Arid1b;Tnfaip1;Btbd9;Pik3c3;Vcp;Ube3b;Mcm4;Cacna1b;Ltn1;Eif4g2;Gria2;Rbfox3;Camk2b;Dag1;Hmgn3;L1cam;Mlc1;Elmod1;Dcx;Dlg4;Negr1;Itsn2;Pja2;Ppp2r5c;Rabac1;Gtf2ird1;Syn3;Zfp106;Cap2;Nsf;Fmr1;Cd200;Wdr47;Otub1;Nrxn1;Psen1;Cacna1a
MP:0000876	Purkinje cell degeneration	23	4.31648	6.47525e-10	2.30673e-08	234734;67269;11735;213827;12286;93898;26373;13628;432486;14804;235439;15239;17754;17993;19063;19699;236794;20597;20743;56424;63958;59025;211978	Hgs;Sptbn2;Smpd1;Ank3;Herc1;Ppt1;Eef1a2;Ube4b;Agtpbp1;Zfyve26;Usp14;Gnptab;Clcn7;Arcn1;Grid2;Map1a;Cers1;Stub1;Reln;Aars;Slc9a6;Ndufs4;Cacna1a
MP:0012316	enhanced conditioning behavior	17	5.67189	7.53512e-10	2.67204e-08	232975;224671;12288;12297;12846;208922;20430;14395;14402;64450;15182;26556;56461;74342;22644;58234;68166	Shank3;Cacna1c;Atp1a3;Gpr85;Lrrtm1;Kcnip3;Cpeb3;Gabra2;Spire1;Comt;Btbd9;Cacnb3;Rnf103;Hdac2;Cyfip1;Gabrb3;Homer1
MP:0001697	abnormal embryo size	98	1.87136	8.14255e-10	2.87432e-08	11487;56417;56697;77087;232906;93760;13496;11938;235574;207165;109880;192160;12631;68018;12988;13001;26554;72584;56320;74006;13548;13642;110147;20336;14042;231672;14180;14086;233908;234366;277463;209318;57080;15239;15194;59026;57295;69718;217837;16468;74187;22289;16561;16568;16569;16573;79264;114128;50523;56384;23939;13728;76890;17283;170731;67096;17909;59287;18023;74143;224105;70584;55982;56426;…	Hgs;Efnb2;Nfe2l1;Cfl1;Braf;Dbn1;Pip5k1c;Mark2;Csnk2b;Huwe1;Tsc2;Smarcc2;Pak4;Kdm6a;Bptf;Ppp2ca;Kif3b;Csk;Fbxw8;Casc3;Exoc4;Thoc1;Top2b;Kif3a;Smarcd2;Arid1a;Picalm;Ankrd11;Htt;Fgf9;Pomt2;Ubr4;Men1;Cul3;Atp2a2;Kif5b;Adar;Fscn1;Paxip1;Dnm1l;Ptbp1;Zfr;Katnb1;Ncstn;Memo1;Arhgap35;Trim33;Tpm1;Kif1b;Slc31a1;Scrib;Letm1;Ppp3r1;Pik3c3;Icmt;Mfn2;Spop;Tmem132a;Itpk1;Mapk7;Ptprj;Gpr107;Sulf2;Ipmk;Gatad2a;Ext…
MP:0004196	abnormal prenatal growth/weight/body size	141	1.66035	8.23966e-10	2.89544e-08	11487;56417;239528;56697;77087;11804;11838;232906;93760;13496;56380;108888;11938;235574;207165;109880;26992;59035;192160;216527;108013;12631;68018;12988;104318;13001;26554;72584;56320;74006;13548;13629;13642;110147;13690;74195;20336;14042;231672;14137;14180;116701;14086;51886;233908;234366;20340;14674;30877;23888;277463;209318;57080;15239;15194;59026;57295;69718;217837;16468;74187;22289;16561;165…	Maml1;Fubp1;Hgs;Efnb2;Nfe2l1;Cfl1;Braf;Dbn1;Mib1;Carm1;Ski;Maea;Aplp2;Pip5k1c;Sin3b;Mark2;Csnk2b;Huwe1;Tsc2;Mgea5;Mef2c;Smarcc2;Pex5;Pak4;Kdm6a;Bptf;Ppp2ca;Kif3b;Csk;Fbxw8;Casc3;Exoc4;Ago2;Thoc1;Spint1;Top2b;Kif3a;Arc;Eef2;Ube2l3;Smarcd2;Arid1a;Picalm;Brd7;Ankrd11;Ptpn23;Htt;Fgf9;Pomt2;Csnk1d;Ubr4;Men1;Cul3;Atp2a2;Kif5b;Adar;Fscn1;Pnn;Paxip1;Arid3b;Dnm1l;Ptbp1;Zfr;Glg1;Katnb1;Piezo1;Smarcad1;Ncst…
MP:0008026	abnormal brain white matter morphology	41	2.79803	1.04095e-09	3.62512e-08	329165;23797;109676;232906;11855;239985;76895;12297;107934;56320;13176;13175;13641;13642;224045;13800;13844;14086;432486;15194;16443;140492;16561;23936;26404;30957;17118;170790;105689;108124;27386;18786;242083;52897;268902;20350;58234;107723;94090;59025;320150	Shank3;Efnb2;Mapk8ip3;Dbn1;Abi2;Plaa;Dclk1;Kcnn2;Htt;Itsn1;Marcks;Napa;Eif2b5;Akt3;Ank2;Usp14;Fscn1;Arid1b;Robo2;Gnptab;Arhgap35;Mycbp2;Ppm1l;Sema3f;Kif1b;Bicd2;Cacnb3;Dcc;Rbfox3;Arhgap5;Slc12a6;Map3k12;Mlc1;Efnb1;Enah;Lynx1;Npas3;Ephb2;Celsr3;Trim9;Zdhhc17
MP:0002184	abnormal innervation	40	2.80961	1.45875e-09	4.99061e-08	104111;11603;11658;74018;232906;11941;12289;12297;12300;12404;107934;21367;67579;13176;13385;227325;13628;13643;13839;13844;14401;14402;14585;14682;14804;16728;105689;73340;18212;18213;106042;19699;268902;105782;78891;20349;20350;27387;81840;21974	Top2b;Alcam;Scyl1;Eef1a2;Efnb3;Adcy3;Ntrk3;Prickle1;Sorcs2;Atp2b2;Robo2;Gnaq;Dner;Arhgap35;Mycbp2;Sema3f;Scrib;Grid2;Gfra1;Agrn;Cacnb3;Dcc;Cacng2;L1cam;Reln;Gabrb2;Dlg4;Ephb2;Celsr3;Als2;Sh2d3c;Ntrk2;Sema3e;Epha5;Cpeb4;Gabrb3;Cbln1;Cacna1d;Nptxr;Cntn2
MP:0011086	postnatal lethality, incomplete penetrance	93	1.88052	1.73193e-09	5.8992e-08	83766;104111;11517;11776;11836;75302;23821;76895;109880;14705;12215;12287;67252;59035;108013;71722;26373;67579;13016;13047;13131;13193;13385;72685;114873;13548;13655;13660;13710;104156;14180;192176;286940;233908;14394;14395;216963;20340;14678;14681;14800;14810;15200;15166;15182;215114;16324;16485;140492;16536;16579;16599;69188;24131;243914;108075;103806;13728;105559;77582;17217;17258;17237;17918;…	Nrxn3;Git1;Maml1;Hbegf;Kmt2e;Vgf;Hip1;Braf;Grin1;Etv5;Araf;Carm1;Ap3d1;Kcnq2;Stxbp5l;Mark2;Ltbp4;Usp1;Ube3a;Ctbp1;Mef2a;Bace1;Kcnn2;Phip;Myo5a;Picalm;Ehd1;Gnao1;Asxl2;Fgf9;Cic;Adcy3;Cux1;Mboat7;Smarca4;Peg3;Gabra2;Flnb;Glg1;Smarcad1;Flna;Clcn7;Mbnl2;Ppm1l;Bicd2;Mgrn1;Mcm4;Cacna1b;Ywhaz;Bscl2;Ptprs;Gria2;Egr3;Actl6b;Sulf2;Bsg;Stub1;Ppib;Npas3;Reln;Sumf1;Hdac2;Rai1;Rap1b;Kifap3;Dcx;Dlg4;Dscaml1;Klf…
MP:0001525	impaired balance	30	3.36759	1.7654e-09	5.98693e-08	234734;11305;109676;11941;12286;12323;93898;13131;13385;14169;63985;14804;14813;15166;15239;15194;16485;16560;78913;17161;17918;108124;17993;18124;23984;18786;26931;19699;234847;20743	Hgs;Abca2;Sptbn2;Plaa;Myo5a;Fgf14;Htt;Grin2c;Napa;Gmfb;Ank2;Atp2b2;Kif1a;Grid2;Ltn1;Camk2b;Cers1;Spg7;Maoa;Reln;Dlg4;Aars;Ppp2r5c;Kcna1;Nr4a3;Ndufs4;Hcn2;Pde10a;Dab1;Cacna1a
MP:0010866	abnormal prenatal body size	112	1.75161	2.55288e-09	8.43644e-08	11487;56417;56697;77087;232906;93760;13496;11938;235574;207165;109880;26992;59035;192160;12631;68018;12988;104318;13001;26554;72584;56320;74006;13548;13629;13642;110147;20336;14042;231672;14180;14086;51886;233908;234366;20340;23888;277463;209318;57080;15239;15194;59026;57295;69718;217837;16468;74187;22289;16561;16568;16569;16573;79264;114128;50523;56384;59003;23939;13728;76890;17283;170731;76055;…	Fubp1;Hgs;Efnb2;Nfe2l1;Cfl1;Braf;Dbn1;Carm1;Ski;Maea;Pip5k1c;Sin3b;Mark2;Csnk2b;Huwe1;Tsc2;Mgea5;Smarcc2;Pak4;Kdm6a;Bptf;Ppp2ca;Kif3b;Csk;Fbxw8;Casc3;Exoc4;Thoc1;Top2b;Kif3a;Eef2;Smarcd2;Arid1a;Picalm;Brd7;Ankrd11;Htt;Fgf9;Pomt2;Csnk1d;Ubr4;Men1;Cul3;Atp2a2;Kif5b;Adar;Fscn1;Paxip1;Dnm1l;Ptbp1;Zfr;Glg1;Katnb1;Smarcad1;Ncstn;Memo1;Arhgap35;Trim33;Tpm1;Kif1b;Slc31a1;Scrib;Letm1;Ppp3r1;Pik3c3;Icmt;Mf…
MP:0002182	abnormal astrocyte morphology	32	3.17648	2.5504e-09	8.43644e-08	74018;74772;232975;109880;93898;12725;26373;13489;224045;14660;432486;14824;15194;16485;78913;17237;170790;17751;17993;18212;84095;19063;12492;78891;80721;20536;236794;58994;20648;58911;20402;211978	Pi4k2a;Braf;Atp13a2;Atp1a3;Ppt1;Scyl1;Clcn3;Htt;Eif2b5;Gls;Drd2;Zfyve26;Slc19a3;Grn;Gnptab;Clcn7;Mgrn1;Ltn1;Cers1;Snta1;Mlc1;Slc4a3;Sumf1;Mt3;Smpd3;Als2;Ntrk2;Zfp106;Slc9a6;Kcna1;Ndufs4;Scarb2
MP:0000778	abnormal nervous system tract morphology	37	2.88578	2.73123e-09	8.94968e-08	329165;23797;74018;109676;232906;11855;239985;12297;107934;13176;13175;13641;13642;13643;13800;13844;14086;15239;15194;16443;16561;16728;23936;26404;30957;17118;105689;108124;27386;18786;242083;106042;20350;58234;107723;94090;59025	Shank3;Hgs;Efnb2;Mapk8ip3;Abi2;Plaa;Dclk1;Efnb3;Htt;Itsn1;Marcks;Napa;Akt3;Prickle1;Ank2;Usp14;Fscn1;Arid1b;Arhgap35;Mycbp2;Ppm1l;Sema3f;Kif1b;Cacnb3;Dcc;Arhgap5;Slc12a6;L1cam;Map3k12;Efnb1;Enah;Lynx1;Npas3;Ephb2;Celsr3;Als2;Trim9
MP:0008428	abnormal spatial working memory	22	4.19434	2.84993e-09	9.2994e-08	23821;12322;93898;11441;12846;94223;217480;13385;14802;108073;15273;16512;74342;26400;18212;18578;102857;114715;20907;211652;22631;75553	Map2k7;Kcnh3;Zc3h14;Lrrtm1;Slc6a8;Bace1;Gria4;Pde4b;Comt;Spred1;Hivep2;Wwc1;Grm7;Ywhaz;Cers1;Dgkb;Dlg4;Stx1a;Dgcr8;Ntrk2;Chrna7;Camk2a
MP:0008572	abnormal Purkinje cell dendrite morphology	19	4.75438	3.02551e-09	9.83101e-08	67269;213827;12050;76895;12286;57754;93898;69601;13429;114142;14804;17754;60597;17918;18212;18786;78891;20743;56424	Sptbn2;Plaa;Dnm1;Dab2ip;Mapk8ip2;Scyl1;Myo5a;Agtpbp1;Cend1;Arcn1;Bicd2;Grid2;Map1a;Cers1;Stub1;Foxp2;Ntrk2;Bcl2l2;Cacna1a
MP:0005404	abnormal axon morphology	37	2.86716	3.30441e-09	1.06925e-07	11302;11305;11603;74018;109676;23821;12286;13175;13641;13642;13643;224045;13841;13844;14086;14712;14758;72927;15239;15194;243914;17136;17754;170790;17391;269116;18537;84095;242083;20266;78891;20362;107723;241727;234847;80890;20402	Pi4k2a;Hgs;Efnb2;Hepacam;Snph;Nfasc;Abca2;Trim2;Epha7;Gnpat;Dclk1;Mmp24;Scyl1;Efnb3;Bace1;Scn1b;Htt;Aatk;Eif2b5;Ank2;Fscn1;Ppm1l;Map1a;Agrn;Slc12a6;Spg7;Gpm6b;Mlc1;Efnb1;Sept8;Ephb2;Als2;Pcmt1;Lgi4;Zfp106;Mag;Cacna1a
MP:0009850	embryonic lethality between implantation and placentation	71	2.05987	3.36582e-09	1.0846e-07	239528;99152;11838;93760;108888;11938;54138;207165;12328;12545;13445;12848;13001;67181;26554;20430;94223;72162;13211;13642;67204;14042;218952;30877;51788;15239;15194;11426;17192;17217;17420;67563;26562;50884;18023;217011;18124;18181;18472;55982;56426;109785;18673;225326;56305;18975;52040;17931;100336;19052;56420;106042;19185;19205;19377;107746;19736;101489;74370;66925;84505;93762;20587;20588;2082…	Tardbp;Cdk2ap1;Cops2;Hgs;Pitpnb;Efnb2;Ncdn;Nfe2l1;Csnk2b;Rapgef1;Bptf;Ppp2ca;Ctdnep1;Ago2;Dhx36;Arc;Rptor;Arid1a;Nckap1;Ric8a;Eif2s2;Sdhd;Htt;Ssb;Cul3;Nle1;Prickle1;Atp2a2;Nrf1;Setdb1;Paxip1;Ptbp1;Zfr;Caml;Ppp1r12a;Trim33;Pgm3;Pafah1b1;Pik3c3;Mcm4;Ppp1r10;Macf1;Narfl;Smarcc1;Gnl3;Ext1;Ppp4c;Anapc2;Rai1;Rgs4;Cyfip1;Atxn10;Smarcb1;Atad3a;Pdcd10;Dgcr8;Supv3l1;Smarca5;Dhx9;Polg;Phb;Cdc7;Nr4a3;Fermt2;…
MP:0009747	impaired behavioral response to xenobiotic	24	3.84354	4.10886e-09	1.30242e-07	224129;319924;12287;12298;76884;217480;13385;13489;14394;14395;14397;14402;14406;14687;67298;56149;108071;23945;18389;18791;19049;18752;19736;20538	Gnaz;Grasp;Mgll;Gabra4;Slc6a2;Drd2;Gabra2;Prkcg;Apba1;Cacnb4;Cacna1b;Grm5;Gprasp1;Cyfip2;Dgkb;Rgs4;Adcy5;Dlg4;Gabra1;Plat;Gabrb3;Ppp1r1b;Gabrg2;Oprl1
MP:0001672	abnormal embryo development	125	1.67565	4.63919e-09	1.45862e-07	74117;56417;239528;77087;11804;11838;232906;93760;56380;108888;11907;235574;22589;12006;71458;207165;109880;192160;216527;12848;12988;13001;26554;72584;20430;13191;13211;74006;13548;13642;110147;13690;74195;75560;20336;14042;231672;14137;218952;14232;110606;234366;14674;30877;57080;15239;15194;59026;69718;217837;20591;22289;16568;16569;16573;79264;50523;56384;11426;23939;17217;17260;17283;17237;2…	Cops2;Hgs;Efnb2;Ate1;Ncdn;Nfe2l1;Rab7;Braf;Mib1;Fkbp8;Rnf2;Aplp2;Atrx;Csnk2b;Huwe1;Dctn1;Tsc2;Mef2c;Pex5;Pak4;Kdm6a;Bptf;Ppp2ca;Kif3b;Csk;Fbxw8;Casc3;Rgs14;Exoc4;Ago2;Thoc1;Ubtf;Spint1;Kif3a;Arc;Ube2l3;Arid1a;Nckap1;Sestd1;Ankrd11;Ptpn23;Sdhd;Htt;Rgma;Pomt2;Ubr4;Ttyh1;Men1;Cul3;Nle1;Prickle1;Kif5b;Adar;Pnn;Nsd1;Paxip1;Arid3b;Dnm1l;Ptbp1;Zfr;Ppp1cc;Piezo1;Ncstn;Arhgap35;Pno1;Trim33;Slc31a1;Scrib;L…
MP:0001732	postnatal growth retardation	109	1.74561	5.11608e-09	1.60208e-07	60595;11534;14797;11776;23805;239985;75302;11907;50769;12006;23821;12041;12298;12323;67252;12361;12632;12725;26373;72584;13047;629378;12305;74754;13430;13489;13628;231672;14180;14228;14232;286940;114142;233908;14406;14678;14712;432486;70231;14800;14810;57080;15239;215114;320404;16443;16478;75605;22289;16599;69188;16728;24131;243914;78913;50791;103806;13728;109241;17257;17389;17765;17918;17993;180…	Tardbp;Maml1;Dact3;Kmt2e;Hgs;Ate1;Hip1;Grin1;Dnm2;Aes;Fkbp8;Ap3d1;Fkbp4;Mark2;Gnpat;Rasgrf1;Magi2;Kdm6a;Trib1;Fbxw8;Ube3a;Scyl1;Mecp2;Clcn3;Eef1a2;Apc2;Snx27;Mbd5;Bace1;Mtf2;Myo5a;Tsn;Vamp2;Actn4;Scn1b;Picalm;Asxl2;Fgf9;Itsn1;Cux1;Drd2;Slc1a2;Peg3;Tax1bp1;Cask;Usp14;Flnb;Arid1b;Ddr1;Rapgef3;Smarcad1;Cacnb4;Gnptab;Clcn7;Tkt;Atp8a2;Vcp;Ywhaz;Ltn1;Ptprs;Gria2;Npepps;Camk2b;Rgs5;Slc12a5;L1cam;Cfl2;Rc…
MP:0000812	abnormal dentate gyrus morphology	23	3.89091	6.61337e-09	2.04619e-07	329165;23805;239985;232975;12226;12322;232370;121021;13131;94223;13548;14265;15182;15273;243499;17257;18472;19164;19699;102857;236794;117146;59025	Abi2;Lrrtm4;Atp1a3;Mecp2;Apc2;Slc6a8;Btg1;Usp14;Arid1b;Hivep2;Pafah1b1;Ube3b;Clstn3;Cspg4;Reln;Hdac2;Dgcr8;Dyrk1a;Slc9a6;Fmr1;Dab1;Psen1;Camk2a
MP:0001440	abnormal grooming behavior	28	3.3298	8.04102e-09	2.46824e-07	239985;12288;12890;13385;224997;242667;13542;13688;14265;14394;14800;14804;14824;57080;15194;16728;268890;17136;17161;109241;17257;17993;27528;18189;19063;58234;102857;20965	Dlgap3;Shank3;Cacna1c;Ppt1;Mecp2;Slc6a8;Mbd5;Eif4ebp2;Dvl1;Htt;Arid1b;Grn;Cplx2;Grid2;Gria2;L1cam;Maoa;Dlg4;Lsamp;Nrep;Gabra1;Dlgap1;Gtf2ird1;Syn2;Fmr1;Ndufs4;Mag;Nrxn1
MP:0009748	abnormal behavioral response to addictive substance	26	3.50885	8.20676e-09	2.49936e-07	319924;232975;12287;12921;76884;13385;13489;14400;14687;67298;56149;14799;14810;26385;108071;26556;66830;18389;18791;19049;243725;19088;18752;19736;20538;81840	Grin1;Gnaz;Nacc1;Atp1a3;Grasp;Grk6;Slc6a2;Ppp1r9a;Drd2;Sorcs2;Prkcg;Gabrb1;Apba1;Cacna1b;Crhr1;Grm5;Gprasp1;Cyfip2;Prkar2b;Rgs4;Dlg4;Plat;Ppp1r1b;Homer1;Oprl1;Gria1
MP:0004769	abnormal synaptic vesicle morphology	17	4.9802	8.88019e-09	2.69389e-07	12217;12300;12322;12725;72685;13429;238988;16560;16561;74342;17257;17999;23969;18645;20907;20965;21960	Dnm1;Mecp2;Lrrtm1;Clcn3;Kif1a;Erc2;Kif1b;Pacsin1;Cacng2;Bsn;Pfn2;Nedd4;Stx1a;Dnajc6;Syn2;Tnr;Camk2a
MP:0004996	abnormal CNS synapse formation	14	6.00553	9.50299e-09	2.86047e-07	83766;11603;12050;12300;212139;12669;11441;14804;243499;17257;20320;20853;20964;20965	Chrm1;Lrrtm4;Cc2d1a;Mecp2;Nptn;Grid2;Agrn;Cacng2;Actl6b;Syn1;Stau1;Bcl2l2;Chrna7;Syn2
MP:0002886	abnormal glutamate-mediated receptor currents	19	4.47471	9.96563e-09	2.96525e-07	11838;67979;12297;12300;65945;69635;13385;242667;13638;14682;14799;14800;14802;14810;14813;60597;18717;58234;14664	Atad1;Dlgap3;Shank3;Slc6a9;Grin1;Pip5k1c;Mapk8ip2;Arc;Gria4;Dapk1;Clstn1;Grin2c;Gnaq;Cacnb3;Gria2;Cacng2;Dlg4;Efna3;Gria1
MP:0012506	brain atrophy	11	7.77187	9.92929e-09	2.96525e-07	76895;12286;93898;432486;14804;15194;16728;74143;19063;20597;211978	Smpd1;Ppt1;Htt;Zfyve26;Gnptab;Bicd2;Grid2;Cers1;L1cam;Opa1;Cacna1a
MP:0006009	abnormal neuronal migration	27	3.37811	1.05477e-08	3.10277e-07	23805;99371;76895;108686;107934;57754;12933;13131;94223;13489;14712;26404;30957;77582;18212;18472;70584;18717;18786;19164;19699;20350;20664;21974;72145;22627;22631	Mapk8ip3;Pip5k1c;Plaa;Gnpat;Pak4;Top2b;Apc2;Mboat7;Drd2;Cend1;Sema3f;Pafah1b1;Bicd2;Ywhaz;Wdfy3;Ccdc88a;Map3k12;Reln;Ywhae;Sox1;Dgcr8;Celsr3;Ntrk2;Crmp1;Dab1;Arfgef2;Psen1
MP:0012775	abnormal brain weight	27	3.37811	1.05477e-08	3.10277e-07	23797;53418;12041;93898;13548;14712;14733;64450;14824;15182;16485;16599;109241;17257;170790;18537;18676;19063;52897;52551;107723;93761;20965;21881;22215;320150;211978	Sgta;B4galt2;Gnpat;Ube3a;Gpr85;Ppt1;Mecp2;Mbd5;Akt3;Zfyve26;Smarca1;Grn;Tkt;Rbfox3;Slc12a6;Cers1;Mlc1;Hdac2;Gpc1;Klf3;Dyrk1a;Phf2;Bckdk;Pcmt1;Kcna1;Syn2;Zdhhc17
MP:0013189	abnormal exploration in a new environment	39	2.66154	1.1849e-08	3.45937e-07	74018;232975;23821;12288;12354;12709;12890;382056;240025;238988;14050;14265;114142;14799;14800;14802;14804;14810;15194;16979;74342;268890;94275;60597;27386;23984;18574;18578;18645;18767;18791;19063;19268;19765;225998;20193;58234;107723;27801	Shank3;Grin1;Eya3;Cacna1c;Atp1a3;Mapk8ip2;Ppt1;Lrrtm1;Bace1;Gria4;Crtc1;Pde4b;Rorb;Htt;Maged1;S100a1;Ralbp1;Cplx2;Erc2;Grid2;Gria2;Slc12a6;Zdhhc8;Pde1b;Pkia;Dact2;Npas3;Pfn2;Foxp2;Lsamp;Lrrn1;Ptprf;Als2;Car7;Ckb;Plat;Fmr1;Pde10a;Gria1
MP:0001731	abnormal postnatal growth	110	1.71142	1.30735e-08	3.80257e-07	60595;11534;14797;11776;23805;239985;75302;11907;50769;12006;23821;12041;12298;12323;67252;12361;12632;12725;26373;72584;13047;629378;12305;74754;13430;13489;13628;231672;14180;14228;14232;286940;114142;233908;14406;14678;14712;432486;70231;14800;14810;57080;15239;215114;320404;16443;16478;75605;22289;16599;69188;16728;24131;243914;78913;50791;103806;13728;109241;17257;17389;17765;17918;17993;180…	Tardbp;Maml1;Dact3;Kmt2e;Hgs;Ate1;Hip1;Grin1;Dnm2;Aes;Fkbp8;Ap3d1;Fkbp4;Mark2;Gnpat;Rasgrf1;Magi2;Kdm6a;Trib1;Fbxw8;Ube3a;Scyl1;Mecp2;Clcn3;Eef1a2;Apc2;Snx27;Mbd5;Bace1;Mtf2;Myo5a;Tsn;Vamp2;Actn4;Scn1b;Picalm;Asxl2;Fgf9;Itsn1;Cux1;Drd2;Slc1a2;Peg3;Tax1bp1;Cask;Usp14;Flnb;Arid1b;Ddr1;Rapgef3;Smarcad1;Cacnb4;Gnptab;Clcn7;Tkt;Atp8a2;Vcp;Ywhaz;Ltn1;Ptprs;Gria2;Npepps;Camk2b;Rgs5;Slc12a5;L1cam;Cfl2;Rc…
MP:0006205	embryonic lethality between implantation and somite formation	53	2.2574	1.46152e-08	4.18826e-07	239528;99152;11838;93760;207165;12328;12545;13445;12848;13001;26554;94223;72162;13211;14042;218952;30877;51788;15239;11426;17192;17217;17420;67563;26562;18023;217011;18181;18472;55982;109785;18673;56305;17931;100336;19052;56420;19185;19205;19377;107746;101489;74370;66925;84505;93762;20587;20588;20823;20909;230908;94093;58800	Tardbp;Cdk2ap1;Cops2;Hgs;Pitpnb;Ncdn;Nfe2l1;Csnk2b;Rapgef1;Bptf;Ppp2ca;Ago2;Dhx36;Arc;Rptor;Arid1a;Ric8a;Sdhd;Ssb;Cul3;Nle1;Nrf1;Setdb1;Paxip1;Ptbp1;Caml;Ppp1r12a;Trim33;Pgm3;Pafah1b1;Mcm4;Macf1;Narfl;Smarcc1;Gnl3;Ext1;Ppp4c;Anapc2;Rai1;Smarcb1;Dgcr8;Smarca5;Dhx9;Phb;Cdc7;Fermt2;Mnat1;Mbd3;H2afz;Ppp1r8;Trpm7;Stx4a;Psmd4
MP:0002733	abnormal thermal nociception	34	2.83595	1.90505e-08	5.39408e-07	232975;23821;12286;12287;14265;14397;26431;14681;14748;14802;14809;14773;108071;208727;15273;94353;16485;16508;56461;16728;17257;23945;17391;19155;18389;21770;19085;52897;20360;58234;57138;20538;226025;20402	Shank3;Prkar1b;Mmp24;Atp1a3;Kcnd2;Mecp2;Bace1;Gria4;Gpr3;Kcnip3;Gnao1;Hdac4;Mgll;Gabra4;Slc6a2;Git2;Grik5;Hivep2;Ppp2r5d;Cacna1b;Npepps;Rbfox3;Grm5;Trpm3;Slc12a5;Hmgn3;L1cam;Sema6c;Grk5;Zfp106;Kcna1;Fmr1;Oprl1;Cacna1a
MP:0001524	impaired limb coordination	20	4.14175	1.91009e-08	5.39408e-07	11603;11941;50769;12286;12298;13429;13643;233908;14804;15194;140492;16728;24131;17918;18213;242083;225998;107723;234847;20402	Dnm1;Efnb3;Kcnn2;Myo5a;Rorb;Htt;Ntrk3;Atp2b2;Cacnb4;Ppm1l;Atp8a2;Grid2;Agrn;Slc12a6;L1cam;Spg7;Fus;Zfp106;Ldb3;Cacna1a
MP:0020846	abnormal cell motility	91	1.80364	2.08065e-08	5.85448e-07	60595;104111;67269;23805;99371;11938;76895;14705;12333;12336;108686;12476;107934;57754;12631;269610;11441;18983;78885;12933;13000;121021;13010;13131;240025;94223;13489;13641;13642;13660;13712;104156;14026;14228;286940;14086;26431;20340;14678;14712;94221;70231;14804;227753;15185;18415;16478;74187;26404;30957;77582;17524;211401;17916;17925;50884;80987;18003;19155;18212;18472;70584;18578;18717;18786…	Gopc;Csnk2a2;Efnb2;Mapk8ip3;Cfl1;Smap2;Capn1;Myo1f;Etv5;Fkbp4;Pip5k1c;Smpd1;Plaa;Cst3;Gnpat;Pak4;Rapgef1;Coro7;Top2b;Apc2;Nckipsd;Pde4b;Actn4;Nckap1;Ehd1;Adcy3;Cd151;Mboat7;Agtpbp1;Drd2;Cend1;Git2;Prickle1;Atp2a2;Ptk2b;Elk1;Rxrb;Tax1bp1;Fscn1;Schip1;Flnb;Glg1;Katnb1;Chd5;Capns1;Sema3f;Pafah1b1;Bicd2;Grid2;Spag9;Ywhaz;Bscl2;Wdfy3;Ppm1a;Ccdc88a;Npepps;Vdac3;Cspg4;Map3k12;Efnb1;Dact2;Reln;Rap1a;Ywha…
MP:0009746	enhanced behavioral response to xenobiotic	21	3.94113	2.31381e-08	6.48703e-07	232975;23821;12286;12287;12725;76884;13385;242667;13489;14395;14400;14406;14687;26385;26556;66830;19049;243725;19088;18752;20538	Dlgap3;Gnaz;Nacc1;Atp1a3;Clcn3;Bace1;Grk6;Slc6a2;Ppp1r9a;Drd2;Gabra2;Prkcg;Gabrb1;Cacna1b;Cyfip2;Prkar2b;Dlg4;Ppp1r1b;Gabrg2;Homer1;Cacna1a
MP:0004792	abnormal synaptic vesicle number	15	5.299	2.41941e-08	6.73444e-07	12217;12300;12322;72685;13429;238988;16560;16561;17257;17999;23969;18645;20907;20965;21960	Dnm1;Mecp2;Kif1a;Erc2;Kif1b;Pacsin1;Cacng2;Bsn;Pfn2;Nedd4;Stx1a;Dnajc6;Syn2;Tnr;Camk2a
MP:0002068	abnormal parental behavior	32	2.88988	3.06722e-08	8.50716e-07	74772;12286;12323;12854;382056;29873;12386;13047;94223;13385;13542;14394;14402;14810;57080;15273;16324;243914;17191;17257;17993;27386;18189;18616;19262;19268;116838;50721;20664;22021;22215;69727	Grin1;Atp13a2;Ube3a;Mecp2;Crtc1;Dvl1;Cux1;Rims2;Peg3;Ctnna2;Hivep2;Cspg5;Ptpra;Mbd2;Camk2b;Tpst1;Usp46;Npas3;Dlg4;Sox1;Dgcr8;Ptprf;Gabra1;Sirt6;Lgi4;Gtf2ird1;Inhbb;Cort;Ndufs4;Gabrb3;Nrxn1;Cacna1a
MP:0002058	neonatal lethality	104	1.71351	3.10899e-08	8.58234e-07	11496;239528;11603;109676;93760;232975;11938;14025;58208;30948;104184;12286;12288;27062;59035;12361;212139;108013;107934;11441;67579;224912;208647;12386;13047;76884;13176;54006;13430;230857;13629;13641;13642;231672;14180;116701;14232;286940;14086;51886;233908;14402;231580;14585;216963;14660;14681;14682;23888;14804;14810;15182;15194;242291;16400;16536;75605;16560;16561;16572;16599;69188;24131;2439…	Git1;Sgta;Kmt2e;Fubp1;Efnb2;Mapk8ip3;Nfe2l1;Ptbp2;Slc6a9;Grin1;Dnm2;Carm1;Fkbp8;Kcnq2;Pip5k1c;Sin3b;Smarcc2;Magi2;Sumo1;Cc2d1a;Cacna1c;Fbxw8;Ago2;Ppme1;Atp1a3;Top2b;Eef2;Impad1;Gak;Vamp2;Arid1a;Sestd1;Gnao1;Htt;Fgf9;Ubr4;Kif5a;Cux1;Ntrk3;Gls;Nedd4l;Ctnna2;Atp2a2;Adam22;Ank2;Cask;Kif1a;Fscn1;Flnb;Blmh;Phf21a;Smarcad1;Gnaq;Mycbp2;Deaf1;Kif1b;Bcl11a;Grid2;Gfra1;Spop;Agrn;Ece1;Dcc;Ptprs;Slc12a5;Sulf2…
MP:0002920	decreased paired-pulse facilitation	12	6.55149	3.11643e-08	8.58234e-07	12322;12669;72194;14807;23936;18645;52897;22671;20287;207227;59025;22335	Chrm1;Stxbp5l;Usp14;Rnf112;Rbfox3;Vdac3;Lynx1;Pfn2;Grik3;Fbxl20;Sct;Camk2a
MP:0002862	altered righting response	29	3.02888	4.45612e-08	1.21853e-06	11932;11938;11941;23821;12217;12286;12298;12300;12632;13131;13643;114142;14402;14406;14681;14804;14810;243914;78913;17161;17918;108124;17993;20320;18212;19699;20689;58234;69727	Shank3;Grin1;Efnb3;Bace1;Myo5a;Gnao1;Napa;Atp2a2;Atp2b2;Atp1b2;Cacnb4;Nptn;Grid2;Ltn1;Cacng2;Bsn;Cfl2;Maoa;Usp46;Reln;Foxp2;Ntrk2;Sall3;Lgi4;Ndufs4;Gabrb3;Gabrg2;Dab1;Cacna1a
MP:0001698	decreased embryo size	80	1.85142	4.864e-08	1.32076e-06	11487;77087;232906;93760;11938;235574;207165;109880;192160;12631;68018;12988;13001;26554;72584;74006;13548;13642;110147;20336;14042;231672;234366;277463;57080;15239;15194;59026;57295;69718;217837;16468;74187;22289;16568;16569;16573;50523;56384;23939;13728;17283;170731;17909;59287;18023;74143;224105;70584;55982;56426;236539;233489;225326;18717;18975;217734;100336;19052;19058;19164;19205;19271;1057…	Hgs;Efnb2;Nfe2l1;Cfl1;Braf;Pip5k1c;Mark2;Csnk2b;Huwe1;Tsc2;Pak4;Kdm6a;Bptf;Ppp2ca;Kif3b;Csk;Fbxw8;Casc3;Exoc4;Thoc1;Top2b;Kif3a;Arid1a;Picalm;Ankrd11;Htt;Pomt2;Ubr4;Men1;Cul3;Atp2a2;Kif5b;Paxip1;Dnm1l;Ptbp1;Zfr;Katnb1;Ncstn;Arhgap35;Trim33;Tpm1;Slc31a1;Scrib;Letm1;Ppp3r1;Pik3c3;Icmt;Mfn2;Itpk1;Mapk7;Ptprj;Gpr107;Sulf2;Ipmk;Gatad2a;Ext1;Sumo2;Atp2c1;Adam10;Col4a3bp;Pak2;Pdcd10;Jarid2;Dyrk1a;Opa1;S…
MP:0003634	abnormal glial cell morphology	53	2.17265	5.52809e-08	1.48551e-06	11496;74018;74772;232975;109880;17470;93898;241447;12725;26373;26889;227325;13489;13628;224045;114142;14660;432486;14824;15239;15273;15194;16485;16728;243914;78913;17136;30957;17237;170790;17751;17967;17993;18212;74143;18472;84095;18786;19063;12492;78891;80721;20536;102857;236794;20597;58994;20648;58911;269523;72145;20402;211978	Pi4k2a;Hgs;Mapk8ip3;Braf;Ncam1;Smpd1;Plaa;Atp13a2;Atp1a3;Ppt1;Scyl1;Clcn3;Eef1a2;Slc6a8;Htt;Eif2b5;Gls;Drd2;Adam22;Zfyve26;Slc19a3;Grn;Hivep2;Gnptab;Dner;Clcn7;Pafah1b1;Mgrn1;Vcp;Ltn1;Wdfy3;Cers1;L1cam;Snta1;Mlc1;Slc4a3;Sumf1;Foxp2;Mt3;Smpd3;Cln8;Opa1;Als2;Ntrk2;Lgi4;Zfp106;Slc9a6;Kcna1;Ndufs4;Cd200;Scarb2;Mag;Cers6
MP:0000952	abnormal CNS glial cell morphology	44	2.3699	5.63802e-08	1.50463e-06	74018;74772;232975;109880;17470;93898;241447;12725;26373;227325;13489;224045;114142;14660;432486;14824;15239;15273;15194;16485;78913;17136;30957;17237;170790;17751;17967;17993;18212;18472;84095;19063;12492;78891;80721;20536;102857;236794;58994;20648;58911;72145;20402;211978	Pi4k2a;Hgs;Mapk8ip3;Braf;Ncam1;Atp13a2;Atp1a3;Ppt1;Scyl1;Clcn3;Slc6a8;Htt;Eif2b5;Gls;Drd2;Zfyve26;Slc19a3;Grn;Hivep2;Gnptab;Dner;Clcn7;Pafah1b1;Mgrn1;Ltn1;Wdfy3;Cers1;Snta1;Mlc1;Slc4a3;Sumf1;Foxp2;Mt3;Smpd3;Als2;Ntrk2;Zfp106;Slc9a6;Kcna1;Ndufs4;Cd200;Scarb2;Mag;Cers6
MP:0003484	abnormal channel response	13	5.78311	5.787e-08	1.5391e-06	74100;23821;12286;12287;58226;12297;14681;15166;16508;56461;227632;110893;58800	Kcnd2;Bace1;Kcnip3;Gnao1;Kcnt1;Slc8a3;Cacna1b;Cacnb3;Arpp21;Cacna1h;Hcn2;Trpm7;Cacna1a
MP:0008840	abnormal spike wave discharge	12	6.26664	6.0215e-08	1.59058e-06	11776;232975;12286;108013;15571;14394;14681;14802;15166;208727;16512;22215	Kcnh3;Ap3d1;Ube3a;Atp1a3;Gria4;Elavl3;Gnao1;Hdac4;Gabra1;Celf4;Hcn2;Cacna1a
MP:0000774	decreased brain size	42	2.41371	6.55914e-08	1.72672e-06	11302;23797;93760;53418;12041;108686;93898;12725;13548;114142;14712;432486;14733;14824;15182;15239;15194;16443;74187;16561;16870;30957;17118;77582;17257;17967;236539;18786;19063;19280;52897;22671;236794;20597;20965;21881;21974;22215;117146;59025;320150;211978	B4galt2;Hgs;Mapk8ip3;Ncam1;Smpd1;Plaa;Gnpat;Ube3a;Top2b;Ppt1;Mecp2;Clcn3;Arid1a;Lhx2;Htt;Itsn1;Marcks;Aatk;Akt3;Mboat7;Zfyve26;Usp14;Grn;Katnb1;Gnptab;Tkt;Kif1b;Ube3b;Rnf112;Ptprs;Ccdc88a;Rbfox3;Cers1;Hdac2;Foxp2;Gpc1;Dyrk1a;Bckdk;Slc9a6;Syn2;Phgdh;Zdhhc17
MP:0001363	increased anxiety-related response	38	2.53567	7.14215e-08	1.87385e-06	74018;239985;223922;232975;12288;12846;208922;12890;382056;94109;13385;242667;14265;14406;14417;14799;14802;14824;57080;99296;56461;16553;16728;16979;74342;17257;19155;18212;19377;101489;22644;71816;58234;57138;20538;114715;27364;29869	Dlgap3;Shank3;Csmd1;Cacna1c;Atp1a3;Mecp2;Lrrtm1;Gria4;Crtc1;Kcnip3;Ric8a;Cpeb3;Slc6a2;Comt;Spred1;Arid1b;Grn;Cplx2;Hrh3;Srr;Npepps;Slc12a5;Kif13a;L1cam;Rnf103;Rai1;Dlg4;Lrrn1;Als2;Gad2;Ntrk2;Gtf2ird1;Rnf180;Fmr1;Gabrg2;Atf7;Ulk2;Gria1
MP:0011098	embryonic lethality during organogenesis, complete penetrance	89	1.76984	7.25585e-08	1.89727e-06	11487;56417;77087;11767;93760;56380;235574;22589;71458;207165;109880;12336;192160;216527;68018;171508;12988;67181;72584;13052;13194;74006;13642;110147;13690;75560;20336;14137;14232;110606;234366;14674;277463;57080;56233;15239;15194;59026;57295;69718;16468;22289;16568;16569;16573;79264;50523;23939;17260;17283;225164;67563;50884;59287;18023;18193;74143;70584;93742;55982;56426;236539;18717;18803;189…	Hgs;Efnb2;Nfe2l1;Braf;Mib1;Fkbp8;Rnf2;Atrx;Pip5k1c;Huwe1;Tsc2;Ddb1;Mef2c;Pak4;Rapgef1;Kdm6a;Bptf;Ppp2ca;Kif3b;Csk;Ctdnep1;Casc3;Exoc4;Spint1;Cxadr;Kif3a;Arid1a;Nckap1;Creld1;Prkcsh;Ankrd11;Ptpn23;Htt;Sept9;Pomt2;Ubr4;Tfam;Smarca4;Men1;Hdac7;Stip1;Kif5b;Adar;Tax1bp1;Pnn;Nsd1;Paxip1;Arid3b;Dnm1l;Ptbp1;Ncstn;Ap1m1;Capns1;Tpm1;Slc31a1;Rab23;Ppp3r1;Gna13;Sema5a;Icmt;Fdft1;Ccm2;Mapk7;Ptprj;Eif4g2;Bcor;…
MP:0002199	abnormal brain commissure morphology	31	2.84231	7.55164e-08	1.96799e-06	329165;23797;109676;232906;11855;239985;107934;13176;13175;13641;13642;13800;13844;14086;15194;16443;16561;23936;26404;30957;17118;105689;108124;27386;18786;242083;20350;58234;107723;94090;59025	Shank3;Efnb2;Mapk8ip3;Abi2;Plaa;Dclk1;Htt;Itsn1;Marcks;Napa;Akt3;Ank2;Usp14;Fscn1;Arid1b;Arhgap35;Mycbp2;Ppm1l;Sema3f;Kif1b;Dcc;Arhgap5;Slc12a6;Map3k12;Efnb1;Enah;Lynx1;Npas3;Ephb2;Celsr3;Trim9
MP:0004770	abnormal synaptic vesicle recycling	10	7.50692	7.79635e-08	2.02497e-06	68566;212139;13169;72685;13429;16443;23969;18717;20907;20964	Pip5k1c;Cc2d1a;Dnm1;Dbnl;Itsn1;Caly;Pacsin1;Syn1;Stx1a;Dnajc6
MP:0002919	enhanced paired-pulse facilitation	14	5.25484	8.11918e-08	2.10178e-06	23821;12286;29873;20430;13385;114142;19266;231760;241727;114715;20907;20964;665113;22318	Snph;Tnik;Ptprd;Bace1;Vamp2;Spred1;Cspg5;Rimbp2;Syn1;Cyfip1;Foxp2;Dlg4;Stx1a;Cacna1a
MP:0011096	embryonic lethality between implantation and somite formation, complete penetrance	48	2.24331	8.49058e-08	2.19063e-06	239528;99152;11838;93760;207165;12328;12545;12848;13001;26554;94223;72162;13211;14042;218952;30877;51788;11426;17192;17217;17420;26562;217011;18181;18472;55982;109785;18673;56305;17931;100336;19052;56420;19185;19205;107746;101489;74370;66925;84505;93762;20587;20588;20823;20909;230908;94093;58800	Tardbp;Cops2;Pitpnb;Ncdn;Csnk2b;Rapgef1;Bptf;Ppp2ca;Ago2;Dhx36;Arc;Rptor;Arid1a;Ric8a;Sdhd;Ssb;Cul3;Nle1;Nrf1;Setdb1;Paxip1;Ptbp1;Caml;Ppp1r12a;Trim33;Pgm3;Pafah1b1;Mcm4;Macf1;Smarcc1;Gnl3;Ext1;Ppp4c;Anapc2;Smarcb1;Dgcr8;Smarca5;Dhx9;Phb;Cdc7;Fermt2;Mnat1;Mbd3;H2afz;Ppp1r8;Trpm7;Stx4a;Psmd4
MP:0004231	abnormal calcium ion homeostasis	36	2.58921	8.99969e-08	2.31429e-06	11512;54126;11938;67972;11941;12288;12289;12297;17470;214498;208922;629378;56320;13430;66892;14545;14672;67839;18415;319984;76804;17283;67096;18739;74055;224860;19055;19210;19229;56508;76376;54403;20979;27060;52076;20402	Dact3;Gdap1;Dbn1;Dnm2;Gna11;Cacna1c;Jph4;Arhgef7;Pitpnm1;Syt1;Kdm4c;Cpeb3;Men1;Atp2a2;Ptk2b;Atp2b2;Ppp3ca;Cacnb3;Eif4e3;Ptdss1;Tcirg1;Plce1;Adcy6;Slc4a4;Zfp106;Atp2b1;Plcl2;Hspa4l;Tmem38b;Cd200;Gpsm1;Cdc73;Mmachc;Cacna1d;Rapgef4;Slc24a2
MP:0003091	abnormal cell migration	67	1.93914	1.04281e-07	2.66397e-06	60595;23805;99371;11938;76895;12333;12336;108686;12476;107934;57754;12631;78885;12933;121021;13131;240025;94223;13489;13641;13642;13660;14026;286940;14086;26431;20340;14678;14712;227753;15185;26404;30957;77582;17524;211401;17916;17925;50884;80987;18003;18212;18472;70584;18578;18717;18786;19042;106042;19164;19229;109905;107746;19699;11852;30953;20350;27387;20664;52440;21974;22368;16589;72145;22627…	Efnb2;Mapk8ip3;Cfl1;Capn1;Myo1f;Pip5k1c;Plaa;Gnpat;Pak4;Rapgef1;Coro7;Top2b;Apc2;Nckipsd;Pde4b;Actn4;Nckap1;Ehd1;Cd151;Mboat7;Drd2;Cend1;Git2;Prickle1;Atp2a2;Ptk2b;Tax1bp1;Fscn1;Schip1;Flnb;Glg1;Capns1;Sema3f;Pafah1b1;Bicd2;Ywhaz;Wdfy3;Ppm1a;Ccdc88a;Cspg4;Map3k12;Efnb1;Dact2;Reln;Rap1a;Ywhae;Nedd9;Uhmk1;Hdac6;Sox1;Dgcr8;Zyx;Celsr3;Sh2d3c;Trpv2;Ntrk2;Gnai2;Gsn;Crmp1;Mtss1;Mpp1;Evl;Dab1;Rhob;Myo9b;…
MP:0001408	stereotypic behavior	36	2.55857	1.23506e-07	3.12425e-06	213498;11941;224671;12286;12288;12298;12300;12725;13385;13489;13642;13688;270162;13844;235180;14265;14325;14402;14681;14804;14810;15166;15239;55980;17161;17257;17918;108124;17993;27386;18124;18994;58234;230908;27060;320150	Tardbp;Shank3;Hgs;Efnb2;Grin1;Cacna1c;Mecp2;Clcn3;Myo5a;Arhgef11;Eif4ebp2;Gnao1;Napa;Drd2;Atp2b2;Fez1;Cacnb4;Btbd9;Impa1;Grid2;Cacng2;Maoa;Npas3;Elmod1;Tcirg1;Dlg4;Ephb2;Nr4a3;Ftl1;Fmr1;Ndufs4;Gabrb3;Hcn2;Zdhhc17;Pou3f4;Cacna1a
MP:0002801	abnormal long term object recognition memory	14	5.0956	1.30225e-07	3.27291e-06	11838;232975;109880;26992;12297;12322;108686;16512;17257;211712;51791;58234;102857;22631	Shank3;Kcnh3;Braf;Rgs14;Atp1a3;Arc;Mecp2;Slc6a8;Brd7;Pcdh9;Ywhaz;Cacnb3;Ccdc88a;Camk2a
MP:0003216	absence seizures	14	5.0956	1.30225e-07	3.27291e-06	11776;232975;12286;12300;108013;15571;14394;14406;14681;14802;15166;208727;16512;22215	Kcnh3;Ap3d1;Ube3a;Atp1a3;Gria4;Elavl3;Gnao1;Hdac4;Cacng2;Gabra1;Celf4;Hcn2;Gabrg2;Cacna1a
MP:0005076	abnormal cell differentiation	79	1.81429	1.40817e-07	3.51634e-06	109676;213498;11938;11941;12006;14025;14705;12289;12300;108686;67974;107934;12631;11441;232791;67579;13176;13175;13642;13643;13690;13800;13844;14232;14265;114142;14366;14545;26431;432486;171469;56149;227753;16656;16419;16599;69188;16728;26404;30957;77582;17283;225164;17391;105689;17967;20602;53972;18124;18176;18212;18472;70584;18578;236539;18799;19164;56195;19268;19280;56187;52897;19699;268902;74…	Kmt2e;Gdap1;Efnb2;Mapk8ip3;Cfl1;Ptbp2;Ncor2;Mib1;Fkbp8;Ncam1;Ccny;Sin3b;Cnot3;Smpd1;Dclk1;Itgb5;Pak4;Mmp24;Tnik;Efnb3;Upf3b;Grasp;Rptor;Fzd4;Arhgef11;Pde4b;Mboat7;Men1;Git2;Atp2a2;Ank2;Zfyve26;Atp2b2;Smarca1;Robo2;Gnptab;Mycbp2;Sema3f;Pafah1b1;Bcl11a;Vcp;Dcc;Bscl2;Eif4g2;Ptprs;Wdfy3;Ccdc88a;Rbfox3;Cacng2;L1cam;Map3k12;Hivep3;Enah;Plcd1;Reln;Foxp2;Ephb2;Axin2;Klf3;Nras;Ngef;Rabggta;Ptprf;Celsr3;Sh…
MP:0001523	impaired righting response	26	3.09196	1.4066e-07	3.51634e-06	11932;11938;11941;12217;12286;12298;12300;12632;13131;13643;114142;14406;14681;14804;14810;243914;78913;17161;17918;108124;17993;20320;18212;19699;20689;58234	Shank3;Grin1;Efnb3;Myo5a;Gnao1;Napa;Atp2a2;Atp2b2;Atp1b2;Cacnb4;Nptn;Grid2;Ltn1;Cacng2;Bsn;Cfl2;Maoa;Reln;Foxp2;Ntrk2;Sall3;Lgi4;Ndufs4;Gabrg2;Dab1;Cacna1a
MP:0000878	abnormal Purkinje cell number	17	4.25392	1.416e-07	3.52456e-06	67269;74018;11735;213827;11941;53418;93898;14265;14366;14804;235439;84095;19699;78891;236794;58911;80890	Pi4k2a;B4galt2;Trim2;Ank3;Herc1;Scyl1;Fzd4;Agtpbp1;Atp2b2;Arcn1;Grid2;Cers1;Reln;Sumf1;Als2;Slc9a6;Fmr1
MP:0003354	astrocytosis	22	3.43173	1.76353e-07	4.34779e-06	74018;74772;232975;93898;12725;26373;13489;432486;14824;15194;78913;17237;17993;18212;84095;19063;12492;78891;80721;236794;20402;211978	Pi4k2a;Atp13a2;Atp1a3;Ppt1;Scyl1;Clcn3;Htt;Drd2;Zfyve26;Slc19a3;Grn;Gnptab;Clcn7;Mgrn1;Ltn1;Cers1;Als2;Ntrk2;Zfp106;Slc9a6;Ndufs4;Scarb2
MP:0002802	abnormal discrimination learning	12	5.76531	1.97792e-07	4.84559e-06	12287;12297;207565;13385;14804;27528;19417;114715;20964;27204;20983;665113	Rasgrf1;Tnik;Spred1;Camkk2;Grid2;Syt4;Cacna1b;Cacnb3;Syn1;Dlg4;Nrep;Syn3
MP:0000815	abnormal Ammon gyrus morphology	17	4.1671	2.00086e-07	4.88638e-06	329165;68942;232370;13131;13193;26757;13688;432486;14800;15182;17257;17751;17967;19699;20511;236794;21960	Abi2;Ncam1;Mecp2;Eif4ebp2;Chmp2b;Slc1a2;Gnptab;Dpysl4;Clstn3;Gria2;Reln;Hdac2;Dcx;Mt3;Slc9a6;Dab1;Tnr
MP:0002980	abnormal postural reflex	29	2.83188	2.14341e-07	5.18559e-06	11932;11938;11941;23821;12217;12286;12298;12300;12632;13131;13643;114142;14402;14406;14681;14804;14810;243914;78913;17161;17918;108124;17993;20320;18212;19699;20689;58234;69727	Shank3;Grin1;Efnb3;Bace1;Myo5a;Gnao1;Napa;Atp2a2;Atp2b2;Atp1b2;Cacnb4;Nptn;Grid2;Ltn1;Cacng2;Bsn;Cfl2;Maoa;Usp46;Reln;Foxp2;Ntrk2;Sall3;Lgi4;Ndufs4;Gabrb3;Gabrg2;Dab1;Cacna1a
MP:0008262	abnormal hippocampus region morphology	16	4.36766	2.16366e-07	5.20217e-06	329165;68942;232370;13131;13193;26757;13688;432486;14800;15182;17257;17967;19699;20511;236794;21960	Abi2;Ncam1;Mecp2;Eif4ebp2;Chmp2b;Slc1a2;Gnptab;Dpysl4;Clstn3;Gria2;Reln;Hdac2;Dcx;Slc9a6;Dab1;Tnr
MP:0008281	abnormal hippocampus size	15	4.61964	2.19769e-07	5.25148e-06	67269;23797;76895;12725;12890;13548;16485;74342;77582;23969;58234;102857;117146;59025;320150	Shank3;Lrrtm1;Clcn3;Slc6a8;Akt3;Mboat7;Agtpbp1;Usp14;Cplx2;Bicd2;Ube3b;Pacsin1;Dyrk1a;Kcna1;Zdhhc17
MP:0000852	small cerebellum	25	3.09564	2.37502e-07	5.64048e-06	67269;11735;11941;76895;12286;93898;13014;12386;13131;208869;114142;14366;14712;432486;14804;15239;16728;74143;18786;19699;236794;20597;22215;59025;22359	Hgs;Smpd1;Plaa;Gnpat;Ank3;Ube3a;Fzd4;Agtpbp1;Ctnna2;Atp2b2;Usp14;Gnptab;Bicd2;Grid2;Cers1;L1cam;Reln;Foxp2;Opa1;Cstb;Slc9a6;Vldlr;Dock3;Dab1;Cacna1a
MP:0004994	abnormal brain wave pattern	18	3.93089	2.4228e-07	5.71898e-06	11776;12217;12286;12298;12300;13014;13429;15571;14406;216963;15273;16485;17257;18143;18537;19377;20266;22215	Git1;Ap3d1;Dnm1;Ube3a;Mecp2;Elavl3;Scn1b;Cacnb4;Hivep2;Cacng2;Bsn;Rai1;Npas2;Pcmt1;Cstb;Kcna1;Gabrg2;Cacna1a
MP:0000913	abnormal brain development	88	1.72708	2.5956e-07	6.07152e-06	11487;11518;239528;228361;99371;232906;239985;235574;12006;53418;71458;76895;109880;12286;108686;107934;57754;93898;12631;171508;12386;13131;13193;54006;227325;13430;13489;116701;14225;14232;114142;74123;14712;171469;14804;57080;208727;15239;15194;69718;217837;74187;16485;22289;16568;16569;16728;114128;16870;23939;30957;17118;77582;17257;17283;225164;17765;17909;108124;27386;18124;18212;74143;184…	B4galt2;Add1;Hgs;Synpo;Mapk8ip3;Cfl1;Ptbp2;Braf;Dnm2;Mib1;Ski;Fkbp8;Pip5k1c;Gnpat;Pex5;Kdm6a;Kif3b;Tom1l2;Ago2;Top2b;Kif3a;Mecp2;Mtf2;Foxp4;Lhx2;Creld1;Htt;Hdac4;Marcks;Ambra1;Rgma;Napa;Mboat7;Drd2;Cend1;Smarca4;Men1;Fkbp1a;Ctnna2;Smarca1;Arid1b;Katnb1;Dner;Arhgap35;Rala;Sema3f;Deaf1;Pafah1b1;Scrib;Bicd2;Rab23;Grid2;Itpk1;Mapk7;Smurf2;Wdfy3;Bcor;Ccdc88a;Cers1;L1cam;Smarcc1;Ipmk;Atp2c1;Adam10;Npas…
MP:0002085	abnormal embryonic tissue morphology	116	1.58508	3.50688e-07	8.05751e-06	60595;11487;56417;11515;239528;228361;11838;232906;93760;13496;56380;108888;235574;12006;71458;207165;12288;216527;12631;12848;12988;67181;72584;20430;56320;13191;54006;13211;74006;230857;13642;110147;13690;75560;20336;14042;14137;218952;14225;14232;74123;14086;234366;14585;57080;56233;15239;15194;59026;69718;217837;16468;74187;22289;16568;16569;79264;114128;16796;50523;226154;11426;23939;17118;3…	Cops2;Hgs;Efnb2;Nfe2l1;Cfl1;Dbn1;Mib1;Ski;Fkbp8;Rnf2;Pip5k1c;Huwe1;Dctn1;Tsc2;Mef2c;Pak4;Rapgef1;Kdm6a;Bptf;Ppp2ca;Kif3b;Cacna1c;Csk;Ctdnep1;Exoc4;Ago2;Kif3a;Arc;Foxp4;Arid1a;Actn4;Picalm;Nckap1;Sestd1;Htt;Marcks;Ambra1;Rgma;Lzts2;Mdga2;Tfam;Men1;Hdac7;Stip1;Nle1;Prickle1;Fkbp1a;Adar;Lasp1;Fscn1;Pnn;Nsd1;Paxip1;Arid3b;Dnm1l;Zfr;Katnb1;Ncstn;Arhgap35;Rala;Trim33;Deaf1;Slc31a1;Scrib;Rab23;Adcy9;Pik…
MP:0011100	preweaning lethality, complete penetrance	107	1.61862	3.67435e-07	8.41742e-06	23792;56417;77087;54126;13496;108888;232975;11938;11975;50769;54138;12006;12286;12288;59035;12545;110911;108013;12631;224912;104318;13010;76884;56320;13176;13191;69654;104721;74006;110147;13690;20336;14137;14180;286940;110606;233908;93739;14593;14681;14687;277463;209318;15194;230673;74187;20591;16561;16569;16570;16573;16579;79264;243914;68421;94217;59003;26400;232087;17217;76890;18176;18195;18293…	Tardbp;Map2k7;Gabarapl2;Cfl1;Dbn1;Slc6a9;Carm1;Wars;Maea;Gnaz;Strn3;Pip5k1c;Plaa;Dctn1;Cst3;Tsc2;Sdha;Vps18;Trib1;Kif3b;Cacna1c;Exoc4;Atp1a3;Ubtf;Slc7a5;Arhgef7;Dctn2;Ipo13;Rptor;Tmem30a;Ogdh;Ric8a;Ankrd11;Ptpn23;Gnao1;Htt;Fgf9;Lrp1b;Zfp207;Csnk1d;Adam23;Cds2;Stx3;Atp2a2;Kif5b;Adar;Usp14;Pnn;Dnm1l;Flnb;Katnb1;Piezo1;Memo1;Rala;Atp8a2;Kif1b;Scrib;Rab23;Snap23;Fdft1;Spop;Vcp;Mcm4;Tmem132a;Dcc;Atp6v…
MP:0001402	hypoactivity	64	1.90274	4.02097e-07	9.18438e-06	224129;74018;11735;74772;232975;12041;12286;12288;12298;219158;93898;11441;208922;12890;20430;13385;208869;13489;13800;14265;114142;14800;14804;14810;14773;57080;15166;215114;99296;15194;320404;16553;16560;16728;225875;74342;17136;94275;17161;17257;17993;83814;320840;23984;18786;19047;26931;19262;19765;19699;20350;20370;58234;20510;20538;102857;50934;20853;207227;104027;19027;22215;65114;20402	Shank3;Synpo;Hip1;Grin1;Stxbp5l;Plaa;Ank3;Atp13a2;Cacna1c;Ube3a;Atp1a3;Mecp2;Lrrtm1;Slc6a8;Sypl;Cpeb3;Htt;Maged1;Slc6a2;Drd2;Nedd4l;Lrfn4;Ralbp1;Kif1a;Ppp1cc;Cplx2;Hrh3;Cacnb4;Sema3f;Grid2;Ptpra;Vps35;Slc1a1;Gria2;Cers1;Kif13a;L1cam;Maoa;Enah;Reln;Adcy5;Cyfip1;Foxp2;Slc7a8;Dlg4;Negr1;Ppp2r5c;Itpkb;Als2;Grk5;Bckdk;Ccar2;Gtf2ird1;Stau1;Zfp106;Sez6;Chrna7;Fmr1;Ndufs4;Hcn2;Pde10a;Dock3;Mag;Cacna1a
MP:0000880	decreased Purkinje cell number	16	4.17776	4.38619e-07	9.90208e-06	67269;74018;11735;213827;53418;93898;14265;14366;14804;235439;84095;19699;78891;236794;58911;80890	Pi4k2a;B4galt2;Trim2;Ank3;Herc1;Scyl1;Fzd4;Agtpbp1;Arcn1;Grid2;Cers1;Reln;Sumf1;Als2;Slc9a6;Fmr1
MP:0012065	increased astrocyte number	22	3.26226	4.66082e-07	1.04916e-05	74018;74772;232975;93898;12725;26373;13489;432486;14824;15194;78913;17237;17993;18212;84095;19063;12492;78891;80721;236794;20402;211978	Pi4k2a;Atp13a2;Atp1a3;Ppt1;Scyl1;Clcn3;Htt;Drd2;Zfyve26;Slc19a3;Grn;Gnptab;Clcn7;Mgrn1;Ltn1;Cers1;Als2;Ntrk2;Zfp106;Slc9a6;Ndufs4;Scarb2
MP:0000313	abnormal cell death	145	1.48855	5.30239e-07	1.1867e-05	11431;56417;56436;11632;23797;69538;11785;23805;56380;11907;11932;11941;58208;12050;109880;12226;381356;12286;12288;108058;12325;212139;17470;12501;93898;66917;11441;18983;171508;12988;13000;13014;72584;20312;13052;69601;69635;13176;13178;13191;13211;74006;13489;14357;13628;13629;13642;13656;13660;110147;140580;50527;104156;116701;192176;216742;231470;14630;83396;30877;14800;14810;14824;15182;152…	Fnip1;Csnk2a2;Efnb2;Ate1;Fras1;Hip1;Braf;Apbb1;Grin1;Etv5;Mib1;Dck;Smpd1;Dctn1;Tsc2;Pak4;Unc5a;Cc2d1a;Ppif;Cacna1c;Csk;Lin7c;Dab2ip;Adrm1;Hspbp1;Thoc1;Dtx1;Cx3cl1;Spint1;Cxadr;Syvn1;Acp1;Mecp2;Eef2;Eef1a2;Apc2;Ube4b;Dapk1;Tsn;Nckap1;Creld1;Ehd1;Pacs2;Uchl3;Htt;Maged1;Sept9;Tpp2;Akt3;Btg1;S100a1;Mboat7;Tfam;Drd2;Cacfd1;Smarca4;Stip1;Nle1;Prickle1;Sh3glb1;Elmo1;Adar;Mapk10;Camk2g;Atp2b2;Usp14;Atp1b…
MP:0008503	abnormal spinal cord grey matter morphology	34	2.4901	5.37333e-07	1.19912e-05	11658;74018;50769;73205;12298;12300;26889;21367;67579;13191;13628;13643;13655;233908;14545;14585;15239;16561;16572;16728;78913;17161;105689;18212;70584;78891;20349;20661;70430;21974;107448;269523;20402;211978	Gdap1;Hgs;Dctn1;Pak4;Unc5a;Top2b;Alcam;Scyl1;Eef1a2;Efnb3;Sort1;Kif5a;Zfyve26;Cacnb4;Mycbp2;Atp8a2;Kif1b;Gfra1;Vcp;Tbce;Ltn1;Cacng2;Egr3;L1cam;Maoa;Cln8;Als2;Fus;Ntrk2;Sema3e;Zfp106;Cpeb4;C9orf72;Cntn2
MP:0002752	abnormal somatic nervous system morphology	110	1.59375	5.4514e-07	1.21305e-05	60595;104111;11603;67269;11658;74018;109676;11776;232906;11932;11941;50769;23821;12217;12289;12297;12298;12300;12322;12343;12725;26373;26889;21367;67579;12988;13131;13138;56320;13176;13191;208869;114873;13628;13641;13642;13655;270162;13839;13844;238988;104156;230904;14232;14265;233908;14366;14401;14402;14545;14585;14586;64337;14712;432486;14803;14810;14824;15239;16579;67703;16728;243914;93730;264…	Gdap1;Hgs;Efnb2;Mapk8ip3;Nfasc;Dbn1;Grin1;Etv5;Fkbp8;Ap3d1;Trim2;Plaa;Dctn1;Gnpat;Csk;Alcam;Scyl1;Clcn3;Eef1a2;Bace1;Fzd4;Lztfl1;Sort1;Actn4;Scn1b;Uchl3;Rorb;Sdhd;Adcy3;Ntrk3;Tfam;Agtpbp1;Prickle1;Ank2;Mapk10;Atp2b2;Usp14;Atp1b2;Tub;Grn;Cacnb4;Nptn;Gnptab;Synj2;Clcn7;Arhgap35;Mef2d;Mycbp2;Erc2;Sema3f;Slc1a3;Atp8a2;Scrib;Rab23;Gfra1;Agrn;Cacnb3;Dcc;Tbce;Slc1a1;Cacng2;Fbxo2;Dag1;Slc12a6;Bsn;Egr3;L1…
MP:0000753	paralysis	25	2.94389	6.66502e-07	1.47466e-05	232975;11932;26363;12286;26889;13169;14232;14804;15239;15194;16560;16728;78913;269116;18786;19063;19164;56195;12492;78891;80721;70430;21974;65960;59025	Hgs;Ptbp2;Nfasc;Fkbp8;Plaa;Atp1a3;Dbnl;Top2b;Ppt1;Scyl1;Htt;Slc19a3;Usp14;Atp1b2;Kif1a;Grid2;Tbce;Ltn1;Btd;L1cam;Cln8;Scarb2;Twsg1;Psen1;Cacna1a
MP:0012307	impaired spatial learning	15	4.28967	6.78899e-07	1.49782e-05	232975;26992;12226;108686;94223;14169;54645;20591;18003;52897;58234;57138;102857;56424;211652	Shank3;Atp1a3;Slc6a8;Brd7;Fgf14;Btg1;Wwc1;Ccdc88a;Rbfox3;Slc12a5;Stub1;Nedd9;Dgcr8;Gripap1;Kdm5c
MP:0002921	abnormal post-tetanic potentiation	10	6.32161	7.12115e-07	1.56665e-05	11603;14807;64011;18578;20287;58234;20907;20965;20972;59025	Shank3;Pde4b;Usp14;Agrn;Syngr1;Grik3;Stx1a;Nrgn;Syn2;Sct
MP:0012064	abnormal astrocyte number	22	3.18366	7.37019e-07	1.61231e-05	74018;74772;232975;93898;12725;26373;13489;432486;14824;15194;78913;17237;17993;18212;84095;19063;12492;78891;80721;236794;20402;211978	Pi4k2a;Atp13a2;Atp1a3;Ppt1;Scyl1;Clcn3;Htt;Drd2;Zfyve26;Slc19a3;Grn;Gnptab;Clcn7;Mgrn1;Ltn1;Cers1;Als2;Ntrk2;Zfp106;Slc9a6;Ndufs4;Scarb2
MP:0005656	decreased aggression	16	4.00369	8.4998e-07	1.8542e-05	11352;13489;14265;14417;14799;14810;14824;57080;67703;268890;17136;17993;19736;225998;27204;22099	Grin1;Tsn;Rorb;Drd2;Grn;Rgs4;Lsamp;Kirrel3;Gad2;Gtf2ird1;Syn3;Fmr1;Ndufs4;Mag;Gria1;Abl2
MP:0009750	impaired behavioral response to addictive substance	15	4.18991	9.62681e-07	2.09417e-05	319924;12287;76884;13385;13489;14687;67298;56149;108071;18389;18791;19049;18752;19736;20538	Gnaz;Grasp;Slc6a2;Drd2;Prkcg;Apba1;Cacna1b;Grm5;Gprasp1;Cyfip2;Rgs4;Dlg4;Plat;Ppp1r1b;Oprl1
MP:0003690	abnormal glial cell physiology	21	3.23375	9.90477e-07	2.14263e-05	73205;17470;12725;208869;13489;224045;14366;108069;14824;72927;15273;15194;243914;170790;53605;269116;18791;19063;237868;20867;83433	Hepacam;Nap1l1;Nfasc;Ppt1;Clcn3;Fzd4;Htt;Grm3;Eif2b5;Drd2;Stip1;Grn;Hivep2;Sarm1;Mlc1;Lgi4;Plat;C9orf72;Dock3;Cd200;Trem2
MP:0000948	nonconvulsive seizures	14	4.42513	1.03335e-06	2.22916e-05	11776;232975;12286;12300;108013;15571;14394;14406;14681;14802;15166;208727;16512;22215	Kcnh3;Ap3d1;Ube3a;Atp1a3;Gria4;Elavl3;Gnao1;Hdac4;Cacng2;Gabra1;Celf4;Hcn2;Gabrg2;Cacna1a
MP:0012690	abnormal stride length	18	3.60332	1.04032e-06	2.23798e-05	23805;74772;232975;12041;76895;12286;57754;12890;13191;14366;14545;14804;215114;15194;140492;17257;27386;56424	Gdap1;Hip1;Dctn1;Atp13a2;Atp1a3;Mecp2;Apc2;Kcnn2;Fzd4;Htt;Cend1;Cplx2;Bicd2;Grid2;Stub1;Npas3;Bckdk;Cacna1a
MP:0005369	muscle phenotype	152	1.45473	1.09609e-06	2.35145e-05	234734;11431;60595;11512;11603;67269;74018;109676;11749;11836;69632;93760;239985;13496;11418;65973;11907;232975;11938;23821;12041;30948;109880;12217;26363;12286;12288;58226;12295;12297;12298;108058;67252;216527;108013;12632;12759;232791;68018;13014;26554;13052;13138;74006;13430;208869;230857;13628;13642;13655;14026;14180;116701;14225;216742;14366;14394;14417;14585;14586;67903;432486;67839;14804;1…	Tardbp;Maml1;Hbegf;Fnip1;Hgs;Efnb2;Ate1;Cacnb1;Hip1;Braf;Slc6a9;Dnm2;Araf;Ski;Anxa6;Trak1;Cnot3;Plaa;Ltbp4;Tsc2;Mef2c;Pex5;Pak4;Rapgef1;Kdm6a;Gipc1;Cacna1c;Atp1a3;Cxadr;Ppt1;Kif3a;Scyl1;Acp1;Eef1a2;Slc6a8;Ube4b;Bace1;Phip;Myo5a;Map1s;Fzd4;Arid1a;Actn4;Syt1;Uchl3;Clu;Fgf9;Asph;Prdm4;Rps6ka2;S100a1;Agtpbp1;Men1;Cul3;Nedd4l;Lims2;Prickle1;Fkbp1a;Atp2a2;Ppp3cb;Ank2;Ptk2b;Usp14;Rtn2;Ppp3ca;Dnm1l;Asic2…
MP:0002183	gliosis	30	2.5738	1.18949e-06	2.5378e-05	74018;74772;232975;93898;241447;12725;26373;26889;13489;13628;432486;14824;15194;78913;17237;17993;18212;74143;84095;18786;19063;12492;78891;80721;102857;236794;20597;269523;20402;211978	Pi4k2a;Smpd1;Plaa;Atp13a2;Atp1a3;Ppt1;Scyl1;Clcn3;Eef1a2;Slc6a8;Htt;Drd2;Zfyve26;Slc19a3;Grn;Gnptab;Clcn7;Mgrn1;Vcp;Ltn1;Cers1;Cln8;Opa1;Als2;Ntrk2;Zfp106;Slc9a6;Ndufs4;Scarb2;Cers6
MP:0004008	abnormal GABA-mediated receptor currents	9	6.75622	1.25157e-06	2.66293e-05	12354;11441;14394;14395;14397;14401;14402;14406;14804	Gabra4;Gabra2;Grid2;Gabrb2;Gabra1;Car7;Chrna7;Gabrb3;Gabrg2
MP:0001417	decreased exploration in new environment	23	3.00277	1.27361e-06	2.70241e-05	74018;232975;23821;12288;12354;12890;382056;114142;14800;14802;14804;16979;74342;94275;60597;23984;18791;19063;19765;225998;58234;107723;27801	Shank3;Cacna1c;Atp1a3;Mapk8ip2;Ppt1;Lrrtm1;Bace1;Gria4;Crtc1;Rorb;Maged1;Ralbp1;Cplx2;Grid2;Gria2;Slc12a6;Zdhhc8;Foxp2;Lrrn1;Als2;Car7;Plat;Pde10a
MP:0001522	impaired swimming	20	3.2907	1.32156e-06	2.75893e-05	11941;12286;12300;13169;208869;14402;216963;15166;15239;16485;268890;17993;20320;27528;18994;19266;20370;102857;114715;320150	Git1;Hgs;Dbnl;Ptprd;Slc6a8;Atp2b2;Spred1;Nptn;Cacng2;Lsamp;Nrep;Kcna1;Sez6;Ndufs4;Gabrb3;Hcn2;Dock3;Zdhhc17;Pou3f4;Cacna1a
MP:0005405	axon degeneration	20	3.2907	1.32156e-06	2.75893e-05	74018;50769;26889;208869;432486;15239;16560;23936;17136;17993;74143;107723;234847;20910;70430;63958;50933;59025;20402;211978	Hgs;Ube4b;Uchl3;Zfyve26;Usp14;Kif1a;Gnptab;Atp8a2;Tbce;Slc12a6;Spg7;Lynx1;Stxbp1;Cln8;Opa1;Als2;Zfp106;Ndufs4;Dock3;Mag
MP:0000890	thin cerebellar molecular layer	10	6.00553	1.31775e-06	2.75893e-05	11735;11941;12286;57754;114142;14804;14813;17754;60597;20743	Sptbn2;Ank3;Mapk8ip2;Grin2c;Cend1;Atp2b2;Grid2;Map1a;Foxp2;Cacna1a
MP:0002888	abnormal NMDA-mediated synaptic currents	10	6.00553	1.31775e-06	2.75893e-05	12297;65945;69635;13385;242667;14810;14813;60597;58234;14664	Dlgap3;Shank3;Slc6a9;Grin1;Mapk8ip2;Dapk1;Clstn1;Grin2c;Cacnb3;Dlg4
MP:0001648	abnormal apoptosis	129	1.5043	1.35195e-06	2.8148e-05	11431;56417;56436;11632;23797;23805;56380;11907;11932;58208;12050;109880;12226;381356;12286;12288;108058;12325;17470;12501;93898;66917;11441;18983;171508;13000;13014;72584;20312;13052;69635;13176;13178;13191;13211;74006;13489;14357;13642;13656;13660;110147;140580;50527;104156;116701;192176;216742;231470;14630;83396;30877;14800;14810;14824;15182;215114;66245;15194;57295;117198;74187;16579;50794;16…	Fnip1;Csnk2a2;Efnb2;Ate1;Fras1;Hip1;Braf;Grin1;Etv5;Mib1;Dck;Smpd1;Dctn1;Tsc2;Pak4;Unc5a;Cacna1c;Lin7c;Adrm1;Hspbp1;Thoc1;Dtx1;Cx3cl1;Spint1;Cxadr;Syvn1;Acp1;Mecp2;Apc2;Ube4b;Dapk1;Tsn;Nckap1;Creld1;Ehd1;Pacs2;Uchl3;Htt;Maged1;Sept9;Tpp2;Akt3;Btg1;S100a1;Mboat7;Tfam;Drd2;Cacfd1;Smarca4;Stip1;Nle1;Prickle1;Sh3glb1;Elmo1;Adar;Mapk10;Camk2g;Usp14;Atp1b2;Paxip1;Arid3b;Tub;Dnm1l;Ptbp1;Grn;Katnb1;Rapge…
MP:0000886	abnormal cerebellar granule layer morphology	20	3.24623	1.67061e-06	3.45052e-05	67269;23797;23805;11932;11941;76895;12404;13014;12386;13131;14366;14804;14813;15239;15273;17257;19699;81840;665113;59025	Hgs;Tnik;Mecp2;Apc2;Fzd4;Grin2c;Akt3;Agtpbp1;Sorcs2;Ctnna2;Atp2b2;Usp14;Atp1b2;Hivep2;Bicd2;Grid2;Reln;Cstb;Cbln1;Dab1
MP:0000937	abnormal motor neuron morphology	29	2.58015	1.69026e-06	3.48184e-05	11658;74018;50769;12298;12300;26889;67579;13191;13628;13643;13655;233908;14545;14585;16572;78913;17161;105689;18212;70584;78891;20349;20661;70430;21974;107448;269523;20402;211978	Gdap1;Dctn1;Pak4;Unc5a;Top2b;Alcam;Scyl1;Eef1a2;Efnb3;Sort1;Kif5a;Zfyve26;Cacnb4;Mycbp2;Atp8a2;Gfra1;Vcp;Tbce;Ltn1;Cacng2;Egr3;Maoa;Cln8;Als2;Fus;Ntrk2;Sema3e;Zfp106;Cpeb4
MP:0001765	abnormal ion homeostasis	82	1.68649	1.75816e-06	3.61006e-05	11512;11515;107831;11749;54126;11938;67972;11941;224671;12287;12288;12289;12297;17470;214498;68916;208922;26554;76884;629378;56320;13430;13489;13660;66892;13690;270162;269587;14026;14325;14417;14545;14672;67839;26385;18415;319984;16525;76804;16561;22343;17207;17283;67096;17909;83814;20320;110784;18537;233489;18739;74055;224860;18994;19055;18762;19210;19229;271457;56508;214952;242662;20203;66945;2…	Dact3;Gdap1;Adgrb1;Dbn1;Dnm2;Anxa6;Strn3;Sptbn2;Gna11;Rhot2;Sdha;Trib1;Cacna1c;Lin7c;Jph4;Arhgef7;Slc6a8;Pitpnm1;Picalm;Syt1;Kdm4c;Cdkal1;Ehd1;Rab5a;Cpeb3;Grk6;Drd2;Men1;Cul3;Nedd4l;Atp2a2;Ptk2b;Atp2b2;Ppp3ca;Nptn;Nr3c2;Btbd9;Sema3f;Spns2;Kif1b;Slc31a1;Slc8a3;Adcy9;Cacna1b;Cacnb3;Eif4g2;Slc1a1;Prkcz;S100b;Eif4e3;Ptdss1;Cyfip2;Stub1;Rims3;Elmod1;Tcirg1;Kcnk1;Plce1;Adcy6;Epb41;Slc4a4;Mcf2l;Serinc3;…
MP:0002106	abnormal muscle physiology	100	1.59298	1.85436e-06	3.78972e-05	234734;11431;11512;11603;109676;11749;69632;239985;11418;65973;11907;232975;11938;23821;30948;109880;12217;26363;12286;12288;58226;12295;12297;12298;67252;12632;12759;232791;68018;13014;26554;13052;74006;13430;230857;14180;14225;216742;14394;14417;14585;14586;67903;432486;67839;14804;14773;15200;15182;15239;15982;117198;16468;16485;16491;22289;16561;16579;16599;24131;225341;68421;108075;78913;190…	Tardbp;Hbegf;Fnip1;Hgs;Ate1;Cacnb1;Braf;Slc6a9;Dnm2;Anxa6;Trak1;Cnot3;Ltbp4;Mef2c;Pex5;Kdm6a;Gipc1;Cacna1c;Atp1a3;Cxadr;Ppt1;Scyl1;Acp1;Slc6a8;Ube4b;Bace1;Myo5a;Clu;Fgf9;Asph;Prdm4;S100a1;Cul3;Nedd4l;Lims2;Fkbp1a;Atp2a2;Ank2;Ptk2b;Usp14;Rtn2;Dnm1l;Asic2;Arid1b;Ifrd1;Cacnb4;Gnptab;Mbnl2;Kif1b;Grid2;Gfra1;Mgrn1;Tpm3;Vcp;Agrn;Ece1;Cacnb3;Tbce;Ltn1;Vdac3;Slc12a6;Btd;Bsn;Cfl2;Reln;Col4a3bp;Hdac2;Kifap…
MP:0001441	increased grooming behavior	15	4.00369	1.86811e-06	3.80781e-05	239985;13385;224997;242667;13688;14265;57080;15194;16728;109241;17257;18189;58234;102857;20965	Dlgap3;Shank3;Mecp2;Slc6a8;Mbd5;Eif4ebp2;Htt;Arid1b;L1cam;Dlg4;Dlgap1;Gtf2ird1;Syn2;Fmr1;Nrxn1
MP:0005508	abnormal skeleton morphology	211	1.35092	1.90814e-06	3.87922e-05	50790;60595;23792;56417;11515;16764;77087;69538;11764;11772;13496;75302;11938;67972;11972;54138;12006;58208;76895;109880;26992;224671;26363;12227;58226;12295;12343;12354;12361;214498;18647;74241;11441;12725;26373;232370;232791;104625;68018;67579;208647;13047;13131;629378;56320;13191;12305;54006;13356;13489;72349;230857;13641;13655;13660;66892;13690;140580;270162;244373;14042;14050;214931;14137;14…	Hbegf;Atp6v0d1;Dact3;Chpf;Hgs;Ncdn;Cacnb1;Fras1;Dusp3;Ncor2;Hip1;Braf;Dbn1;Ap2a2;Ptpn5;Smurf1;Ski;Fkbp8;Rnf2;Stxbp5l;Mta2;Sptbn2;Cnot3;Gna11;Plaa;Dctn1;Eya3;Rhot2;Mef2c;Gse1;Ap1b1;Kdm6a;Tnik;Kif3b;Usp1;Tom1l2;Gsk3a;Nacc1;Top2b;Ppt1;Syvn1;Scyl1;Mecp2;Clcn3;Slc6a8;Mbd5;Impad1;Mtf2;Aff3;Leprot;Sema4d;Actn4;Fbxl16;Brd7;Ehd1;Pacs2;Jmjd1c;Ankrd11;Gnao1;Asxl2;Htt;Fgf9;Wwp2;Hdac4;Marcks;Rgma;Prdm4;Napa;A…
MP:0008569	lethality at weaning	21	3.11398	1.93766e-06	3.92894e-05	50769;12041;58208;12286;12725;13131;13430;14180;14402;14406;14804;15166;26403;17918;19699;20266;50721;70527;20907;22122;65960	Dnm2;Clcn3;Myo5a;Scn1b;Fgf9;Atp8a2;Grid2;Tsta3;Map3k11;Reln;Stx1a;Bckdk;Sirt6;Stambp;Gabrb3;Hcn2;Gabrg2;Dab1;Twsg1;Bcl11b;Cacna1a
MP:0002204	abnormal neurotransmitter level	36	2.28782	2.11815e-06	4.25874e-05	11776;319924;109880;12286;12669;12846;382056;13489;238988;235180;114142;14417;14799;14804;57080;94275;17161;26414;17257;17993;18143;18389;18791;56695;19125;80718;56187;116838;71816;20538;102857;81840;20907;22215;381677;65114	Chrm1;Vgf;Braf;Ap3d1;Ube3a;Mecp2;Slc6a8;Crtc1;Maged1;Slc6a2;Rims2;Drd2;Sorcs2;Mapk10;Comt;Fez1;Apba1;Erc2;Rab27b;Grid2;Vps35;Maoa;Foxp2;Stx1a;Npas2;Rabggta;Prodh;Gad2;Gtf2ird1;Plat;Rnf180;Ndufs4;Oprl1;Gria1;Pnkd;Cacna1a
MP:0002804	abnormal motor learning	16	3.76818	2.12772e-06	4.25874e-05	74018;12050;93898;208869;14180;114142;171469;14804;17257;18189;18546;18791;58234;76376;102857;22215	Shank3;Ube3a;Mecp2;Slc6a8;Fgf9;Grid2;Pcp4;Cers1;Foxp2;Als2;Plat;Gpr37l1;Bcl2l2;Dock3;Slc24a2;Nrxn1
MP:0008948	decreased neuron number	48	2.01584	2.18731e-06	4.36675e-05	67269;74018;11735;213827;239985;11941;50769;53418;108686;93898;12725;12386;13489;13655;14265;233908;14366;14585;216963;14804;235439;15239;15273;16561;17257;17261;20320;18124;18212;18213;74143;211712;84095;19164;19699;225998;78891;80721;20510;20512;236794;58911;665113;80890;22141;22359;320150;20402	Git1;Pi4k2a;B4galt2;Hgs;Trim2;Ank3;Tnik;Herc1;Scyl1;Mecp2;Clcn3;Fzd4;Rorb;Pcdh9;Ntrk3;Agtpbp1;Drd2;Ctnna2;Atp2b2;Slc19a3;Tub;Arid1b;Hivep2;Nptn;Mef2d;Slc1a3;Atp8a2;Kif1b;Arcn1;Grid2;Gfra1;Slc1a1;Ccdc88a;Egr3;Cers1;Reln;Sumf1;Opa1;Als2;Fus;Ntrk2;Zfp106;Slc9a6;Nr4a3;Fmr1;Vldlr;Zdhhc17;Psen1
MP:0004998	decreased CNS synapse formation	9	6.3588	2.46253e-06	4.87858e-05	83766;11603;12300;212139;11441;243499;17257;20320;20853	Lrrtm4;Cc2d1a;Mecp2;Nptn;Agrn;Cacng2;Actl6b;Stau1;Chrna7
MP:0000889	abnormal cerebellar molecular layer	15	3.91665	2.5598e-06	5.04553e-05	11735;11941;76895;12286;57754;114142;432486;171469;14804;14813;331461;17754;60597;236794;20743	Il1rapl1;Sptbn2;Ank3;Mapk8ip2;Grin2c;Cend1;Atp2b2;Gnptab;Bicd2;Grid2;Map1a;Foxp2;Slc9a6;Gpr37l1;Cacna1a
MP:0009455	enhanced cued conditioning behavior	7	8.40775	2.62027e-06	5.13864e-05	224671;12288;12846;20430;14395;74342;68166	Cacna1c;Lrrtm1;Gabra2;Spire1;Comt;Btbd9;Cyfip1
MP:0009749	enhanced behavioral response to addictive substance	14	4.10134	2.96792e-06	5.79117e-05	232975;12287;76884;13385;14400;14687;26385;26556;66830;19049;243725;19088;18752;20538	Gnaz;Nacc1;Atp1a3;Grk6;Slc6a2;Ppp1r9a;Prkcg;Gabrb1;Cacna1b;Cyfip2;Prkar2b;Dlg4;Ppp1r1b;Homer1
MP:0001462	abnormal avoidance learning behavior	20	3.11976	3.27886e-06	6.3659e-05	11785;11838;232975;23821;12287;12322;13193;14265;14394;14810;54645;108073;18389;18481;23984;18791;19417;225870;71816;211652	Apbb1;Grin1;Rasgrf1;Atp1a3;Pak3;Arc;Bace1;Rin1;Wwc1;Grm7;Cacna1b;Dcx;Gabra1;Plat;Rnf180;Fmr1;Gripap1;Pde10a;Oprl1;Camk2a
MP:0008946	abnormal neuron number	55	1.88745	3.33781e-06	6.44812e-05	67269;74018;11735;213827;239985;11941;50769;53418;108686;93898;12725;12386;13489;114873;13655;14265;233908;14366;14585;216963;14804;235439;15239;15273;74187;16561;17257;17261;20320;18124;18212;18213;74143;55991;211712;84095;19164;56195;52897;19699;225998;78891;80721;20510;20512;236794;58911;665113;80890;22141;107448;22359;72145;320150;20402	Git1;Pi4k2a;B4galt2;Hgs;Ptbp2;Trim2;Ank3;Unc5a;Tnik;Herc1;Scyl1;Mecp2;Clcn3;Fzd4;Rorb;Pcdh9;Ntrk3;Agtpbp1;Drd2;Ctnna2;Atp2b2;Slc19a3;Tub;Arid1b;Katnb1;Hivep2;Nptn;Mef2d;Slc1a3;Atp8a2;Kif1b;Arcn1;Grid2;Gfra1;Slc1a1;Wdfy3;Ccdc88a;Rbfox3;Egr3;Cers1;Reln;Sumf1;Dscaml1;Opa1;Als2;Fus;Ntrk2;Zfp106;Slc9a6;Nr4a3;Fmr1;Vldlr;Zdhhc17;Psen1;Panx1
MP:0011092	embryonic lethality, complete penetrance	55	1.88745	3.33781e-06	6.44812e-05	56456;11804;56380;56495;12336;214498;66917;232791;20430;13191;13430;238130;13548;13642;104156;54616;14406;231580;20340;30877;14854;15239;15194;16485;56384;94217;26400;17217;17283;64144;59287;52014;74143;18472;55982;18673;18803;66249;19164;19185;109905;74386;74370;68585;66925;20539;20823;268980;77097;230908;22003;58800;326622;65114;22608	Tardbp;Map2k7;Mllt1;Hgs;Efnb2;Etv5;Dnm2;Aplp2;Cnot3;Dctn1;Slc7a5;Actl6a;Gak;Rptor;Sdhd;Htt;Extl3;Ssb;Lrp1b;Men1;Paxip1;Arid3b;Glg1;Ncstn;Pno1;Capns1;Tpm1;Pafah1b1;Letm1;Rmi1;Upf2;Mcm4;Vps35;Chordc1;Dock4;Nus1;Plcg1;Gnl3;Cyfip1;Rap1a;Dyrk1a;Strn;Opa1;Asna1;Phb;Kcna1;Ybx1;Cdc73;Rtn4;Gabrg2;Trpm7;Psen1;Tanc2;Psmd4;Gss
MP:0003863	decreased aggression towards mice	12	4.64944	3.34689e-06	6.44961e-05	13489;14265;14417;14799;14810;14824;57080;67703;268890;17136;19736;27204	Grin1;Drd2;Grn;Rgs4;Lsamp;Kirrel3;Gad2;Gtf2ird1;Syn3;Fmr1;Mag;Gria1
MP:0002797	increased thigmotaxis	16	3.62598	3.75238e-06	7.1953e-05	232975;12288;12890;94109;242667;14824;16553;16728;74342;19155;18212;71816;58234;20538;114715;27364	Dlgap3;Shank3;Csmd1;Cacna1c;Atp1a3;Lrrtm1;Slc6a2;Spred1;Grn;Cplx2;Srr;Npepps;Kif13a;L1cam;Ntrk2;Rnf180
MP:0005407	hyperalgesia	17	3.46082	3.83095e-06	7.32786e-05	23821;12286;14397;14681;14799;14800;14773;108073;16485;16508;17391;18389;21770;19270;20360;58234;107723	Shank3;Mmp24;Kcnd2;Bace1;Gnao1;Gabra4;Ppp2r5d;Grm7;Gria2;Slc12a6;Ptprg;Sema6c;Grk5;Kcna1;Oprl1;Gria1;Cacna1a
MP:0011110	preweaning lethality, incomplete penetrance	65	1.77436	3.87216e-06	7.38851e-05	50790;60595;11515;11517;66395;56697;16801;232975;67972;108100;14705;12286;12287;67252;192160;216150;104625;68018;56320;13175;15571;13710;269587;214931;231672;192176;286940;14086;14366;14394;20340;14681;64337;117198;108829;140492;16536;16599;77582;17257;17918;66830;83814;18212;207728;69202;56044;381305;20350;24050;20512;238384;20538;83796;66313;241727;76742;20661;14270;22218;20979;230908;117146;22…	Tardbp;Ptms;Snph;Dbn1;Kcnq2;Dclk1;Sept3;Sumo1;Nacc1;Fbxw8;Casc3;Atp1a3;Mecp2;Snx27;Smarcd2;Kcnn2;Myo5a;Elavl3;Fzd4;Baiap2;Sort1;Actn4;Fbxl16;Syt1;Jmjd1c;Gnao1;Slc6a2;Mboat7;Nedd4l;Vsir;Fscn1;Flnb;Glg1;Flna;Rala;Sema3f;Slc1a3;Adcy9;Arhgef1;Ube3b;Cacna1b;Smurf2;Bscl2;Slc24a4;Cdc34;Ahnak;Rc3h1;Akap10;Col4a3bp;Pde2a;Klf3;Epb41;Gng13;Gabra1;Cnot6;Ntrk2;Atp2b1;Acsl4;Cap2;Adcyap1r1;Srgap2;Elf3;Ivns1abp;…
MP:0001951	abnormal breathing pattern	43	2.05767	4.24991e-06	8.06964e-05	11534;109880;12215;212139;12846;67579;224912;12921;13169;13176;74006;13489;231672;14180;116701;14225;14232;286940;114142;14086;216963;14810;242291;22289;16572;24131;108075;17257;105689;17993;83814;27386;18189;18212;19305;75725;18786;72590;14664;20597;58994;72043;52076	Git1;Braf;Slc6a9;Grin1;Fkbp8;Smpd1;Plaa;Ltbp4;Pex5;Kdm6a;Cc2d1a;Fbxw8;Ppme1;Dbnl;Mecp2;Impad1;Fgf9;Kif5a;Drd2;Nedd4l;Fkbp1a;Comt;Fscn1;Dnm1l;Flnb;Mycbp2;Dcc;Crhr1;Sulf2;Bsg;Npas3;Phf14;Foxp2;Smpd3;Ntrk2;Cpeb4;Adk;Crb3;Tmem38b;Ndufs4;Fgfrl1;Ldb3;Nrxn1
MP:0001544	abnormal cardiovascular system physiology	163	1.40043	4.34746e-06	8.23472e-05	234734;27403;11431;60595;56417;11512;11515;11632;56697;109676;11749;11767;11845;69632;93760;13496;11418;65973;11907;11938;30948;109880;224671;12287;12288;12289;58226;12297;108058;67252;12336;241066;216527;12476;12759;232791;68018;12846;12921;12988;26554;13052;13169;74006;13489;56431;230857;13642;13837;14050;214931;14180;116701;14225;192176;216742;114142;74123;231470;51886;14366;67903;216963;14674…	Git1;Hbegf;Fnip1;Fubp1;Vgf;Efnb2;Arf6;Ate1;Fras1;Braf;Grin1;Mib1;Ski;Anxa6;Vti1a;Stxbp5l;Strn3;Cnot3;Ltbp4;Eya3;Tsc2;Mef2c;Rapgef1;Gipc1;Ppif;Tom1l2;Cacna1c;Csk;Dbnl;Cxadr;Acp1;Mecp2;Mbd5;Mef2a;Ube4b;Foxp4;Fzd4;Arid1a;Actn4;Fbxl16;Clu;Sdhd;Gnao1;Rab5a;Fgf9;Asph;Prdm4;Slc6a2;Cd151;Carf;Rps6ka2;S100a1;Ntrk3;Drd2;Men1;Hdac7;Cul3;Scpep1;Nedd4l;Lims2;Fkbp1a;Atp2a2;Ppp3cb;Adar;Ank2;Ptk2b;Comt;Tax1bp1;D…
MP:0011085	postnatal lethality, complete penetrance	60	1.81527	4.38068e-06	8.27746e-05	11496;23792;104111;11534;109676;11735;232906;11864;11932;50769;12286;12288;192160;12632;104318;76884;13131;13429;13642;114142;14406;14800;14810;208727;16560;69188;16728;24131;50791;103806;26404;109241;17765;17918;83814;269116;59007;384569;110784;18212;18213;18472;19305;242083;106042;19671;68799;268902;20266;57138;20511;54403;68094;76742;20729;64051;20979;27060;65960;269523	Maml1;Kmt2e;Efnb2;Nfasc;Grin1;Spin1;Smarcc2;Pex5;Magi2;Ank3;Cacna1c;Dnm1;Casc3;Snx27;Mbd5;Mtf2;Myo5a;Scn1b;Syt1;Hdac4;Adcy3;Csnk1d;Adam23;Ntrk3;Slc1a2;Nedd4l;Prickle1;Adam22;Ank2;Atp1b2;Kif1a;Robo2;Arhgap35;Nr3c2;Ppm1l;Atp8a2;Pafah1b1;Vcp;Arnt2;Gria2;Slc12a5;L1cam;Map3k12;Cfl2;Cyfip2;Tcirg1;Nova2;Foxp2;Sv2a;Rgmb;Slc4a4;Ngly1;Ntrk2;Adk;Gabrg2;Dab1;Rce1;Twsg1;Ldb3;Cacna1a
MP:0009754	enhanced behavioral response to cocaine	9	6.00553	4.56047e-06	8.57546e-05	76884;13385;14687;26385;26556;66830;19049;243725;20538	Gnaz;Nacc1;Grk6;Slc6a2;Ppp1r9a;Cyfip2;Dlg4;Ppp1r1b;Homer1
MP:0001475	reduced long term depression	13	4.2201	4.65825e-06	8.72743e-05	12322;12669;29873;114142;14804;17918;19085;19765;52897;58234;20452;381677;211652	Chrm1;Vgf;Shank3;Prkar1b;Myo5a;St8sia4;Ralbp1;Cspg5;Wwc1;Grid2;Rbfox3;Foxp2;Camk2a
MP:0003566	abnormal cell adhesion	17	3.40314	4.93422e-06	9.13177e-05	60595;78885;74006;218952;286940;211401;17916;80987;70584;217734;19060;19262;107746;192786;11852;20563;22793	Myo1f;Pak4;Rapgef1;Coro7;Slit2;Nckipsd;Actn4;Pomt2;Ppp5c;Dnm1l;Flnb;Ptpra;Zyx;Mtss1;Fermt2;Rapgef6;Rhob
MP:0000790	abnormal stratification in cerebral cortex	12	4.50415	4.95039e-06	9.13177e-05	23805;232906;76895;109880;26373;13131;51886;18472;19164;19699;21974;72145	Fubp1;Braf;Top2b;Apc2;Clcn7;Arhgap35;Pafah1b1;Bicd2;Wdfy3;Reln;Dab1;Psen1
MP:0001409	increased stereotypic behavior	12	4.50415	4.95039e-06	9.13177e-05	213498;12288;13688;235180;14265;14402;15166;15239;55980;17257;58234;320150	Shank3;Hgs;Cacna1c;Mecp2;Arhgef11;Eif4ebp2;Fez1;Impa1;Fmr1;Gabrb3;Hcn2;Zdhhc17
MP:0002176	increased brain weight	12	4.50415	4.95039e-06	9.13177e-05	23797;64450;16485;16599;109241;17257;170790;18537;18676;52551;107723;93761	Sgta;Gpr85;Mecp2;Mbd5;Akt3;Smarca1;Slc12a6;Mlc1;Klf3;Phf2;Pcmt1;Kcna1
MP:0005445	abnormal neurotransmitter secretion	16	3.49413	6.41035e-06	0.000117969	11776;12286;13385;13628;14585;99296;60597;18189;52897;20512;20910;207227;20964;20979;59025;22318	Ap3d1;Stxbp5l;Mapk8ip2;Eef1a2;Vamp2;Syt1;Usp14;Hrh3;Slc1a3;Gfra1;Rbfox3;Syn1;Stxbp1;Dlg4;Nrxn1;Cacna1a
MP:0002969	impaired social transmission of food preference	7	7.64341	6.68503e-06	0.000121299	12287;207565;27528;19417;20964;27204;20983	Rasgrf1;Camkk2;Syt4;Cacna1b;Syn1;Nrep;Syn3
MP:0012296	impaired discrimination learning	7	7.64341	6.68503e-06	0.000121299	12287;207565;27528;19417;20964;27204;20983	Rasgrf1;Camkk2;Syt4;Cacna1b;Syn1;Nrep;Syn3
MP:0014184	hindbrain atrophy	7	7.64341	6.68503e-06	0.000121299	12286;93898;432486;14804;16728;74143;20597	Smpd1;Gnptab;Grid2;Cers1;L1cam;Opa1;Cacna1a
MP:0014185	cerebellum atrophy	7	7.64341	6.68503e-06	0.000121299	12286;93898;432486;14804;16728;74143;20597	Smpd1;Gnptab;Grid2;Cers1;L1cam;Opa1;Cacna1a
MP:0002161	abnormal fertility/fecundity	151	1.40922	7.19553e-06	0.000129955	11305;11352;50790;104111;11517;56436;67269;69538;11776;23805;192662;65973;11938;11941;20239;12041;12050;14705;12215;12286;12298;12300;12325;12361;269610;11441;98388;12725;26889;18983;12846;208922;382056;13000;13010;12386;13047;13131;13193;74754;72685;13489;13642;13656;13660;67204;13712;104156;14228;192176;233908;14366;14394;14400;14406;14417;14681;14687;64337;14712;432486;94221;70231;14748;14804;…	Pi4k2a;Gopc;Sgta;Kmt2e;Arhgdia;Vgf;Csnk2a2;Efnb2;Smap2;Hip1;Chst10;Nsmf;Grin1;Etv5;Lmtk2;Abca2;Ap3d1;Zc3h14;Fkbp4;Gnaz;Mta2;Mark2;Cst3;Gnpat;Usp1;Nacc1;Adrm1;Ube3a;Hspbp1;Mapk8ip2;Scyl1;Mecp2;Clcn3;Ptdss2;Apc2;Kcnn2;Mtf2;Crtc1;Fzd4;Tsn;Gpr3;Numbl;Atxn2;Eif2s2;Sypl;Ehd1;Rorb;Gnao1;Cpeb3;Asph;Adcy3;Zfp384;Cux1;Agtpbp1;Drd2;Ctnna2;Atp2a2;Nxph1;Elk1;Rxrb;Comt;Camk2g;Atp2b2;Cask;Usp14;Zbtb7b;Ppp5c;Gab…
MP:0001899	absent long term depression	11	4.71863	7.2803e-06	0.000130877	67979;68566;12322;13489;14682;14799;14800;14804;18791;18749;114715	Atad1;Drd2;Caly;Spred1;Gnaq;Grid2;Gria2;Plat;Prkacb;Gria1;Camk2a
MP:0020158	abnormal behavioral response to cocaine	11	4.71863	7.2803e-06	0.000130877	76884;13385;14687;67298;26385;108071;26556;66830;19049;243725;20538	Gnaz;Nacc1;Grk6;Slc6a2;Ppp1r9a;Grm5;Gprasp1;Cyfip2;Dlg4;Ppp1r1b;Homer1
MP:0000266	abnormal heart morphology	150	1.40975	7.57934e-06	0.000135625	234734;50790;60595;11487;11515;239528;11632;93760;239985;13496;56380;75302;11907;11938;22589;12006;71458;30948;109880;14705;12288;58226;12297;67252;12336;12343;216527;12631;12759;232791;68018;58799;171508;12988;13052;76884;56320;74006;13430;13548;230857;13642;224045;13837;14026;14180;116701;14225;192176;216742;74123;231470;51886;233908;67903;14674;209318;14773;57080;15200;15182;15184;56233;15239;…	Sgta;Hbegf;Fnip1;Pbrm1;Hdac5;Fubp1;Hgs;Efnb2;Ate1;Fras1;Cfl1;Ncor2;Braf;Dbn1;Crbn;Dnm2;Mib1;Ptpn5;Atrx;Pip5k1c;Mark2;Cnot3;Huwe1;Ltbp4;Tsc2;Mef2c;Pak4;Kdm6a;Gipc1;Kif3b;Cacna1c;Csk;Ago2;Spint1;Cxadr;Slit2;Kif3a;Mecp2;Snx27;Mef2a;Ube4b;Phip;Map1s;Foxp4;Sema4d;Arid1a;Actn4;Nckap1;Creld1;Syt1;Clu;Asxl2;Fgf9;Prdm4;Eif2b5;Rps6ka2;S100a1;Ntrk3;Tfam;Smarca4;Men1;Hdac7;Nedd4l;Ide;Prickle1;Fkbp1a;Atp2a2;P…
MP:0003953	abnormal hormone level	112	1.50138	7.57237e-06	0.000135625	104111;11517;56436;109676;77087;11776;239985;11864;11945;20239;242669;108100;12050;109880;14705;12286;12287;12289;207565;140721;219158;214498;68916;241447;98388;26373;68018;12854;58799;12921;382056;26554;13047;13385;13489;244373;14228;114142;14366;14400;20340;14681;14708;14748;14799;14804;57080;94353;99296;15925;16324;16478;16491;16500;16527;75605;20591;16601;17136;94275;17161;13728;109241;17257;…	Sgta;Vgf;Nfe2l1;Ncor2;Braf;Chst10;Crbn;Ap3d1;Fkbp4;Vti1a;Mark2;Rasgrf1;Kcnk3;Adrm1;Ube3a;Mecp2;Ptdss2;Slc6a8;Mbd5;Crtc1;Kcnb1;Fzd4;Gpr3;Baiap2;Atxn2;Cdkal1;Ankrd11;Gnao1;Mgll;Maged1;Adcy3;Slc6a2;Cux1;Rims2;Klf9;Drd2;Men1;Ncoa1;Cul3;Nedd4l;Ide;Ank2;Gabrb1;Azin2;Tub;Pnrc2;Arid1b;Glg1;Rapgef3;Hrh3;Caskin2;Nr2c2;Sdc3;Clcn7;Nr3c2;Pik3r2;Camkk2;Rab27b;Grid2;Arnt2;Cacna1b;Bscl2;Ptprs;Crhr1;Npepps;Hmgn3;…
MP:0008220	abnormal ventral commissure morphology	14	3.8217	7.63232e-06	0.000135635	232906;11855;107934;13642;13844;14086;15194;16443;26404;30957;17118;105689;242083;20350	Efnb2;Mapk8ip3;Htt;Itsn1;Marcks;Fscn1;Arhgap35;Mycbp2;Ppm1l;Sema3f;Arhgap5;Map3k12;Ephb2;Celsr3
MP:0008225	abnormal anterior commissure morphology	14	3.8217	7.63232e-06	0.000135635	232906;11855;107934;13642;13844;14086;15194;16443;26404;30957;17118;105689;242083;20350	Efnb2;Mapk8ip3;Htt;Itsn1;Marcks;Fscn1;Arhgap35;Mycbp2;Ppm1l;Sema3f;Arhgap5;Map3k12;Ephb2;Celsr3
MP:0010865	prenatal growth retardation	77	1.65152	7.89623e-06	0.000140005	56417;239528;11804;11838;56380;108888;235574;207165;109880;26992;192160;216527;108013;68018;12988;13001;72584;74006;13548;13629;13642;13690;74195;231672;14137;116701;51886;14674;30877;57080;59026;69718;217837;16468;22289;79264;50523;56384;103806;23939;17217;17260;17283;76055;225164;59287;17999;18023;18124;74143;224105;70584;93742;55982;19305;233489;234839;225326;18803;18949;18975;19164;19185;1920…	Maml1;Fubp1;Efnb2;Nfe2l1;Braf;Mib1;Aplp2;Sin3b;Csnk2b;Huwe1;Tsc2;Mgea5;Mef2c;Pex5;Pak4;Kdm6a;Bptf;Csk;Fbxw8;Casc3;Ago2;Spint1;Arc;Eef2;Ube2l3;Picalm;Brd7;Ptpn23;Men1;Adar;Pnn;Paxip1;Arid3b;Dnm1l;Ptbp1;Piezo1;Ncstn;Trim33;Letm1;Gna13;Pik3c3;Fdft1;Mcm4;Itpk1;Ccm2;Mapk7;Ptprj;Eif4g2;Plcg1;Gnl3;Ipmk;Sumo2;Atp2c1;Col4a3bp;Nedd4;Pak2;Stx1a;Pard3;Atad3a;Elp3;Jarid2;Dyrk1a;Smpd3;Opa1;Supv3l1;Gtf2ird1;Pol…
MP:0000780	abnormal corpus callosum morphology	23	2.70838	8.37503e-06	0.000148156	329165;23797;109676;232906;11855;239985;13176;13175;13641;13800;16443;23936;26404;30957;17118;105689;108124;27386;18786;242083;107723;94090;59025	Mapk8ip3;Abi2;Plaa;Dclk1;Itsn1;Marcks;Napa;Akt3;Ank2;Usp14;Arid1b;Arhgap35;Mycbp2;Ppm1l;Dcc;Arhgap5;Slc12a6;Map3k12;Efnb1;Enah;Lynx1;Npas3;Trim9
MP:0000823	abnormal lateral ventricle morphology	27	2.47556	8.62635e-06	0.00015191	109676;11855;11932;53418;76895;12288;53883;12725;14086;15194;16728;93730;30957;77582;105689;108124;27386;74143;18546;236539;242083;106042;19164;105782;20588;72145;75553	B4galt2;Mapk8ip3;Zc3h14;Celsr2;Cacna1c;Clcn3;Lztfl1;Htt;Napa;Mboat7;Prickle1;Ank2;Atp1b2;Fscn1;Mycbp2;Ppm1l;Scrib;Bicd2;Wdfy3;Pcp4;Arhgap5;L1cam;Smarcc1;Npas3;Opa1;Phgdh;Psen1
MP:0002127	abnormal cardiovascular system morphology	196	1.33456	1.02581e-05	0.00017822	234734;50790;60595;11487;11515;239528;11632;11764;192662;93760;239985;13496;56380;75302;11907;11938;22589;12006;71458;30948;109880;26992;14705;12288;58226;12297;67252;12336;12343;212139;108686;216527;12476;108013;12631;12759;232791;68018;12846;58799;171508;12988;26554;13052;76884;56320;12305;74006;13430;238130;13489;56431;72349;13548;230857;13642;224045;13837;14026;231672;14180;116701;14225;19217…	Git1;Sgta;Hbegf;Fnip1;Pbrm1;Hdac5;Arhgdia;Fubp1;Hgs;Efnb2;Ate1;Mapk8ip3;Fras1;Cfl1;Dusp3;Ncor2;Braf;Dbn1;Crbn;Dnm2;Mib1;Ptpn5;Atrx;Pip5k1c;Mark2;Cnot3;Huwe1;Ltbp4;Tsc2;Mef2c;Magi2;Ap1b1;Pak4;Rapgef1;Kdm6a;Gipc1;Cc2d1a;Kif3b;Cacna1c;Csk;Fbxw8;Ago2;Spint1;Cxadr;Slit2;Kif3a;Mecp2;Ube2l3;Snx27;Mef2a;Ube4b;Phip;Map1s;Foxp4;Fzd4;Sema4d;Arid1a;Actn4;Nckap1;Creld1;Syt1;Brd7;Uchl3;Clu;Sdhd;Asxl2;Htt;Fgf9;…
MP:0008263	abnormal hippocampus CA1 region morphology	10	5.00461	1.02573e-05	0.00017822	329165;68942;232370;26757;13688;432486;15182;19699;20511;21960	Abi2;Eif4ebp2;Chmp2b;Slc1a2;Gnptab;Dpysl4;Clstn3;Reln;Hdac2;Tnr
MP:0005390	skeleton phenotype	215	1.31019	1.23887e-05	0.000213327	50790;60595;23792;56417;11515;16764;77087;69538;11764;11772;13496;75302;11938;67972;11972;54138;12006;58208;76895;109880;26992;224671;26363;12227;58226;12295;12343;12354;12361;17470;214498;18647;74241;11441;12725;26373;232370;232791;104625;68018;67579;208647;13047;13131;629378;56320;13191;12305;54006;13356;13489;72349;230857;13641;13655;13660;66892;13690;140580;270162;244373;14042;14050;214931;14…	Hbegf;Atp6v0d1;Dact3;Chpf;Hgs;Ncdn;Cacnb1;Fras1;Dusp3;Ncor2;Hip1;Braf;Dbn1;Ap2a2;Ptpn5;Smurf1;Ski;Fkbp8;Rnf2;Stxbp5l;Mta2;Sptbn2;Sin3b;Cnot3;Gna11;Plaa;Dctn1;Eya3;Rhot2;Mef2c;Gse1;Ap1b1;Kdm6a;Tnik;Kif3b;Usp1;Tom1l2;Gsk3a;Nacc1;Top2b;Ppt1;Syvn1;Scyl1;Mecp2;Clcn3;Slc6a8;Mbd5;Impad1;Mtf2;Aff3;Leprot;Sema4d;Sod3;Actn4;Fbxl16;Brd7;Ehd1;Pacs2;Jmjd1c;Ankrd11;Gnao1;Asxl2;Htt;Fgf9;Wwp2;Hdac4;Marcks;Rgma;P…
MP:0008219	abnormal dorsal telencephalic commissure morphology	23	2.631	1.39071e-05	0.000236887	329165;23797;109676;232906;11855;239985;13176;13175;13641;13800;16443;23936;26404;30957;17118;105689;108124;27386;18786;242083;107723;94090;59025	Mapk8ip3;Abi2;Plaa;Dclk1;Itsn1;Marcks;Napa;Akt3;Ank2;Usp14;Arid1b;Arhgap35;Mycbp2;Ppm1l;Dcc;Arhgap5;Slc12a6;Map3k12;Efnb1;Enah;Lynx1;Npas3;Trim9
MP:0000938	motor neuron degeneration	12	4.11808	1.44572e-05	0.000245677	50769;26889;13191;13628;233908;14545;78913;78891;70430;269523;20402;211978	Gdap1;Dctn1;Scyl1;Eef1a2;Zfyve26;Atp8a2;Vcp;Tbce;Ltn1;Cln8;Fus;Zfp106
MP:0001388	abnormal stationary movement	34	2.16072	1.45309e-05	0.000246391	224129;11776;11778;11938;11941;12287;12298;12300;66917;65945;12846;12890;12386;13131;13489;13642;270162;13844;114142;14325;14804;15239;15194;78913;17161;17993;20320;23984;18994;78891;20512;14664;21927;22215	Hgs;Efnb2;Slc6a9;Ap3d1;Ube3a;Scyl1;Clstn1;Htt;Drd2;Ap3s2;Ctnna2;Atp2a2;Comt;Atp2b2;Cplx2;Cacnb4;Nptn;Tnfaip1;Slc1a3;Grid2;Cacna1b;Chordc1;Ltn1;Cacng2;Maoa;Elmod1;Adcy5;Foxp2;Ephb2;Ftl1;Ndufs4;Pde10a;Dab1;Pou3f4
MP:0001943	abnormal respiration	67	1.68709	1.52331e-05	0.000257175	11534;11855;232975;109880;12215;12286;27062;59035;212139;107934;26373;12846;67579;224912;12921;13047;13169;13176;74006;13489;14050;231672;14180;116701;14225;14232;286940;114142;14086;216963;26431;14660;14810;14773;242291;16468;22289;16561;16572;24131;108075;30957;17257;76055;21761;105689;17993;83814;27386;18189;18212;18537;19305;75725;18786;72590;56195;57138;14664;20597;58994;114715;72043;70430;5…	Git1;Mapk8ip3;Ptbp2;Braf;Slc6a9;Grin1;Carm1;Fkbp8;Smpd1;Plaa;Ltbp4;Eya3;Mgea5;Pex5;Kdm6a;Cc2d1a;Fbxw8;Ppme1;Atp1a3;Dbnl;Top2b;Mecp2;Impad1;Fgf9;Kif5a;Cux1;Gls;Drd2;Git2;Nedd4l;Fkbp1a;Comt;Spred1;Fscn1;Dnm1l;Flnb;Clcn7;Mycbp2;Kif1b;Dcc;Tbce;Crhr1;Arhgap5;Slc12a5;Sulf2;Bsg;Npas3;Phf14;Foxp2;Morf4l1;Jarid2;Smpd3;Celsr3;Grk5;Ntrk2;Pcmt1;Cpeb4;Adk;Crb3;Ybx1;Tmem38b;Ndufs4;Cadps;Fgfrl1;Ldb3;Nrxn1;Cacna…
MP:0003225	axonal dystrophy	8	6.00553	1.5864e-05	0.000266666	50769;208869;432486;15239;107723;63958;50933;59025	Hgs;Ube4b;Uchl3;Usp14;Gnptab;Atp8a2;Slc12a6;Dock3
MP:0001923	reduced female fertility	41	1.9857	1.70408e-05	0.000285212	11305;50790;104111;11517;67269;11776;192662;65973;12286;12361;11441;98388;208922;13489;192176;233908;14748;14804;16324;75605;69188;13728;66830;56876;18223;84095;18975;19699;20437;50721;13990;72043;21976;22021;22099;74383;22215;224826;230484;381677;22724	Pi4k2a;Kmt2e;Arhgdia;Vgf;Chst10;Nsmf;Abca2;Ap3d1;Mark2;Usp1;Nacc1;Ube3a;Tsn;Gpr3;Numbl;Cpeb3;Asph;Adcy3;Agtpbp1;Drd2;Cask;Zbtb7b;Smarcad1;Flna;Grid2;Tpst1;Sulf2;Ubap2l;Reln;Sirt6;Fus;Inhbb;Polg;Kdm5b;Siah1a;Chrna7;Acsl4;Top3b;Adcyap1r1;Cacna1a;Ubr2
MP:0002114	abnormal axial skeleton morphology	140	1.40598	1.7826e-05	0.000297075	60595;23792;11515;16764;77087;69538;11764;11772;75302;67972;12006;58208;76895;109880;26992;224671;12227;12295;12343;12361;214498;18647;12725;26373;104625;68018;208647;629378;56320;13191;12305;54006;230857;13641;13655;13660;140580;214931;14137;14180;116701;14232;192176;286940;231470;20340;14672;14679;432486;23888;606496;57080;15182;208727;15239;215114;15194;15925;242291;217837;16468;108829;22289;1…	Dact3;Hgs;Ncdn;Cacnb1;Fras1;Hip1;Braf;Dbn1;Ap2a2;Smurf1;Ski;Fkbp8;Rnf2;Mta2;Gna11;Plaa;Dctn1;Mef2c;Ap1b1;Kdm6a;Tom1l2;Gsk3a;Nacc1;Top2b;Ppt1;Mecp2;Clcn3;Slc6a8;Mbd5;Impad1;Mtf2;Aff3;Sema4d;Actn4;Fbxl16;Brd7;Ehd1;Jmjd1c;Ankrd11;Asxl2;Htt;Fgf9;Wwp2;Hdac4;Marcks;Rgma;Napa;Adam23;Mboat7;Smarca4;Cdk14;Ide;Prickle1;Elmo1;Lasp1;Zfyve26;Cask;Usp14;Ppp5c;Pnn;Tub;Schip1;Flnb;Glg1;Ddr1;Smarcad1;Gnptab;Flna;…
MP:0001407	short stride length	15	3.39936	1.79187e-05	0.000297981	74772;232975;12041;12286;12890;13191;14366;14545;14804;215114;15194;140492;17257;27386;56424	Gdap1;Hip1;Dctn1;Atp13a2;Atp1a3;Mecp2;Kcnn2;Fzd4;Htt;Cplx2;Grid2;Stub1;Npas3;Bckdk;Cacna1a
MP:0003043	hypoalgesia	27	2.34999	2.3296e-05	0.00038168	232975;12286;12287;14265;26431;14748;14802;14809;14773;108071;208727;15273;94353;56461;16560;17257;23945;17993;19155;19085;19765;58234;57138;20538;14664;226025;20402	Shank3;Prkar1b;Slc6a9;Atp1a3;Mecp2;Gria4;Gpr3;Kcnip3;Hdac4;Mgll;Slc6a2;Git2;Ralbp1;Kif1a;Grik5;Hivep2;Cacna1b;Npepps;Grm5;Trpm3;Slc12a5;Hmgn3;Grk5;Zfp106;Fmr1;Ndufs4;Cacna1a
MP:0001973	increased thermal nociceptive threshold	21	2.68332	2.36973e-05	0.000387438	232975;12287;14265;26431;14748;14802;14809;14773;108071;208727;15273;94353;56461;17257;23945;19155;19085;57138;20538;226025;20402	Prkar1b;Atp1a3;Mecp2;Gria4;Gpr3;Kcnip3;Hdac4;Mgll;Slc6a2;Git2;Grik5;Hivep2;Cacna1b;Npepps;Grm5;Trpm3;Slc12a5;Hmgn3;Grk5;Zfp106;Fmr1
MP:0001921	reduced fertility	73	1.62372	2.41942e-05	0.000393904	11305;11352;50790;104111;11517;67269;11776;192662;65973;20239;12041;12286;12298;12361;11441;98388;12725;208922;13010;12386;13047;13193;13489;14228;192176;233908;14406;14687;14748;14804;14810;15182;215114;18415;16324;140492;75605;69188;60597;13728;66830;19155;22026;56876;18223;56177;23969;236899;84095;18975;56187;192786;19699;78891;52551;20437;50721;13990;58994;70834;56424;72043;21881;21976;22021;…	Pi4k2a;Sgta;Kmt2e;Arhgdia;Vgf;Hip1;Chst10;Nsmf;Grin1;Abca2;Ap3d1;Fkbp4;Gnaz;Mark2;Cst3;Usp1;Nacc1;Ube3a;Mapk8ip2;Scyl1;Clcn3;Kcnn2;Tsn;Gpr3;Numbl;Atxn2;Cpeb3;Asph;Adcy3;Cux1;Agtpbp1;Drd2;Ctnna2;Cask;Zbtb7b;Nr2c2;Smarcad1;Cacnb4;Flna;Tkt;Grid2;Ube3b;Spag9;Pacsin1;Npepps;Tpst1;Olfm1;Sulf2;Ubap2l;Stub1;Reln;Hdac2;Dcx;Rabggta;Smpd3;Bckdk;Sirt6;Fus;Inhbb;Polg;Kdm5b;Siah1a;Chrna7;Acsl4;Top3b;Hspa4l;Rap…
MP:0002175	decreased brain weight	17	3.04758	2.45474e-05	0.000398818	23797;53418;12041;93898;13548;14712;14733;14824;15182;17257;19063;52897;20965;21881;22215;320150;211978	B4galt2;Gnpat;Ube3a;Ppt1;Mecp2;Akt3;Zfyve26;Grn;Tkt;Rbfox3;Cers1;Hdac2;Gpc1;Dyrk1a;Bckdk;Syn2;Zdhhc17
MP:0001919	abnormal reproductive system physiology	165	1.35278	2.69385e-05	0.000435843	11305;11352;50790;104111;11517;56436;67269;69538;11776;23805;192662;65973;11938;11941;20239;12041;12050;14705;12215;12286;12298;12300;12325;12361;214498;269610;11441;98388;12725;26889;18983;12846;12848;208922;382056;13000;13010;12386;13047;13123;13131;13193;12305;74754;72685;13489;13642;13656;13660;67204;13712;140580;104156;14228;192176;233908;14366;14394;14400;14406;14417;14681;14687;64337;14712…	Pi4k2a;Gopc;Sgta;Kmt2e;Arhgdia;Vgf;Cops2;Csnk2a2;Efnb2;Smap2;Hip1;Chst10;Nsmf;Grin1;Etv5;Lmtk2;Abca2;Ap3d1;Zc3h14;Fkbp4;Gnaz;Mta2;Mark2;Smpd1;Cst3;Gnpat;Usp1;Nacc1;Adrm1;Ube3a;Hspbp1;Mapk8ip2;Scyl1;Mecp2;Clcn3;Ptdss2;Apc2;Kcnn2;Mtf2;Crtc1;Fzd4;Tsn;Gpr3;Numbl;Atxn2;Eif2s2;Sypl;Ehd1;Rorb;Gnao1;Cpeb3;Asph;Adcy3;Zfp384;Cux1;Agtpbp1;Drd2;Ncoa1;Ctnna2;Atp2a2;Elmo1;Nxph1;Elk1;Rxrb;Comt;Camk2g;Atp2b2;Cas…
MP:0011088	neonatal lethality, incomplete penetrance	43	1.90581	2.99582e-05	0.000480693	11496;109676;11938;104184;12286;212139;108013;67579;12386;13047;54006;13430;13629;13641;231672;286940;14086;14402;14585;216963;14681;14682;14804;16536;75605;16560;16599;69188;24131;243914;68929;83814;18212;26931;19280;20187;52551;27387;13990;68094;22218;64051;65960	Git1;Sgta;Kmt2e;Dnm2;Kcnq2;Smarcc2;Sumo1;Cc2d1a;Fbxw8;Eef2;Gnao1;Cux1;Nedd4l;Ctnna2;Atp2a2;Adam22;Ank2;Kif1a;Fscn1;Flnb;Blmh;Smarcad1;Gnaq;Deaf1;Grid2;Gfra1;Ptprs;Efnb1;Sv2a;Ryk;Klf3;Ppp2r5c;Mospd3;Sh2d3c;Ntrk2;Lgi4;Kdm5b;Celf4;Cpeb4;Gabrb3;Twsg1;Ldb3;Cacna1a
MP:0002916	increased synaptic depression	7	6.4675	2.99284e-05	0.000480693	18717;19339;20964;20965;27204;20979;59025	Rab3a;Pip5k1c;Syt1;Usp14;Syn1;Syn3;Syn2
MP:0002917	decreased synaptic depression	7	6.4675	2.99284e-05	0.000480693	12217;23969;18578;18749;58234;20907;20965	Shank3;Pde4b;Pacsin1;Bsn;Stx1a;Prkacb;Syn2
MP:0005156	bradykinesia	11	4.1288	3.20274e-05	0.000510728	224129;11938;66917;13489;114142;15239;15194;78913;23984;14664;22215	Hgs;Slc6a9;Ube3a;Htt;Drd2;Atp2a2;Chordc1;Ltn1;Adcy5;Foxp2;Pde10a
MP:0008283	small hippocampus	11	4.1288	3.20274e-05	0.000510728	76895;12725;12890;13548;74342;77582;58234;102857;117146;59025;320150	Shank3;Lrrtm1;Clcn3;Slc6a8;Mboat7;Usp14;Cplx2;Bicd2;Ube3b;Dyrk1a;Zdhhc17
MP:0001650	abnormal seizure response to electrical stimulation	10	4.44854	3.49837e-05	0.000552203	23797;232975;108013;13429;14586;14681;16536;106042;20512;20964	Kcnq2;Dnm1;Atp1a3;Gnao1;Akt3;Prickle1;Slc1a3;Syn1;Celf4;Gfra2
MP:0002887	decreased susceptibility to pharmacologically induced seizures	10	4.44854	3.49837e-05	0.000552203	12709;12725;14406;14810;108071;26414;55991;20370;50934;55992	Grin1;Clcn3;Trim3;Mapk10;Grm5;Slc7a8;Ckb;Sez6;Gabrg2;Panx1
MP:0012348	decreased susceptibility to induction of seizure by inducing agent	10	4.44854	3.49837e-05	0.000552203	12709;12725;14406;14810;108071;26414;55991;20370;50934;55992	Grin1;Clcn3;Trim3;Mapk10;Grm5;Slc7a8;Ckb;Sez6;Gabrg2;Panx1
MP:0000743	muscle spasm	15	3.21725	3.67244e-05	0.000578502	11603;12217;12286;12298;13014;14394;14417;14804;15239;16485;17918;18537;19063;19699;59025	Hgs;Ppt1;Myo5a;Usp14;Cacnb4;Grid2;Agrn;Bsn;Reln;Gabra1;Gad2;Pcmt1;Cstb;Kcna1;Cacna1a
MP:0001353	increased aggression towards mice	12	3.79297	3.70837e-05	0.000581802	12287;12322;12846;382056;14265;14824;15194;20591;17161;58234;20964;20965	Shank3;Crtc1;Htt;Comt;Grn;Cacna1b;Maoa;Syn1;Syn2;Fmr1;Kdm5c;Camk2a
MP:0002736	abnormal nociception after inflammation	12	3.79297	3.70837e-05	0.000581802	68337;13385;14799;14800;108071;26556;16508;56461;17391;19085;18752;226025	Prkar1b;Mmp24;Kcnd2;Kcnip3;Prkcg;Crip2;Gria2;Grm5;Trpm3;Dlg4;Homer1;Gria1
MP:0002566	abnormal sexual interaction	18	2.84473	3.90508e-05	0.000611428	14797;109880;382056;104156;14799;14804;14810;16478;16485;140492;67703;243914;17161;19155;19699;225998;20664;21881	Braf;Grin1;Etv5;Aes;Kcnn2;Crtc1;Rorb;Tkt;Grid2;Npepps;Maoa;Reln;Sox1;Kirrel3;Lgi4;Kcna1;Jund;Gria1
MP:0002757	decreased vertical activity	27	2.28379	3.95334e-05	0.00061774	224129;12041;12300;12846;12890;13385;13489;14402;67298;14802;14804;14810;14813;57080;15191;15194;140492;17257;23984;224938;18791;19262;20370;58234;57138;20538;65114	Shank3;Grin1;Mecp2;Gria4;Kcnn2;Htt;Grin2c;Slc6a2;Drd2;Comt;Cplx2;Grid2;Ptpra;Vps35;Cacng2;Slc12a5;Gprasp1;Adcy5;Dlg4;Pja2;Bckdk;Gtf2ird1;Plat;Sez6;Gabrb3;Pde10a;Hdgf
MP:0002084	abnormal developmental patterning	58	1.70328	4.24956e-05	0.000660041	77087;11838;93760;108888;22589;71458;207165;12848;12988;26554;72584;20430;13191;13211;74006;13642;13690;20336;14042;218952;14232;110606;234366;15239;15194;59026;69718;20591;22289;16568;16569;16573;79264;17237;225164;50884;59287;18124;18193;74143;55982;225326;18949;100336;106042;19164;19185;19205;19349;245688;19652;19726;19821;105782;20529;94093;22284;22763	Cops2;Hgs;Efnb2;Rab7;Mib1;Fkbp8;Rnf2;Atrx;Huwe1;Dctn1;Kdm6a;Bptf;Kif3b;Csk;Exoc4;Kif3a;Arc;Arid1a;Nckap1;Ankrd11;Htt;Cul3;Prickle1;Kif5b;Pnn;Nsd1;Paxip1;Dnm1l;Ptbp1;Zfr;Ncstn;Trim33;Slc31a1;Scrib;Pik3c3;Mgrn1;Eif4g2;Bcor;Ipmk;Gatad2a;Ext1;Cyfip1;Atad3a;Opa1;Dhx9;Nr4a3;Fermt2;Rbm3;Fntb;Kdm5c;Krit1;Cul4b;Rbbp7;Ppp1r8;Usp9x;Psen1;Rfx3;Psmd4
MP:0009944	abnormal olfactory lobe morphology	26	2.29623	4.95441e-05	0.000763411	104111;67269;23805;108686;12988;13131;13193;15194;67703;16870;26404;17257;17967;17993;18472;236539;19280;56044;19699;268902;27387;58234;20481;20664;21974;72145	Shank3;Ski;Ncam1;Csk;Top2b;Mecp2;Apc2;Lhx2;Htt;Adcy3;Agtpbp1;Robo2;Rala;Pafah1b1;Ptprs;Wdfy3;Ccdc88a;Map3k12;Reln;Dcx;Sox1;Kirrel3;Sh2d3c;Ndufs4;Phgdh;Dab1
MP:0009969	abnormal cerebral cortex pyramidal cell morphology	10	4.28967	5.03745e-05	0.000774671	329165;11352;109880;11441;12725;26373;13548;30957;18537;19262	Mapk8ip3;Braf;Abi2;Clcn3;Clcn7;Ptpra;Dyrk1a;Pcmt1;Chrna7;Abl2
MP:0005655	increased aggression	13	3.46986	5.08307e-05	0.00078014	12287;12322;12759;12846;382056;14265;14824;15194;20591;17161;58234;20964;20965	Shank3;Crtc1;Clu;Htt;Comt;Grn;Cacna1b;Maoa;Syn1;Syn2;Fmr1;Kdm5c;Camk2a
MP:0010860	abnormal anterior commissure pars posterior morphology	6	7.20664	5.16176e-05	0.000790655	232906;13642;13844;14086;26404;30957	Efnb2;Mapk8ip3;Fscn1;Arhgap35;Map3k12;Ephb2
MP:0002447	abnormal erythrocyte morphology	90	1.50557	5.41377e-05	0.000825999	11518;239528;11772;13496;54208;320940;11972;14025;12227;73205;12336;66917;65945;12846;67579;12386;240025;56320;13176;72349;226419;13660;224045;140580;270162;75560;269587;116701;110606;20340;14672;209318;14799;382034;15254;15354;16419;20403;16468;74187;16500;20591;16561;16569;50794;16599;16601;69188;16792;16870;59003;26400;26414;17217;17220;67096;17913;18023;18082;20320;22026;110784;56876;80708;10…	Laptm5;Map2k7;Atp6v0d1;Add1;Kmt2e;Nfe2l1;Dusp3;Dbn1;Nsmf;Ap2a2;Atp11c;Wars;Maea;Arl6ip1;Sin3b;Gna11;Pld3;Gse1;Itgb5;Kif3b;Usp33;Ago2;Pitpnm1;Kcnb1;Clstn1;Lhx2;Picalm;Syt1;Ehd1;Rab5a;Eif2b5;Klf9;Smarca4;Hmgb3;Ctnna2;Stard13;Elmo1;Mapk10;Comt;Ppp5c;Glg1;Katnb1;Nr2c2;Nptn;Nr3c2;Capns1;Spns2;Kif1b;Myo1c;Pgm3;Bcl11a;Mcm4;Smurf2;Dcc;Chordc1;Nipsnap1;Mcm7;Gps1;Dact2;Plcd1;Elmod1;Ep400;Klf13;Dyrk3;Sept8;…
MP:0003996	clonic seizures	7	6.00553	5.55477e-05	0.000841378	12217;12286;12298;16536;17918;18537;20743	Kcnq2;Sptbn2;Myo5a;Cacnb4;Bsn;Pcmt1;Cacna1a
MP:0003720	abnormal neural tube closure	44	1.84142	5.66613e-05	0.000856093	56417;239528;228361;232906;93760;235574;12006;12631;12988;20430;54006;110147;14137;14225;14232;74123;234366;15239;69718;217837;16468;22289;16568;16569;79264;114128;16796;17118;17283;50884;224105;18717;106042;19335;381305;244058;105782;228071;20481;20529;98170;22084;22284;22608	Hgs;Cfl1;Ski;Fkbp8;Pip5k1c;Tsc2;Kdm6a;Kif3b;Csk;Ago2;Kif3a;Foxp4;Arid1a;Nckap1;Sestd1;Marcks;Ambra1;Rgma;Men1;Prickle1;Fkbp1a;Adar;Lasp1;Arhgap35;Deaf1;Slc31a1;Scrib;Rab23;Fdft1;Tmem132a;Itpk1;Ipmk;Gatad2a;Atp2c1;Rc3h1;Cyfip1;Pak2;Laptm4b;Axin2;Jarid2;Ybx1;Krit1;Usp9x;Ehmt2
MP:0005402	abnormal action potential	22	2.46956	5.93504e-05	0.00089498	74018;11735;232975;11941;12217;12286;12289;14402;14545;14802;14804;15166;15168;16485;16527;140492;227632;17257;23984;51791;20266;57138	Gdap1;Ank3;Kcnk3;Rgs14;Atp1a3;Mecp2;Gria4;Kcnn2;Scn1b;Kcnt1;Atp2b2;Grid2;Bsn;Slc12a5;Hcn3;Als2;Kcna1;Gabrb3;Hcn2;Pde10a;Cacna1d;Cacna1a
MP:0002069	abnormal consumption behavior	73	1.57699	6.35286e-05	0.000952438	11512;11836;11932;50769;58208;30948;14705;12287;207565;12361;68916;12632;11441;67579;12921;382056;12988;13176;13429;13489;14180;14232;14265;114142;14086;233908;14400;14586;83396;67839;14804;14810;108071;57080;15166;99296;24131;230514;17161;17118;13728;77582;23945;211401;20602;83814;320840;18029;22026;18212;23984;18616;192285;18717;52830;72590;19049;19088;18752;19266;19377;223864;74386;20689;12492…	Tardbp;Ncor2;Slc6a9;Grin1;Araf;Fkbp8;Pip5k1c;Mark2;Dnm1;Csk;Ppme1;Ptprd;Crtc1;Leprot;Syt1;Cdkal1;Fgf9;Marcks;Mgll;Mboat7;Drd2;Nedd4l;Peg3;Prkcg;Cask;Atp1b2;Fscn1;Gabrb1;Tub;Pnrc2;Rapgef3;Hrh3;Phf21a;Nr2c2;Sdc3;Atp8a2;Camkk2;Grid2;Rmi1;Cacna1b;Dcc;Bscl2;Crhr1;Grm5;Cfl2;Maoa;Stub1;Glis2;Prkar2b;Rai1;Nfic;Foxp2;Negr1;Bin1;Adcy6;Sh2d3c;Fus;Ntrk2;Sall3;Gtf2ird1;Cpeb4;Chrna7;Mtss1;Fmr1;Hcn2;Pde10a;Ppp1…
MP:0009046	muscle twitch	15	3.05366	7.10703e-05	0.00105691	11603;12217;12286;12298;13014;14394;14417;14804;15239;16485;17918;18537;19063;19699;59025	Hgs;Ppt1;Myo5a;Usp14;Cacnb4;Grid2;Agrn;Bsn;Reln;Gabra1;Gad2;Pcmt1;Cstb;Kcna1;Cacna1a
MP:0005418	abnormal circulating hormone level	97	1.4692	7.20282e-05	0.0010675	104111;11517;56436;109676;77087;239985;11945;20239;242669;108100;12050;109880;14705;12287;12289;207565;140721;219158;214498;68916;241447;98388;26373;68018;12854;58799;12921;382056;26554;13047;13385;13489;244373;14228;14366;20340;14681;14708;14748;14804;57080;94353;99296;15925;16324;16478;16491;16500;16527;75605;20591;16601;17136;17161;13728;109241;17283;23945;17977;20602;83814;320840;18023;18143;…	Sgta;Vgf;Nfe2l1;Ncor2;Braf;Chst10;Crbn;Fkbp4;Vti1a;Mark2;Rasgrf1;Kcnk3;Adrm1;Ptdss2;Mbd5;Crtc1;Kcnb1;Fzd4;Gpr3;Baiap2;Atxn2;Cdkal1;Ankrd11;Gnao1;Mgll;Adcy3;Slc6a2;Cux1;Rims2;Klf9;Drd2;Men1;Ncoa1;Cul3;Nedd4l;Ide;Ank2;Azin2;Tub;Pnrc2;Arid1b;Glg1;Rapgef3;Hrh3;Caskin2;Nr2c2;Sdc3;Clcn7;Nr3c2;Pik3r2;Camkk2;Grid2;Cacna1b;Bscl2;Ptprs;Crhr1;Npepps;Hmgn3;Maoa;Prkar2b;Tcirg1;Col4a3bp;Rai1;Gng7;Dlg4;Negr1;Np…
MP:0003894	abnormal Purkinje cell innervation	5	8.57933	7.23389e-05	0.00107006	11941;12300;12404;227325;14804	Atp2b2;Dner;Grid2;Cacng2;Cbln1
MP:0005238	increased brain size	14	3.17273	7.83556e-05	0.00115248	23797;64450;16485;16599;13728;109241;17257;170790;18537;18676;52551;107723;93761;72145	Sgta;Mark2;Gpr85;Mecp2;Mbd5;Akt3;Smarca1;Wdfy3;Slc12a6;Mlc1;Klf3;Phf2;Pcmt1;Kcna1
MP:0013659	abnormal erythroid lineage cell morphology	95	1.47232	7.88948e-05	0.00115642	56417;11518;239528;11772;13496;54208;320940;11972;14025;12227;73205;12336;66917;11441;65945;12846;67579;12386;240025;56320;13176;13178;72349;226419;13660;224045;140580;270162;75560;269587;116701;110606;20340;14672;209318;14799;382034;15254;15354;16419;20403;16468;74187;16500;20591;16561;16569;50794;16599;16601;69188;16792;16870;59003;26400;26414;17217;17220;67096;17913;20602;18023;18082;20320;220…	Laptm5;Map2k7;Atp6v0d1;Add1;Kmt2e;Nfe2l1;Dusp3;Ncor2;Dbn1;Nsmf;Ap2a2;Atp11c;Wars;Maea;Dck;Arl6ip1;Sin3b;Gna11;Pld3;Gse1;Itgb5;Kif3b;Usp33;Ago2;Pitpnm1;Kcnb1;Clstn1;Lhx2;Picalm;Syt1;Ehd1;Rab5a;Eif2b5;Klf9;Smarca4;Hmgb3;Ctnna2;Stard13;Elmo1;Adar;Mapk10;Comt;Ppp5c;Glg1;Katnb1;Nr2c2;Nptn;Nr3c2;Capns1;Spns2;Kif1b;Myo1c;Pgm3;Bcl11a;Mcm4;Smurf2;Dcc;Chordc1;Nipsnap1;Plcg1;Mcm7;Gps1;Dact2;Plcd1;Elmod1;Ep4…
MP:0002200	abnormal brain ventricular system morphology	44	1.81611	7.89216e-05	0.00115642	11518;23797;109676;232906;11855;239985;11864;11932;53418;76895;12288;53883;12725;13430;116701;14086;57080;15194;16568;16728;50523;93730;30957;17118;77582;17765;105689;108124;27386;74143;18472;18546;236539;242083;106042;19164;56044;105782;20588;20597;66313;216810;72145;75553	B4galt2;Add1;Mapk8ip3;Dnm2;Zc3h14;Smpd1;Celsr2;Tom1l2;Cacna1c;Kif3a;Clcn3;Mtf2;Lztfl1;Htt;Marcks;Napa;Akt3;Mboat7;Prickle1;Ank2;Atp1b2;Fscn1;Arid1b;Arhgap35;Mycbp2;Rala;Ppm1l;Pafah1b1;Scrib;Bicd2;Arnt2;Smurf2;Wdfy3;Pcp4;Arhgap5;L1cam;Smarcc1;Npas3;Opa1;Gtf2ird1;Phgdh;Lats2;Fgfrl1;Psen1
MP:0020573	abnormal corpus callosum size	11	3.77491	8.20218e-05	0.00119733	23797;109676;11855;239985;26404;105689;18786;242083;107723;94090;59025	Plaa;Akt3;Ank2;Usp14;Arid1b;Mycbp2;Ppm1l;Arhgap5;Slc12a6;Map3k12;Trim9
MP:0011090	perinatal lethality, incomplete penetrance	38	1.90175	8.88724e-05	0.00128765	60595;11845;232906;11864;12286;59035;13660;13837;14225;286940;114142;51886;14394;14402;14406;14810;15200;15182;215114;15194;22289;17118;109241;77582;17217;17237;23942;59007;19155;14208;215449;19726;20182;20563;13990;56424;65960;22627	Hbegf;Fubp1;Arf6;Hip1;Grin1;Carm1;Mta2;Kdm6a;Slit2;Mbd5;Actn4;Ehd1;Htt;Marcks;Mboat7;Fkbp1a;Rxrb;Flnb;Smarcad1;Arhgap35;Mgrn1;Arnt2;Mcm4;Npepps;Stub1;Hdac2;Epha3;Foxp2;Rap1b;Ywhae;Gabra1;Ngly1;Ppm1g;Gabrb3;Gabrg2;Twsg1;Rfx3;Cacna1a
MP:0001488	increased startle reflex	20	2.52865	8.95906e-05	0.00129564	11305;223922;12846;12890;12386;14180;14265;14394;14708;14809;14810;16485;114128;19125;19164;73094;58234;110893;27364;20907	Shank3;Grin1;Abca2;Fgf9;Ctnna2;Comt;Cplx2;Grik5;Srr;Slc8a3;Sgip1;Gng7;Stx1a;Laptm4b;Gabra1;Prodh;Kcna1;Fmr1;Atf7;Psen1
MP:0002327	abnormal respiratory function	47	1.76413	9.43288e-05	0.0013591	11534;232975;109880;12215;212139;12846;67579;224912;12921;13169;13176;74006;13489;231672;14180;116701;14225;14232;286940;114142;14086;216963;14660;14810;14773;242291;22289;16572;24131;108075;17257;105689;17993;83814;27386;18189;18212;19305;75725;18786;72590;14664;20597;58994;114715;72043;52076	Git1;Braf;Slc6a9;Grin1;Fkbp8;Smpd1;Plaa;Ltbp4;Pex5;Kdm6a;Cc2d1a;Fbxw8;Ppme1;Atp1a3;Dbnl;Mecp2;Impad1;Fgf9;Kif5a;Gls;Drd2;Nedd4l;Fkbp1a;Comt;Spred1;Fscn1;Dnm1l;Flnb;Mycbp2;Dcc;Crhr1;Sulf2;Bsg;Npas3;Phf14;Foxp2;Smpd3;Grk5;Ntrk2;Cpeb4;Adk;Crb3;Tmem38b;Ndufs4;Fgfrl1;Ldb3;Nrxn1
MP:0005391	vision/eye phenotype	156	1.33266	9.66385e-05	0.00138724	329165;60595;11515;11534;67269;56697;11658;109676;77087;11749;11776;232906;213498;93760;54208;11418;11932;50769;12006;58208;109880;12217;26363;29867;12298;67252;12361;108686;68916;108013;12631;12725;26373;26889;65945;68018;12921;12988;13014;13131;13138;56320;13176;74006;13430;114873;56431;230857;13655;13660;224045;13844;238988;14042;214931;14180;14232;192176;14265;114142;231470;14366;14586;14681;…	Kmt2e;Shank3;Kcnh3;Mapk8ip3;Ncdn;Fras1;Cfl1;Hip1;Braf;Dbn1;Dnm2;Ski;Fkbp8;Ap3d1;Anxa6;Wars;Abi2;Ncam1;Prpf8;Arl6ip1;Trim2;Gnpat;Itgb5;Tom1l2;Csk;Ppt1;Alcam;Scyl1;Clcn3;Smarcd2;Hps6;Fzd4;Arhgef11;Lztfl1;Clstn1;Arid1a;Sort1;Lhx2;Actn4;Scn1b;Fbxl16;Cdkal1;Ehd1;Uchl3;Rorb;Jmjd1c;Ankrd11;Ptpn23;Gnao1;Fgf9;Marcks;Maged1;Prdm4;Eif2b5;Ntrk3;Tfam;Agtpbp1;Smarca4;Nedd4l;Prickle1;Cabp1;Ank2;Nab2;Cask;Atp1b2…
MP:0003984	embryonic growth retardation	63	1.61687	9.69148e-05	0.00138864	56417;239528;11804;11838;56380;108888;235574;207165;109880;192160;216527;12988;13001;72584;74006;13548;13642;13690;74195;231672;14137;14674;30877;57080;59026;69718;217837;22289;79264;50523;56384;23939;17217;17260;17283;225164;59287;18023;18124;74143;224105;70584;93742;55982;19305;234839;225326;18803;18949;18975;19185;19205;104831;19271;20732;20907;170930;338359;94093;22084;22195;22608;22630	Efnb2;Nfe2l1;Braf;Mib1;Aplp2;Csnk2b;Huwe1;Tsc2;Mef2c;Pex5;Pak4;Kdm6a;Bptf;Csk;Fbxw8;Casc3;Ago2;Spint1;Arc;Ube2l3;Ptpn23;Men1;Adar;Pnn;Paxip1;Arid3b;Dnm1l;Ptbp1;Piezo1;Ncstn;Trim33;Letm1;Gna13;Pik3c3;Fdft1;Mcm4;Itpk1;Ccm2;Mapk7;Ptprj;Eif4g2;Plcg1;Gnl3;Ipmk;Sumo2;Atp2c1;Pak2;Stx1a;Pard3;Atad3a;Elp3;Dyrk1a;Opa1;Supv3l1;Gtf2ird1;Polg;Ybx1;Nr4a3;Lats2;Krit1;Cul4b;Ywhaq;Psmd4
MP:0002922	decreased post-tetanic potentiation	6	6.55149	0.000105537	0.00150385	14807;20287;58234;20965;20972;59025	Shank3;Usp14;Syngr1;Grik3;Syn2;Sct
MP:0001954	respiratory distress	31	2.03466	0.000110056	0.00155682	12215;212139;67579;224912;12921;13169;13176;231672;14180;116701;14225;14232;216963;14810;242291;22289;24131;108075;17257;105689;17993;83814;27386;19305;75725;18786;14664;20597;58994;72043;52076	Git1;Slc6a9;Grin1;Fkbp8;Smpd1;Plaa;Ltbp4;Pex5;Kdm6a;Cc2d1a;Fbxw8;Dbnl;Mecp2;Impad1;Fgf9;Nedd4l;Fkbp1a;Mycbp2;Dcc;Crhr1;Sulf2;Bsg;Npas3;Phf14;Smpd3;Cpeb4;Crb3;Tmem38b;Ndufs4;Fgfrl1;Ldb3
MP:0003202	abnormal neuron apoptosis	31	2.03466	0.000110056	0.00155682	23797;23805;109880;12226;93898;11441;20312;69635;13489;14630;14800;14810;14824;23936;94275;109731;26404;26414;77582;18124;18212;18472;55991;19164;223864;237868;27364;58911;107448;59025;320150	Braf;Grin1;Unc5a;Cx3cl1;Apc2;Dapk1;Maged1;Akt3;Btg1;Mboat7;Drd2;Mapk10;Usp14;Grn;Rapgef3;Sarm1;Srr;Pafah1b1;Gria2;Cers1;Map3k12;Gclm;Maob;Lynx1;Sumf1;Ntrk2;Chrna7;Nr4a3;Zdhhc17;Psen1;Panx1
MP:0008918	microgliosis	12	3.43173	0.000110792	0.00156439	232975;241447;26373;13489;14824;15194;17993;12492;78891;102857;236794;20402	Atp1a3;Scyl1;Slc6a8;Htt;Drd2;Grn;Clcn7;Zfp106;Slc9a6;Ndufs4;Scarb2;Cers6
MP:0002885	abnormal AMPA-mediated synaptic currents	9	4.32398	0.00011207	0.00157956	11838;67979;12300;13385;14799;14800;14802;14810;60597	Atad1;Grin1;Mapk8ip2;Arc;Gria4;Gria2;Cacng2;Dlg4;Gria1
MP:0001436	abnormal suckling behavior	21	2.42531	0.000113742	0.00160022	11836;58208;30948;12361;12632;11441;67579;13176;13429;14180;14232;233908;14804;14810;17118;18212;192285;72590;20689;14664;20979	Slc6a9;Grin1;Araf;Fkbp8;Dnm1;Ppme1;Syt1;Fgf9;Marcks;Cask;Phf21a;Grid2;Dcc;Cfl2;Bin1;Fus;Ntrk2;Sall3;Cpeb4;Chrna7;Bcl11b
MP:0008432	abnormal long term spatial reference memory	8	4.80443	0.000114696	0.00160782	11419;12287;217480;14799;14824;26556;19417;27364	Rasgrf1;Grn;Srr;Cacna1b;Asic1;Dgkb;Homer1;Gria1
MP:0003998	decreased thermal nociceptive threshold	12	3.35193	0.000142142	0.00196769	23821;12286;14397;14681;14773;16485;16508;17391;18389;21770;20360;58234	Shank3;Mmp24;Kcnd2;Bace1;Gnao1;Gabra4;Ppp2r5d;Sema6c;Grk5;Kcna1;Oprl1;Cacna1a
MP:0002092	abnormal eye morphology	144	1.33766	0.000153087	0.00210793	329165;60595;11515;11534;67269;56697;11658;109676;77087;11749;11776;232906;213498;93760;54208;11418;11932;50769;12006;58208;109880;12217;67252;12361;108686;68916;108013;12631;12725;26373;26889;65945;68018;12988;13014;13131;56320;13176;74006;13430;114873;56431;230857;13655;13660;224045;13844;238988;14042;214931;14180;14232;192176;14265;114142;231470;14366;14586;14712;432486;171469;14824;15182;2151…	Kcnh3;Mapk8ip3;Ncdn;Fras1;Cfl1;Hip1;Braf;Dbn1;Dnm2;Ski;Fkbp8;Ap3d1;Anxa6;Wars;Abi2;Ncam1;Prpf8;Arl6ip1;Trim2;Gnpat;Itgb5;Tom1l2;Csk;Ppt1;Alcam;Scyl1;Clcn3;Smarcd2;Hps6;Fzd4;Arhgef11;Lztfl1;Clstn1;Arid1a;Sort1;Lhx2;Actn4;Scn1b;Fbxl16;Cdkal1;Ehd1;Uchl3;Rorb;Jmjd1c;Ankrd11;Ptpn23;Fgf9;Marcks;Prdm4;Eif2b5;Ntrk3;Tfam;Agtpbp1;Smarca4;Nedd4l;Prickle1;Ank2;Nab2;Cask;Atp1b2;Pnn;Tub;Dnm1l;Asic2;Grn;Katnb1;…
MP:0000959	abnormal somatic sensory system morphology	75	1.52167	0.000160142	0.00220117	104111;67269;11658;11776;11932;11941;50769;23821;12217;12289;12297;12300;12322;12725;26373;26889;21367;13131;13176;208869;114873;13642;13655;270162;13839;13844;238988;104156;230904;14232;14265;14366;14401;14402;14545;14585;14586;432486;14803;14824;16579;67703;16728;93730;26404;17261;20320;18212;18213;74143;55991;18975;18994;106042;19164;19268;19335;19699;225998;20689;12492;105782;66925;27387;1077…	Gdap1;Efnb2;Etv5;Fkbp8;Ap3d1;Trim2;Alcam;Clcn3;Bace1;Fzd4;Lztfl1;Sort1;Uchl3;Rorb;Sdhd;Adcy3;Ntrk3;Agtpbp1;Prickle1;Atp2b2;Atp1b2;Tub;Grn;Nptn;Gnptab;Synj2;Clcn7;Mef2d;Erc2;Slc1a3;Atp8a2;Scrib;Rab23;Gfra1;Cacnb3;Dcc;Slc1a1;Cacng2;Fbxo2;Slc12a6;Bsn;Egr3;L1cam;Map3k12;Slc4a3;Elmod1;Reln;Kifap3;Gabrb2;Ephb2;Dscaml1;Cln8;Ptprf;Kirrel3;Opa1;Sh2d3c;Ntrk2;Sall3;Zfp106;Polg;Epha5;Fmr1;Vldlr;Gabrb3;Dock3;…
MP:0009946	abnormal olfactory bulb layer morphology	8	4.57564	0.000171802	0.00234485	67269;23805;108686;13131;67703;17993;19699;27387	Apc2;Agtpbp1;Ccdc88a;Reln;Kirrel3;Sh2d3c;Ndufs4;Dab1
MP:0001695	abnormal gastrulation	45	1.74354	0.000173008	0.00235716	77087;11838;93760;108888;71458;207165;12848;12988;26554;13191;13211;13690;20336;14042;218952;110606;234366;15239;15194;59026;69718;22289;16568;16569;16573;79264;50884;18124;18193;74143;55982;225326;18949;100336;19185;19205;19349;245688;19726;19821;105782;20529;94093;22284;22763	Cops2;Hgs;Rab7;Rnf2;Huwe1;Dctn1;Kdm6a;Bptf;Kif3b;Csk;Exoc4;Kif3a;Arc;Arid1a;Nckap1;Ankrd11;Htt;Cul3;Kif5b;Pnn;Nsd1;Paxip1;Ptbp1;Zfr;Trim33;Slc31a1;Scrib;Pik3c3;Eif4g2;Bcor;Ipmk;Gatad2a;Ext1;Atad3a;Opa1;Dhx9;Nr4a3;Fermt2;Fntb;Krit1;Rbbp7;Ppp1r8;Usp9x;Rfx3;Psmd4
MP:0005202	lethargy	19	2.48055	0.000173877	0.00236484	75302;11938;11941;26363;12298;13710;13837;14800;14804;15182;269473;77582;17257;17993;18189;80721;14664;20597;22122	Slc6a9;Smpd1;Mecp2;Asxl2;Mboat7;Atp2a2;Atp2b2;Slc19a3;Cacnb4;Grid2;Gria2;Btd;Tsta3;Hdac2;Epha3;Ndufs4;Elf3;Nrxn1;Lrig2
MP:0002800	abnormal short term object recognition memory	5	7.50692	0.000179618	0.00243866	26992;241066;140492;102857;20965	Slc6a8;Kcnn2;Brd7;Carf;Syn2
MP:0002133	abnormal respiratory system physiology	89	1.45837	0.000183534	0.00248315	11534;11603;11764;11855;232975;11938;109880;12215;12286;27062;59035;212139;107934;12669;26373;12846;67579;224912;12921;13047;13052;13169;13176;74006;13489;14357;13642;13837;14050;231672;14180;116701;14225;14232;192176;286940;114142;14086;231580;216963;26431;14660;14810;14773;227753;242291;117198;16468;16536;22289;16561;16572;24131;108075;30957;13728;17257;76055;17237;21761;105689;17993;83814;2738…	Git1;Chrm1;Efnb2;Mapk8ip3;Ptbp2;Braf;Slc6a9;Grin1;Carm1;Fkbp8;Kcnq2;Mark2;Smpd1;Plaa;Ltbp4;Eya3;Mgea5;Pex5;Ap1b1;Kdm6a;Cc2d1a;Tom1l2;Fbxw8;Ppme1;Atp1a3;Dbnl;Dtx1;Top2b;Cxadr;Mecp2;Impad1;Gak;Fgf9;Kif5a;S100a1;Cux1;Ntrk3;Gls;Drd2;Git2;Nedd4l;Fkbp1a;Atp2a2;Comt;Spred1;Fscn1;Dnm1l;Flnb;Flna;Clcn7;Mycbp2;Kif1b;Mgrn1;Agrn;Dcc;Tbce;Crhr1;Arhgap5;Rgs3;Slc12a5;Sulf2;Bsg;Rc3h1;Npas3;Phf14;Epha3;Foxp2;Morf…
MP:0000819	abnormal olfactory bulb morphology	23	2.24597	0.000186097	0.00251344	104111;67269;23805;108686;12988;13131;13193;15194;67703;16870;26404;17257;17967;17993;18472;236539;19280;56044;19699;27387;20481;21974;72145	Ski;Ncam1;Csk;Top2b;Mecp2;Apc2;Lhx2;Htt;Adcy3;Agtpbp1;Rala;Pafah1b1;Ptprs;Wdfy3;Ccdc88a;Map3k12;Reln;Dcx;Kirrel3;Sh2d3c;Ndufs4;Phgdh;Dab1
MP:0008535	enlarged lateral ventricles	15	2.81509	0.000191343	0.00257533	109676;11932;53418;76895;12288;12725;14086;15194;93730;27386;236539;242083;106042;72145;75553	B4galt2;Zc3h14;Cacna1c;Clcn3;Lztfl1;Htt;Prickle1;Ank2;Atp1b2;Fscn1;Ppm1l;Bicd2;Wdfy3;Npas3;Phgdh
MP:0009964	abnormal cerebellum lobule morphology	15	2.81509	0.000191343	0.00257533	213827;53418;93898;12386;13131;227325;114142;51886;14402;14712;14804;17993;27386;19699;22359	B4galt2;Fubp1;Gnpat;Ctnna2;Dner;Arcn1;Grid2;Cers1;Npas3;Reln;Foxp2;Vldlr;Ndufs4;Gabrb3;Dab1
MP:0005389	reproductive system phenotype	193	1.2723	0.000193396	0.00259398	11305;11352;50790;104111;11517;56436;67269;69538;11776;23805;192662;11857;11861;65973;11938;67972;11941;11972;20239;12041;12050;14705;12215;12286;12298;12300;12325;12361;214498;269610;11441;98388;12725;26889;18983;12846;12848;208922;58799;382056;13000;13010;67181;12386;13047;13123;13131;52840;13193;12305;74754;72685;13489;13548;13642;13656;13660;67204;13712;140580;13844;104156;14180;14228;192176;…	Pi4k2a;Gopc;Sgta;Atp6v0d1;Kmt2e;Arhgdia;Vgf;Cops2;Csnk2a2;Efnb2;Smap2;Hip1;Chst10;Nsmf;Grin1;Etv5;Crbn;Lmtk2;Abca2;Ap3d1;Zc3h14;Fkbp4;Vti1a;Gnaz;Spin1;Mta2;Mark2;Smpd1;Cst3;Gnpat;Usp1;Tom1l2;Nacc1;Ctdnep1;Adrm1;Ube3a;Hspbp1;Mapk8ip2;Scyl1;Mecp2;Clcn3;Ptdss2;Apc2;Kcnn2;Mtf2;Crtc1;Fzd4;Tsn;Gpr3;Numbl;Atxn2;Eif2s2;Sypl;Ehd1;Sestd1;Rorb;Gnao1;Cpeb3;Fgf9;Asph;Adcy3;Lzts2;Zfp384;Cux1;Mboat7;Agtpbp1;Drd…
MP:0000929	open neural tube	30	1.99078	0.00020959	0.00280151	239528;228361;232906;93760;235574;12006;12631;12988;20430;54006;110147;14225;14232;74123;15239;69718;217837;22289;16569;16796;17118;50884;224105;19335;105782;228071;20481;98170;22084;22284	Hgs;Cfl1;Ski;Fkbp8;Tsc2;Kdm6a;Kif3b;Csk;Ago2;Foxp4;Arid1a;Nckap1;Sestd1;Marcks;Ambra1;Fkbp1a;Lasp1;Arhgap35;Deaf1;Scrib;Rab23;Tmem132a;Itpk1;Ipmk;Atp2c1;Cyfip1;Pak2;Axin2;Usp9x;Ehmt2
MP:0002961	abnormal axon guidance	12	3.20295	0.000228037	0.00302207	107934;13176;13175;13642;13800;13844;16728;30957;105689;18124;268902;20350	Efnb2;Mapk8ip3;Dclk1;Robo2;Mycbp2;Sema3f;Dcc;L1cam;Enah;Ephb2;Celsr3;Nr4a3
MP:0011723	ectopic neuron	12	3.20295	0.000228037	0.00302207	23797;23805;99371;53418;12386;13131;13176;17118;18472;19699;72145;22631	B4galt2;Apc2;Marcks;Akt3;Ctnna2;Pafah1b1;Ywhaz;Dcc;Wdfy3;Reln;Dab1;Arfgef2
MP:0011087	neonatal lethality, complete penetrance	64	1.56241	0.000229037	0.00303015	239528;11603;93760;232975;14025;58208;30948;12288;27062;59035;12361;107934;11441;224912;208647;76884;13176;230857;13642;14180;116701;14232;51886;233908;231580;14585;14660;23888;14804;14810;15182;15194;242291;16400;16536;16561;16572;50791;30957;105689;18023;18099;18212;18213;75725;192285;18717;72590;19164;56195;381305;20689;228071;20467;57138;14664;20747;20910;72043;52076;21974;69116;22318;22608	Fubp1;Efnb2;Mapk8ip3;Nfe2l1;Ptbp2;Slc6a9;Grin1;Carm1;Fkbp8;Kcnq2;Pip5k1c;Sin3b;Magi2;Cacna1c;Ago2;Ppme1;Atp1a3;Top2b;Impad1;Gak;Vamp2;Arid1a;Sestd1;Htt;Fgf9;Ubr4;Kif5a;Ntrk3;Gls;Cask;Phf21a;Mycbp2;Kif1b;Bcl11a;Grid2;Gfra1;Spop;Agrn;Ece1;Dcc;Slc12a5;Sulf2;Cyfip2;Creb3l2;Rc3h1;Itga3;Nlk;Stxbp1;Hdac2;Phf14;Bin1;Celsr3;Gpc6;Fus;Ntrk2;Sall3;Chrna7;Crb3;Ybx1;Tmem38b;Cadps;Bcl11b;Fgfrl1;Psen1
MP:0004087	abnormal muscle fiber morphology	45	1.72133	0.00023217	0.0030516	234734;67269;74018;11907;30948;12288;58226;12295;108058;67252;12632;12759;13052;13138;74006;13430;14366;15200;15182;16468;24131;108075;78913;103806;270058;105559;74143;83946;18786;18975;26931;19055;19056;106042;56508;20112;78891;20481;102857;110893;56424;63958;50933;269523;20402	Maml1;Hbegf;Ate1;Cacnb1;Dnm2;Ski;Plaa;Ltbp4;Cacna1c;Cxadr;Scyl1;Slc6a8;Ube4b;Phip;Map1s;Fzd4;Uchl3;Clu;Rps6ka2;Agtpbp1;Prickle1;Ppp3cb;Ppp3ca;Dnm1l;Camk2d;Mbnl2;Slc8a3;Vcp;Ltn1;Dag1;Cfl2;Stub1;Hdac2;Bin1;Aars;Ppp2r5c;Jarid2;Opa1;Als2;Zfp106;Polg;Cacna1h;Cap2;Rapgef4;Ldb3
MP:0003360	abnormal depression-related behavior	22	2.25849	0.000234285	0.00307341	12288;12322;382056;94109;94223;270162;14417;15166;15239;15273;94275;17161;18574;19270;71816;107723;20538;20597;20907;22084;22215;69727	Hgs;Csmd1;Smpd1;Tsc2;Cacna1c;Ube3a;Crtc1;Maged1;Slc6a2;Hivep2;Slc12a6;Maoa;Pde1b;Usp46;Elmod1;Ptprg;Stx1a;Dgcr8;Gad2;Rnf180;Hcn2;Camk2a
MP:0009711	abnormal conditioned place preference behavior	10	3.63972	0.000241721	0.00316028	232975;12287;13489;14265;56149;26556;66830;18791;19049;19736	Nacc1;Atp1a3;Grasp;Drd2;Cacna1b;Rgs4;Plat;Fmr1;Ppp1r1b;Homer1
MP:0000792	abnormal cortical marginal zone morphology	7	4.94573	0.000251721	0.00327997	107934;13131;30957;17118;108124;19164;19699	Mapk8ip3;Marcks;Napa;Reln;Celsr3;Dab1;Psen1
MP:0011083	lethality at weaning, complete penetrance	12	3.13332	0.000285402	0.00371262	50769;58208;12286;13131;14402;14406;14804;17918;19699;20266;50721;70527	Myo5a;Scn1b;Atp8a2;Grid2;Reln;Sirt6;Stambp;Gabrb3;Gabrg2;Dab1;Bcl11b;Cacna1a
MP:0010831	lethality, incomplete penetrance	34	1.86473	0.000297483	0.00385042	13496;108100;12286;12322;67252;67579;13131;231672;286940;14395;216963;20340;14681;432486;14804;15182;235439;16443;16599;77582;23942;17909;18786;242083;19060;19349;19377;19699;52551;58234;20586;58994;216892;338359	Git1;Sgta;Shank3;Rab7;Mta2;Plaa;Fbxw8;Herc1;Baiap2;Gnao1;Itsn1;Mboat7;Smarca4;Gabra2;Ppp5c;Flnb;Glg1;Gnptab;Ppm1l;Spns2;Grid2;Reln;Hdac2;Rai1;Klf3;Smpd3;Supv3l1;Cpeb4;Cap2;Dab1;Arid3a;Myo10;Camk2a;Cacna1a
MP:0000822	abnormal brain ventricle morphology	36	1.82447	0.000309639	0.00399445	23797;109676;232906;11855;11864;11932;53418;76895;12288;53883;12725;116701;14086;15194;16728;50523;93730;30957;17118;77582;105689;108124;27386;74143;18472;18546;236539;242083;106042;19164;56044;105782;20588;20597;72145;75553	B4galt2;Mapk8ip3;Zc3h14;Smpd1;Celsr2;Cacna1c;Clcn3;Lztfl1;Htt;Marcks;Napa;Akt3;Mboat7;Prickle1;Ank2;Atp1b2;Fscn1;Arhgap35;Mycbp2;Rala;Ppm1l;Pafah1b1;Scrib;Bicd2;Arnt2;Wdfy3;Pcp4;Arhgap5;L1cam;Smarcc1;Npas3;Opa1;Phgdh;Lats2;Fgfrl1;Psen1
MP:0011109	lethality throughout fetal growth and development, incomplete penetrance	30	1.94774	0.000309372	0.00399445	11632;11845;11907;12288;59035;104318;72584;104156;72194;231672;116701;14225;192176;231470;15194;16468;16599;17999;18023;19377;215449;19671;105782;20481;20907;22218;22084;22122;22195;22608	Arf6;Ate1;Nfe2l1;Fras1;Etv5;Carm1;Ski;Tsc2;Sumo1;Cacna1c;Fbxw8;Ube2l3;Htt;Csnk1d;Fkbp1a;Flna;Scrib;Tsta3;Rai1;Nedd4;Rap1b;Stx1a;Klf3;Jarid2;Fbxl20;Ybx1;Rce1;Cul4b;Fgfrl1;Aip
MP:0000292	distended pericardium	13	2.94611	0.000312809	0.00402197	11487;13642;57080;16468;16568;16569;23939;225164;59287;55982;18717;19058;19271	Efnb2;Mib1;Pip5k1c;Kif3b;Kif3a;Paxip1;Ncstn;Ppp3r1;Mapk7;Ptprj;Adam10;Jarid2;Gtf2ird1
MP:0000781	decreased corpus callosum size	10	3.53267	0.000317111	0.00407055	23797;109676;11855;239985;26404;105689;18786;242083;107723;59025	Plaa;Akt3;Ank2;Usp14;Arid1b;Mycbp2;Ppm1l;Arhgap5;Slc12a6;Map3k12
MP:0005382	craniofacial phenotype	115	1.36624	0.000321646	0.00412195	60595;11487;23792;11515;16764;56697;77087;69538;56380;65973;12006;58208;76895;109880;12361;216527;214498;13445;26373;68018;208647;171508;12988;56320;12305;13430;230857;13641;13642;13660;104156;14180;116701;192176;286940;114142;231470;14402;20340;14672;14682;432486;23888;606496;57080;208727;56233;20170;15194;15925;242291;22289;16561;16568;67703;79264;16728;16796;50523;16870;16886;26403;23939;17118…	Cdk2ap1;Efnb2;Fras1;Braf;Dbn1;Etv5;Dnm2;Mib1;Ski;Mta2;Gna11;Mef2c;Kdm6a;Sumo1;Tom1l2;Csk;Gsk3a;Ppt1;Kif3a;Mecp2;Mbd5;Impad1;Mtf2;Myo5a;Aff3;Hps6;Lhx2;Actn4;Creld1;Ehd1;Ankrd11;Htt;Fgf9;Wwp2;Hdac4;Asph;Marcks;Rgma;Napa;Adam23;Mdga2;Mboat7;Smarca4;Men1;Hdac7;Ide;Prickle1;Lasp1;Cask;Spred1;Pnn;Arid3b;Tub;Schip1;Flnb;Glg1;Ddr1;Ncstn;Gnaq;Gnptab;Flna;Clcn7;Kif1b;Scrib;Bicd2;Adcy9;Zdhhc2;Antxr1;Tmem132…
MP:0002188	small heart	34	1.85626	0.000324349	0.00414975	234734;50790;239985;11907;11938;13548;224045;14180;233908;67903;59026;16468;22289;16568;50523;56384;19094;23939;17260;17283;225164;68929;17909;59287;320840;74143;93742;66923;56426;224938;19056;76742;21881;22627	Pbrm1;Ate1;Mib1;Huwe1;Mef2c;Kdm6a;Gipc1;Kif3a;Snx27;Fgf9;Eif2b5;Men1;Atp2a2;Ppp3cb;Arid1b;Ncstn;Tkt;Letm1;Mapk7;Negr1;Ywhae;Pard3;Aars;Pja2;Pdcd10;Jarid2;Dyrk1a;Opa1;Mospd3;Fus;Acsl4;Mapk11;Lats2;Myo10
MP:0003651	abnormal axon extension	14	2.80258	0.000325829	0.00416182	67579;13844;14545;16728;17391;53972;18124;18212;70584;19280;68585;27387;27204;211978	Gdap1;Pak4;Mmp24;Zfyve26;Ptprs;L1cam;Ephb2;Ngef;Sh2d3c;Ntrk2;Syn3;Cpeb4;Nr4a3;Rtn4
MP:0003412	abnormal afterhyperpolarization	6	5.54357	0.000338695	0.00429906	14682;15166;16498;140492;16536;226922	Kcnq2;Kcnab2;Kcnn2;Gnaq;Kcnq5;Hcn2
MP:0003245	abnormal GABAergic neuron morphology	8	4.17776	0.000356029	0.00450312	108686;11441;12725;13489;27418;19063;102857;230908	Tardbp;Ppt1;Clcn3;Slc6a8;Drd2;Mkln1;Ccdc88a;Chrna7
MP:0011108	embryonic lethality during organogenesis, incomplete penetrance	36	1.8092	0.000364903	0.00460786	11632;228361;13496;12006;109880;12336;74006;13548;230857;13710;231672;286940;74123;14325;15182;59026;55980;217837;16468;22289;56384;170731;22026;18616;234839;106042;19271;19335;19726;105782;72043;338359;22084;22122;22333;22630	Braf;Huwe1;Tsc2;Kdm6a;Fbxw8;Foxp4;Ambra1;Peg3;Prickle1;Dnm1l;Flnb;Piezo1;Vdac1;Nr2c2;Capns1;Scrib;Rab23;Letm1;Impa1;Mfn2;Itpk1;Ece1;Ptprj;Tsta3;Sulf2;Hdac2;Axin2;Jarid2;Dyrk1a;Supv3l1;Ftl1;Arid3a;Elf3;Ywhaq;Rfx3;Aip
MP:0002151	abnormal neural tube morphology	60	1.55988	0.000370079	0.00466564	11487;56417;239528;228361;232906;93760;56380;235574;12006;12631;12988;20430;13191;54006;74006;13642;110147;75560;14137;14225;14232;74123;14086;234366;15239;69718;217837;16468;22289;16568;16569;79264;114128;16796;50523;17118;17283;225164;17909;50884;59287;224105;70584;236539;18717;106042;19335;107746;381305;244058;105782;228071;20481;20529;20588;20867;98170;22084;22284;22608	Hgs;Efnb2;Cfl1;Mib1;Ski;Fkbp8;Pip5k1c;Dctn1;Tsc2;Pak4;Rapgef1;Kdm6a;Kif3b;Csk;Ago2;Kif3a;Foxp4;Arid1a;Nckap1;Sestd1;Marcks;Ambra1;Rgma;Men1;Stip1;Prickle1;Fkbp1a;Adar;Lasp1;Fscn1;Arid3b;Dnm1l;Ncstn;Arhgap35;Deaf1;Slc31a1;Scrib;Rab23;Fdft1;Tmem132a;Itpk1;Smarcc1;Ipmk;Gatad2a;Atp2c1;Rc3h1;Adam10;Ep400;Cyfip1;Pak2;Laptm4b;Axin2;Jarid2;Ybx1;Phgdh;Lats2;Krit1;Usp9x;Myo10;Ehmt2
MP:0002807	abnormal eye blink conditioning behavior	5	6.67281	0.000376367	0.00472955	11419;14265;63985;14804;17918	Myo5a;Gmfb;Grid2;Asic1;Fmr1
MP:0008285	abnormal hippocampus granule cell layer	7	4.67097	0.000382412	0.00478826	23805;232975;12322;18003;52897;19699;22631	Atp1a3;Apc2;Ywhaz;Rbfox3;Reln;Nedd9;Camk2a
MP:0011267	abnormal excitatory postsynaptic current amplitude	7	4.67097	0.000382412	0.00478826	12286;13688;14402;23969;231760;58234;20743	Shank3;Sptbn2;Eif4ebp2;Pacsin1;Rimbp2;Gabrb3;Cacna1a
MP:0001683	absent mesoderm	14	2.75664	0.000390934	0.00487318	11838;93760;207165;13211;13690;14042;11426;18023;18193;225326;100336;19052;106042;20529	Nfe2l1;Bptf;Ppp2ca;Arc;Arid1a;Prickle1;Nsd1;Slc31a1;Pik3c3;Eif4g2;Macf1;Ext1;Dhx9;Ppp1r8
MP:0012253	abnormal intersomitic vessel morphology	9	3.72757	0.000404998	0.00504041	11487;13642;192176;79264;23939;225164;234839;19271;20349	Efnb2;Mib1;Piezo1;Flna;Mapk7;Ptprj;Adam10;Sema3e;Krit1
MP:0004174	abnormal spine curvature	35	1.81201	0.000424474	0.00527434	77087;12295;12361;12725;13655;14232;286940;432486;57080;215114;217837;16561;16796;105559;17257;17765;17993;18537;18786;18975;19035;19164;19377;50721;20481;68427;102857;13990;234847;58911;216810;21974;269523;20402;211978	Cacnb1;Hip1;Ski;Fkbp8;Plaa;Tom1l2;Top2b;Mecp2;Clcn3;Slc6a8;Mtf2;Ankrd11;Lasp1;Zfyve26;Cask;Flnb;Smarcad1;Gnptab;Mbnl2;Kif1b;Vcp;Itpk1;Egr3;Spg7;Ppib;Sumf1;Rai1;Slc39a13;Sirt6;Pcmt1;Gtf2ird1;Zfp106;Polg;Ndufs4;Psen1
MP:0002925	abnormal cardiovascular development	82	1.44415	0.0004425	0.00547206	60595;11487;11515;11632;93760;56380;11907;11938;12006;71458;109880;12288;12336;108686;216527;12476;108013;12631;68018;171508;12988;13052;74006;238130;56431;72349;230857;13642;13837;14180;116701;192176;286940;74123;14366;234366;67903;14674;57080;56233;15239;16468;22289;16568;16569;16599;79264;23939;17260;225164;17909;50884;20602;59287;18213;93742;55982;56426;234839;18717;18791;18803;18949;19042;26…	Hgs;Efnb2;Ate1;Cfl1;Dusp3;Ncor2;Braf;Mib1;Pip5k1c;Tsc2;Mef2c;Kdm6a;Gipc1;Kif3b;Cacna1c;Csk;Cxadr;Kif3a;Foxp4;Fzd4;Arid1a;Actn4;Nckap1;Creld1;Fgf9;Cd151;Ubr4;Ntrk3;Tfam;Smarca4;Hdac7;Prickle1;Atp2a2;Stard13;Ptk2b;Pnn;Paxip1;Arid3b;Dnm1l;Flnb;Piezo1;Ncstn;Flna;Rala;Capns1;Ppp3r1;Adcy9;Gna13;Sema5a;Ccm2;Mapk7;Ece1;Ptprj;Dock4;Ppm1a;Bcor;Ccdc88a;Plcg1;Gatad2a;Sumo2;Adam10;Col4a3bp;Epha3;Rap1a;Pard3;A…
MP:0003075	altered response to CNS ischemic injury	15	2.6111	0.000458293	0.00564937	12286;12322;13010;20312;69635;72393;227753;56177;406218;18791;105675;110893;20648;20867;110213	Cst3;Tmbim6;Ppif;Cx3cl1;Dapk1;Stip1;Faim2;Slc8a3;Olfm1;Snta1;Panx2;Plat;Gsn;Camk2a;Cacna1a
MP:0003106	abnormal fear-related response	13	2.83898	0.000461408	0.00566081	11305;11838;232975;23821;12846;14265;14394;216963;14810;57080;17161;17257;71816	Git1;Grin1;Abca2;Atp1a3;Arc;Mecp2;Bace1;Comt;Maoa;Gabra1;Gtf2ird1;Rnf180;Fmr1
MP:0003871	abnormal myelin sheath morphology	13	2.83898	0.000461408	0.00566081	11305;23821;14758;72927;15239;15194;243914;17136;170790;242083;78891;20362;107723	Hgs;Hepacam;Abca2;Scyl1;Bace1;Htt;Ppm1l;Slc12a6;Gpm6b;Mlc1;Sept8;Lgi4;Mag
MP:0003203	increased neuron apoptosis	21	2.19332	0.000485088	0.00594195	23797;23805;109880;12226;93898;11441;20312;13489;14630;14800;14824;23936;77582;18124;18212;18472;19164;237868;58911;59025;320150	Braf;Cx3cl1;Apc2;Akt3;Btg1;Mboat7;Drd2;Usp14;Grn;Sarm1;Pafah1b1;Gria2;Cers1;Gclm;Lynx1;Sumf1;Ntrk2;Chrna7;Nr4a3;Zdhhc17;Psen1
MP:0000951	sporadic seizures	8	4.00369	0.000495332	0.00604835	23797;12286;12322;21367;224045;14681;16498;17257	Kcnab2;Mecp2;Gnao1;Eif2b5;Akt3;Cntn2;Camk2a;Cacna1a
MP:0003232	abnormal forebrain development	28	1.94399	0.0004984	0.00607626	11487;239528;228361;71458;109880;107934;171508;13131;116701;74187;22289;16870;30957;17118;108124;18124;74143;18472;93742;19164;56195;19699;105782;20350;93761;104027;21974;72145	Synpo;Mapk8ip3;Ptbp2;Braf;Kdm6a;Ago2;Top2b;Lhx2;Creld1;Marcks;Ambra1;Napa;Smarca1;Katnb1;Sema3f;Pafah1b1;Scrib;Wdfy3;Bcor;Adam10;Reln;Pard3;Celsr3;Opa1;Nr4a3;Dab1;Fgfrl1;Psen1
MP:0005406	abnormal heart size	77	1.45417	0.000533373	0.00645198	234734;50790;239528;239985;75302;11907;11938;109880;14705;12288;12297;67252;232791;58799;13052;56320;13548;230857;13642;224045;14180;14225;216742;51886;233908;67903;14773;15200;15182;15184;59026;15925;16468;22289;16568;16579;16599;16796;50523;24131;56384;108075;19094;23939;13728;17257;17260;17283;225164;21761;68929;17909;59287;83814;320840;18213;74143;93742;66923;56426;224938;18791;74055;18975;19…	Sgta;Hbegf;Fnip1;Pbrm1;Hdac5;Fubp1;Efnb2;Ate1;Braf;Dbn1;Crbn;Mib1;Ptpn5;Mark2;Cnot3;Huwe1;Ltbp4;Tsc2;Mef2c;Kdm6a;Gipc1;Cacna1c;Ago2;Cxadr;Kif3a;Mecp2;Snx27;Ube4b;Sema4d;Asxl2;Fgf9;Eif2b5;S100a1;Ntrk3;Men1;Nedd4l;Ide;Fkbp1a;Atp2a2;Ppp3cb;Lasp1;Smarca1;Arid1b;Smarcad1;Ncstn;Tkt;Letm1;Mapk7;Ece1;Smurf2;Cacnb3;Bscl2;Hdac2;Kifap3;Morf4l1;Negr1;Ywhae;Pard3;Plce1;Aars;Klf3;Pja2;Pdcd10;Jarid2;Dyrk1a;Opa1…
MP:0005423	abnormal somatic nervous system physiology	15	2.5738	0.000539091	0.0065009	11941;12217;12289;21367;13655;227632;16728;94275;17913;20320;12492;66925;57138;238384;226025	Sdhd;Maged1;Kcnt1;Atp2b2;Nptn;Myo1c;Trpm3;Bsn;Egr3;Slc12a5;Slc24a4;L1cam;Cacna1d;Scarb2;Cntn2
MP:0009758	impaired behavioral response to cocaine	6	5.1476	0.000551055	0.00660416	76884;13385;67298;108071;19049;20538	Slc6a2;Grm5;Gprasp1;Cyfip2;Dlg4;Ppp1r1b
MP:0005388	respiratory system phenotype	130	1.3199	0.000555687	0.00661953	60595;11515;11534;11603;11735;11764;11855;232975;11938;109880;12215;12286;58226;27062;59035;212139;107934;12669;11441;71722;26373;68018;12846;67579;224912;12921;12988;13047;13052;13169;13176;74006;27261;13489;14357;13642;13837;104156;14050;231672;14180;116701;14225;14232;192176;286940;114142;74123;231470;14086;51886;231580;216963;26431;14660;432486;23888;14810;14773;227753;57080;15200;242291;1640…	Git1;Hbegf;Pbrm1;Fubp1;Chrm1;Efnb2;Mapk8ip3;Fras1;Ptbp2;Braf;Slc6a9;Grin1;Etv5;Carm1;Fkbp8;Kcnq2;Mark2;Smpd1;Plaa;Ltbp4;Eya3;Tsc2;Mgea5;Pex5;Ank3;Ap1b1;Kdm6a;Cc2d1a;Tom1l2;Csk;Fbxw8;Ppme1;Atp1a3;Dbnl;Dtx1;Top2b;Cxadr;Mecp2;Dok3;Impad1;Phip;Gak;Foxp4;Actn4;Syt1;Fgf9;Cic;Kif5a;S100a1;Cux1;Ntrk3;Gls;Drd2;Men1;Git2;Nedd4l;Prickle1;Vsir;Fkbp1a;Atp2a2;Comt;Spred1;Fscn1;Dnm1l;Flnb;Gnptab;Flna;Clcn7;Mycb…
MP:0010678	abnormal skin adnexa morphology	95	1.39322	0.000554464	0.00661953	234734;11749;11776;213827;11855;11938;67972;50769;12041;109880;26992;14705;26363;29867;12286;12361;68916;232791;13047;13123;240025;13169;12305;74754;13385;74006;13489;13626;13641;244373;14228;231470;14086;14366;14593;14672;14682;227753;57080;20170;15925;16324;320404;20403;140492;75605;20591;16728;77889;16870;269473;93730;59003;109241;17217;17257;17283;17237;27418;23942;17909;17918;17977;17993;180…	Sgta;Fras1;Braf;Ap3d1;Anxa6;Maea;Fkbp4;Mta2;Plxnb3;Cnot3;Gna11;Tom1l2;Ube3a;Dbnl;Slit2;Mecp2;Mbd5;Kcnn2;Myo5a;Hps6;Fzd4;Lztfl1;Lhx2;Brd7;Cdkal1;Tpp2;Cux1;Eed;Drd2;Smarca4;Men1;Ncoa1;Ide;Pld4;Ruvbl2;Prickle1;Cabp1;Atp2a2;Mkln1;Ppp2r5a;Cask;Ppp5c;Fscn1;Pnn;Dnm1l;Rab24;Ddr1;Gnaq;Sema3f;Atp8a2;Arcn1;Cyp7b1;Mgrn1;Vcp;Mcm4;Spag9;Bscl2;Arhgap5;Btd;L1cam;Neo1;Efnb1;Sgip1;Dact2;Plcd1;Ggps1;Reln;Dhcr24;Dlg…
MP:0008056	abnormal retinal ganglion cell morphology	13	2.78828	0.000555748	0.00661953	114873;14824;16728;18212;18213;74143;55991;19268;225998;20510;20512;20661;80890	Trim2;Sort1;Rorb;Ntrk3;Grn;Slc1a3;Slc1a1;L1cam;Dscaml1;Ptprf;Opa1;Ntrk2;Panx1
MP:0002634	abnormal sensorimotor gating	7	4.42513	0.000562189	0.006686	11776;232975;108686;110911;13542;15898;14664	Slc6a9;Ap3d1;Atp1a3;Icam5;Dvl1;Cds2;Ccdc88a
MP:0005195	abnormal posterior eye segment morphology	82	1.43155	0.000579389	0.00688003	60595;11515;67269;11658;109676;77087;11776;232906;213498;54208;11418;11932;50769;12217;108686;12725;26373;26889;65945;13131;56320;13176;74006;114873;224045;238988;14180;14265;14366;14712;432486;14824;15182;16419;16512;16728;16870;16886;93730;30957;17118;17261;17909;17967;17993;83814;70729;18195;18212;18213;74143;23969;55991;93742;18791;18949;19063;18762;192159;19268;19335;56044;19699;11852;225998…	Kcnh3;Mapk8ip3;Dbn1;Ap3d1;Ncam1;Prpf8;Arl6ip1;Trim2;Gnpat;Itgb5;Ppt1;Alcam;Scyl1;Clcn3;Fzd4;Arhgef11;Lztfl1;Clstn1;Sort1;Lhx2;Actn4;Scn1b;Uchl3;Rorb;Ankrd11;Fgf9;Marcks;Eif2b5;Ntrk3;Tfam;Agtpbp1;Nedd4l;Ank2;Atp1b2;Pnn;Tub;Dnm1l;Asic2;Grn;Gnptab;Clcn7;Arhgap35;Mef2d;Erc2;Rala;Slc1a3;Spns2;Atp8a2;Scrib;Rab23;Adcy9;Ube3b;Smurf2;Ywhaz;Dcc;Pacsin1;Slc1a1;Ccdc88a;Prkcz;Bsn;L1cam;Slc4a3;Reln;Hdac2;Pard3…
MP:0001056	abnormal cranial nerve morphology	34	1.79901	0.000580984	0.00688843	60595;109676;232906;11941;50769;12289;12343;26373;26889;56320;13176;13641;14402;14585;14712;14810;30957;17993;18007;18212;18213;74143;93742;20689;20266;105782;78891;20350;27387;20510;20512;20536;70430;21780	Mapk8ip3;Dbn1;Grin1;Gnpat;Scyl1;Actn4;Scn1b;Ntrk3;Tfam;Ank2;Atp2b2;Clcn7;Arhgap35;Sema3f;Slc1a3;Atp8a2;Scrib;Gfra1;Dcc;Tbce;Slc1a1;Neo1;Capza2;Slc4a3;Efnb1;Pard3;Cln8;Opa1;Sh2d3c;Ntrk2;Sall3;Ndufs4;Gabrb3;Cacna1d
MP:0001051	abnormal somatic motor system morphology	16	2.46381	0.000596475	0.00705058	11603;74018;12298;12300;67579;13138;13191;13628;233908;14545;26414;105689;18786;78891;20648;59025	Gdap1;Plaa;Dctn1;Scyl1;Eef1a2;Mapk10;Usp14;Cacnb4;Mycbp2;Agrn;Cacng2;Dag1;Snta1;Als2;Fus;Cpeb4
MP:0002923	increased post-tetanic potentiation	4	8.00738	0.000625878	0.00730913	11603;64011;18578;20907	Pde4b;Agrn;Stx1a;Nrgn
MP:0003234	enhanced NMDA-mediated synaptic currents	4	8.00738	0.000625878	0.00730913	12297;242667;60597;14664	Dlgap3;Slc6a9;Mapk8ip2;Cacnb3
MP:0003240	loss of hippocampal neurons	4	8.00738	0.000625878	0.00730913	12300;13010;13193;18124	Cst3;Cacng2;Dcx;Nr4a3
MP:0006299	abnormal latent inhibition of conditioning behavior	4	8.00738	0.000625878	0.00730913	13489;108071;23984;20907	Drd2;Grm5;Stx1a;Pde10a
MP:0011743	abnormal Golgi apparatus morphology	4	8.00738	0.000625878	0.00730913	235574;78885;74498;70231	Coro7;Gorasp1;Atp2c1;Gorasp2
MP:0020083	decreased hippocampus volume	4	8.00738	0.000625878	0.00730913	12890;13548;102857;320150	Slc6a8;Cplx2;Dyrk1a;Zdhhc17
MP:0009712	impaired conditioned place preference behavior	8	3.84354	0.000675691	0.00785542	12287;13489;14265;56149;66830;18791;19049;19736	Nacc1;Grasp;Drd2;Cacna1b;Rgs4;Plat;Fmr1;Ppp1r1b
MP:0011479	abnormal catecholamine level	22	2.09717	0.000681906	0.00791581	319924;109880;12286;12669;12846;13489;235180;114142;17161;26414;17257;18143;18389;18791;56695;116838;71816;20538;81840;22215;381677;65114	Chrm1;Vgf;Braf;Ube3a;Mecp2;Slc6a2;Rims2;Drd2;Sorcs2;Mapk10;Comt;Fez1;Apba1;Vps35;Maoa;Foxp2;Npas2;Plat;Rnf180;Oprl1;Pnkd;Cacna1a
MP:0005377	hearing/vestibular/ear phenotype	79	1.43334	0.000698876	0.00806647	50790;60595;11515;107831;16764;67269;77087;11775;11776;11418;11941;50769;12121;12217;12289;12300;68018;12988;121021;12386;12305;13429;230857;13641;13642;270162;13844;20336;230904;14180;114142;14366;14401;14402;14672;14682;14803;14804;15166;20170;15194;16485;16560;16561;16594;269473;192198;17136;17257;17913;17918;83814;70729;20320;18124;18212;18213;74143;18389;18739;18975;18994;19042;106042;56044;…	Shank3;Adgrb1;Efnb2;Bicd1;Ap3d1;Vti1a;Gna11;Ap3b2;Dnm1;Csk;Exoc4;Mecp2;Myo5a;Pitpnm1;Aff3;Hps6;Fzd4;Actn4;Ankrd11;Htt;Fgf9;Ntrk3;Agtpbp1;Nedd4l;Prickle1;Ctnna2;Zfyve26;Atp2b2;Kif1a;Tub;Asic2;Ddr1;Gnaq;Nptn;Synj2;Rala;Sema3f;Slc1a3;Spns2;Atp8a2;Kif1b;Myo1c;Scrib;Adcy9;Grid2;Ube3b;Ece1;Ppm1a;Cacng2;Fbxo2;Slc12a6;Bsn;Cspg4;Efnb1;Rims3;Klc2;Elmod1;Col4a3bp;Foxp2;Lrrc4;Gabrb2;Ephb2;Opa1;Ntrk2;Polg;Kcn…
MP:0006219	optic nerve degeneration	5	6.00553	0.000701116	0.00806647	109676;50769;26373;20510;20512	Ank2;Clcn7;Slc1a3;Atp8a2;Slc1a1
MP:0009757	impaired behavioral response to morphine	5	6.00553	0.000701116	0.00806647	56149;18389;18791;19049;19736	Grasp;Rgs4;Plat;Ppp1r1b;Oprl1
MP:0011003	reduced AMPA-mediated synaptic currents	5	6.00553	0.000701116	0.00806647	12300;13385;14799;14810;60597	Grin1;Mapk8ip2;Cacng2;Dlg4;Gria1
MP:0001730	embryonic growth arrest	37	1.72922	0.000734175	0.00843432	74117;239528;11838;93760;11907;12006;207165;12988;13001;13191;110147;75560;234366;30877;15194;79264;11426;23939;50884;55982;56426;225326;18803;66249;217734;106042;51791;19821;66925;93762;20732;170930;58800;57776;69116;21429;22630	Ate1;Rnf2;Csnk2b;Dctn1;Bptf;Csk;Rgs14;Ago2;Ubtf;Spint1;Arc;Arid1a;Nckap1;Sdhd;Htt;Pomt2;Ubr4;Ttyh1;Prickle1;Paxip1;Pno1;Pik3c3;Mapk7;Plcg1;Macf1;Gnl3;Gatad2a;Sumo2;Ep400;Axin2;Pdcd10;Smarca5;Actr3;Krit1;Ywhaq;Trpm7;Ehmt2
MP:0006042	increased apoptosis	75	1.44595	0.000737062	0.00845499	56417;23797;23805;56380;58208;109880;12226;381356;12286;17470;12501;93898;11441;171508;72584;20312;13052;13178;13191;13211;74006;13489;13642;116701;216742;231470;14630;83396;30877;14800;14824;15182;15194;57295;117198;74187;16579;22343;23936;77582;17257;50884;59287;18124;268903;18212;18472;70584;55982;18975;26931;106042;19164;19205;19934;20193;237868;53860;20732;20867;56424;58911;170930;74126;2178…	Fnip1;Efnb2;Fras1;Braf;Dck;Dctn1;Tsc2;Pak4;Lin7c;Thoc1;Cx3cl1;Spint1;Cxadr;Syvn1;Mecp2;Apc2;Ube4b;Nckap1;Creld1;Htt;Sept9;Tpp2;Akt3;Btg1;S100a1;Mboat7;Tfam;Drd2;Cacfd1;Stip1;Prickle1;Adar;Usp14;Paxip1;Arid3b;Dnm1l;Ptbp1;Grn;Katnb1;Rpl22;Ncstn;Sarm1;Pafah1b1;Icmt;Gria2;Cers1;Gnl3;Sumo2;Gclm;Stub1;Nrip1;Glis2;Lynx1;Sumf1;Hdac2;Kifap3;Ppp2r5c;Ntrk2;Dhx9;Polg;Chrna7;Nr4a3;Cd200;Cul4b;Twsg1;Bcl11b;Zdh…
MP:0003878	abnormal ear physiology	59	1.52398	0.000743286	0.0085138	50790;107831;16764;67269;77087;11775;11776;11418;11941;50769;12121;12217;12289;12300;121021;12386;13429;13642;270162;13844;20336;230904;14366;14401;14402;14803;14804;15166;16485;16560;16594;269473;192198;17136;17257;17913;83814;70729;20320;18124;18212;74143;18389;18739;18975;18994;19042;242662;12492;105782;20350;107723;20512;216892;20975;22141;117146;53611;211978	Adgrb1;Efnb2;Bicd1;Ap3d1;Vti1a;Ap3b2;Dnm1;Exoc4;Mecp2;Pitpnm1;Aff3;Fzd4;Ankrd11;Agtpbp1;Nedd4l;Ctnna2;Zfyve26;Atp2b2;Kif1a;Tub;Asic2;Nptn;Synj2;Sema3f;Slc1a3;Spns2;Atp8a2;Myo1c;Scrib;Grid2;Ube3b;Ppm1a;Cacng2;Fbxo2;Slc12a6;Bsn;Cspg4;Rims3;Klc2;Elmod1;Lrrc4;Gabrb2;Ephb2;Opa1;Ntrk2;Polg;Kcna1;Acsl4;Nos1ap;Nr4a3;Gabrb3;Hcn2;Grid1;Cacna1d;Scarb2;Pou3f4;Mag;Lrig2;Oprl1
MP:0005322	abnormal serotonin level	14	2.587	0.000773879	0.00883815	11776;382056;114142;14799;57080;94275;17161;17257;80718;56187;71816;102857;20907;22215	Ap3d1;Ube3a;Mecp2;Slc6a8;Crtc1;Maged1;Rab27b;Maoa;Foxp2;Stx1a;Rabggta;Gtf2ird1;Rnf180;Gria1
MP:0006359	absent startle reflex	10	3.16081	0.000841281	0.00953779	11352;77087;270162;14366;192198;83814;20320;18994;12492;230908	Tardbp;Fzd4;Ankrd11;Nedd4l;Nptn;Elmod1;Lrrc4;Scarb2;Pou3f4;Abl2
MP:0000830	abnormal diencephalon morphology	37	1.71587	0.000849636	0.00961848	60595;14797;67269;232906;11864;11932;12298;12300;12343;53883;107934;13489;13548;14232;15194;30957;13728;109241;77582;17283;17751;105689;108124;27386;56876;18616;19164;19280;56044;105782;20350;27387;58234;20588;58994;22141;72145	Shank3;Mapk8ip3;Nsmf;Aes;Fkbp8;Mark2;Celsr2;Mbd5;Actn4;Htt;Napa;Mboat7;Agtpbp1;Drd2;Men1;Peg3;Atp1b2;Tub;Cacnb4;Arhgap35;Mycbp2;Rala;Sema3f;Scrib;Arnt2;Ptprs;Wdfy3;Cacng2;Smarcc1;Capza2;Npas3;Mt3;Dyrk1a;Smpd3;Celsr3;Sh2d3c;Psen1
MP:0002878	abnormal corticospinal tract morphology	6	4.80443	0.000853982	0.00963958	74018;107934;13176;13643;15239;16728	Hgs;Efnb3;Dcc;L1cam;Celsr3;Als2
MP:0003862	decreased aggression towards males	6	4.80443	0.000853982	0.00963958	13489;14417;14799;14824;67703;268890	Drd2;Grn;Lsamp;Kirrel3;Gad2;Gria1
MP:0011380	enlarged brain ventricles	21	2.10194	0.000866407	0.00976563	109676;11864;11932;53418;76895;12288;12725;116701;14086;15194;16728;93730;30957;27386;18472;236539;242083;106042;56044;72145;75553	B4galt2;Mapk8ip3;Zc3h14;Cacna1c;Clcn3;Lztfl1;Htt;Prickle1;Ank2;Atp1b2;Fscn1;Rala;Ppm1l;Pafah1b1;Bicd2;Arnt2;Wdfy3;L1cam;Npas3;Phgdh;Fgfrl1
MP:0000428	abnormal craniofacial morphology	112	1.33589	0.000873007	0.00982576	60595;11487;23792;11515;16764;77087;69538;56380;65973;12006;58208;76895;109880;12361;216527;214498;13445;26373;68018;208647;171508;12988;56320;12305;13430;230857;13641;13642;13660;104156;14180;116701;192176;286940;114142;231470;14402;20340;14672;14682;432486;23888;606496;57080;208727;56233;20170;15194;15925;242291;22289;16561;16568;67703;79264;16728;16796;50523;16870;16886;26403;23939;17118;10924…	Cdk2ap1;Efnb2;Fras1;Braf;Dbn1;Etv5;Dnm2;Mib1;Ski;Mta2;Gna11;Mef2c;Kdm6a;Sumo1;Tom1l2;Csk;Gsk3a;Ppt1;Kif3a;Mecp2;Mbd5;Impad1;Mtf2;Myo5a;Aff3;Hps6;Lhx2;Actn4;Creld1;Ehd1;Ankrd11;Htt;Fgf9;Wwp2;Hdac4;Asph;Marcks;Rgma;Napa;Adam23;Mdga2;Mboat7;Smarca4;Men1;Hdac7;Ide;Prickle1;Lasp1;Cask;Spred1;Pnn;Arid3b;Tub;Schip1;Flnb;Glg1;Ddr1;Ncstn;Gnaq;Gnptab;Flna;Clcn7;Kif1b;Bicd2;Adcy9;Zdhhc2;Antxr1;Tmem132a;Ccm2…
MP:0008235	increased susceptibility to neuronal excitotoxicity	9	3.37811	0.000903136	0.0101209	23797;20312;13489;14630;14800;14824;23936;18212;19164	Cx3cl1;Akt3;Drd2;Grn;Gria2;Gclm;Lynx1;Ntrk2;Psen1
MP:0005572	abnormal pulmonary respiratory rate	11	2.93604	0.000920545	0.0102941	109880;12846;74006;13489;286940;114142;14810;17257;17993;18189;14664	Braf;Slc6a9;Grin1;Mecp2;Drd2;Comt;Dnm1l;Flnb;Foxp2;Ndufs4;Nrxn1
MP:0002857	cochlear ganglion degeneration	13	2.64651	0.000941802	0.0104786	11776;11941;50769;12289;270162;230904;14401;14402;18975;12492;107723;20975;22141	Ap3d1;Atp2b2;Tub;Synj2;Atp8a2;Fbxo2;Slc12a6;Elmod1;Gabrb2;Polg;Gabrb3;Cacna1d;Scarb2
MP:0004077	abnormal striatum morphology	13	2.64651	0.000941802	0.0104786	76895;13385;242667;15194;23936;18645;242083;106042;19699;58234;236794;20664;320150	Dlgap3;Shank3;Htt;Prickle1;Ppm1l;Bicd2;Lynx1;Reln;Pfn2;Dlg4;Sox1;Slc9a6;Zdhhc17
MP:0008872	abnormal physiological response to xenobiotic	65	1.47584	0.000962089	0.010689	23797;74018;109676;57267;232975;104184;381356;12286;12325;12333;66917;12669;20312;69601;13489;224045;14394;14406;14630;14678;14687;14800;14802;14810;108073;14824;15254;26556;99296;15194;117198;140492;76804;16553;23936;109731;26414;17309;23945;66830;20602;18082;18212;74055;19049;226849;170952;19164;19271;19281;19730;52897;19736;11852;64383;20481;20512;59033;20538;20597;27364;110213;665113;19720;66…	Chrm1;Ralgds;Ncor2;Capn1;Grin1;Ski;Gnaz;Smpd1;Apba3;Tmbim6;Tnik;Nacc1;Dab2ip;Atp1a3;Cx3cl1;Gria4;Kcnn2;Kdm4c;Htt;Wwp2;Mgll;Slc6a2;Eif2b5;Akt3;Drd2;Cacfd1;Ank2;Mapk10;Ppp2r5a;Camk2g;Blmh;Grn;Hrh3;Slc1a3;Srr;Grm7;Ptprj;Chordc1;Nipsnap1;Gria2;Rbfox3;Trim27;Kif13a;Gclm;Maob;Lynx1;Rgs4;Plce1;Mgat3;Slc4a8;Ptprt;Gabra1;Als2;Hint1;Ntrk2;Gnai2;Prima1;Ppp1r1b;Gabrg2;Rhob;Homer1;Psen1;Ivns1abp;Sirt2;Cacna1a
MP:0004215	abnormal myocardial fiber physiology	19	2.17343	0.000989073	0.0109731	234734;11431;65973;11907;12288;12289;67252;13052;74006;14681;15168;15182;117198;80906;16579;17161;74055;63958;22630	Ate1;Cacna1c;Cxadr;Acp1;Ube4b;Gnao1;Asph;Dnm1l;Kcnip2;Maoa;Hdac2;Kifap3;Plce1;Aars;Hcn3;Cap2;Cacna1d;Ywhaq;Ivns1abp
MP:0012556	increased cell death	75	1.42989	0.00101002	0.0111894	56417;23797;23805;56380;58208;109880;12226;381356;12286;17470;12501;93898;11441;171508;72584;20312;13052;13178;13191;13211;74006;13489;13642;116701;216742;231470;14630;83396;30877;14800;14824;15182;15194;57295;117198;74187;16579;22343;23936;77582;17257;50884;59287;18124;268903;18212;18472;70584;55982;18975;26931;106042;19164;19205;19934;20193;237868;53860;20732;20867;56424;58911;170930;74126;2178…	Fnip1;Efnb2;Fras1;Braf;Dck;Dctn1;Tsc2;Pak4;Lin7c;Thoc1;Cx3cl1;Spint1;Cxadr;Syvn1;Mecp2;Apc2;Ube4b;Nckap1;Creld1;Htt;Sept9;Tpp2;Akt3;Btg1;S100a1;Mboat7;Tfam;Drd2;Cacfd1;Stip1;Prickle1;Adar;Usp14;Paxip1;Arid3b;Dnm1l;Ptbp1;Grn;Katnb1;Rpl22;Ncstn;Sarm1;Pafah1b1;Icmt;Gria2;Cers1;Gnl3;Sumo2;Gclm;Stub1;Nrip1;Glis2;Lynx1;Sumf1;Hdac2;Kifap3;Ppp2r5c;Ntrk2;Dhx9;Polg;Chrna7;Nr4a3;Cd200;Cul4b;Twsg1;Bcl11b;Zdh…
MP:0009967	abnormal neuron proliferation	16	2.34362	0.00105561	0.0116778	12226;57754;12933;94223;14265;171469;56149;74187;53605;20602;19164;52897;102857;93761;68134;72145	Nap1l1;Ncor2;Slc6a8;Upf3b;Grasp;Btg1;Cend1;Smarca1;Katnb1;Wdfy3;Rbfox3;Dgcr8;Gpr37l1;Crmp1;Fmr1;Psen1
MP:0004948	abnormal neuronal precursor proliferation	13	2.6024	0.00111218	0.0122513	12226;12933;94223;14265;171469;74187;53605;20602;19164;52897;93761;68134;72145	Nap1l1;Ncor2;Upf3b;Btg1;Smarca1;Katnb1;Wdfy3;Rbfox3;Dgcr8;Gpr37l1;Crmp1;Fmr1;Psen1
MP:0030540	misaligned teeth	11	2.87221	0.00112016	0.012287	16764;69538;13660;14180;57080;17257;17765;19377;50721;68427;216810	Tom1l2;Mecp2;Mtf2;Aff3;Ehd1;Fgf9;Antxr1;Rai1;Slc39a13;Sirt6;Gtf2ird1
MP:0004768	abnormal axonal transport	7	4.00369	0.00111882	0.012287	11302;74018;208869;14545;16561;170731;234847	Gdap1;Aatk;Kif1b;Mfn2;Spg7;Als2;Dock3
MP:0008916	abnormal astrocyte physiology	7	4.00369	0.00111882	0.012287	13489;224045;14366;108069;15273;170790;20867	Fzd4;Grm3;Eif2b5;Drd2;Stip1;Hivep2;Mlc1
MP:0001588	abnormal hemoglobin	49	1.56527	0.00113605	0.0124437	11518;13496;11972;14025;12227;73205;66917;12846;72349;13660;224045;140580;270162;269587;116701;14672;14799;15254;15354;20403;20591;16561;50794;16599;16601;69188;16792;67096;17913;20320;22026;56876;233489;18739;18807;18975;19060;19345;56187;20467;50721;54403;66313;243362;170822;22375;99512;20402;243937	Laptm5;Atp6v0d1;Add1;Kmt2e;Dusp3;Nsmf;Wars;Sin3b;Gna11;Pld3;Usp33;Pitpnm1;Picalm;Ehd1;Eif2b5;Klf9;Hmgb3;Stard13;Elmo1;Comt;Ppp5c;Nr2c2;Nptn;Kif1b;Myo1c;Bcl11a;Smurf2;Chordc1;Elmod1;Klf13;Itsn2;Zfp536;Klf3;Epb41;Rabggta;Slc4a4;Hint1;Sirt6;Zfp106;Polg;C9orf72;Kdm5c;Mmachc;Arid3a;Wdr47;Fgfrl1;Gria1;Btg2;Rab5c
MP:0001053	abnormal neuromuscular synapse morphology	15	2.40221	0.00114965	0.0125749	11603;74018;12298;12300;67579;13138;13191;13628;233908;14545;105689;18786;78891;20648;59025	Gdap1;Plaa;Dctn1;Scyl1;Eef1a2;Usp14;Cacnb4;Mycbp2;Agrn;Cacng2;Dag1;Snta1;Als2;Fus;Cpeb4
MP:0001394	circling	18	2.18383	0.00125469	0.0136279	11941;224671;12286;12298;12300;13489;13642;270162;13844;14325;14402;14681;17918;108124;17993;18124;18994;27060	Efnb2;Myo5a;Gnao1;Napa;Drd2;Atp2b2;Cacnb4;Btbd9;Cacng2;Elmod1;Tcirg1;Ephb2;Nr4a3;Ftl1;Ndufs4;Gabrb3;Pou3f4;Cacna1a
MP:0006335	abnormal hearing electrophysiology	49	1.55699	0.00127364	0.0138144	50790;107831;16764;67269;77087;11775;11776;11418;11941;50769;12121;12217;12289;12300;121021;13429;270162;20336;230904;14366;14401;14402;14803;14804;15166;16560;16594;269473;192198;17136;83814;70729;20320;74143;18739;18975;18994;19042;242662;12492;105782;20350;107723;20512;216892;20975;22141;53611;211978	Adgrb1;Bicd1;Ap3d1;Vti1a;Ap3b2;Dnm1;Exoc4;Pitpnm1;Aff3;Fzd4;Ankrd11;Agtpbp1;Nedd4l;Zfyve26;Atp2b2;Kif1a;Tub;Asic2;Nptn;Synj2;Sema3f;Slc1a3;Spns2;Atp8a2;Scrib;Grid2;Ppm1a;Cacng2;Fbxo2;Slc12a6;Bsn;Cspg4;Rims3;Klc2;Elmod1;Lrrc4;Gabrb2;Opa1;Polg;Acsl4;Nos1ap;Gabrb3;Hcn2;Grid1;Cacna1d;Scarb2;Pou3f4;Mag;Lrig2
MP:0011084	lethality at weaning, incomplete penetrance	10	3.00277	0.0012946	0.0140026	50769;12041;12725;13430;14180;15166;26403;20907;22122;65960	Dnm2;Clcn3;Fgf9;Atp8a2;Tsta3;Map3k11;Stx1a;Bckdk;Hcn2;Twsg1
MP:0003949	abnormal circulating lipid level	91	1.36626	0.00132612	0.0143037	27403;56417;109674;109676;77087;11772;192662;20239;26992;14705;224671;381356;12287;54376;67252;12354;67974;11441;232791;58799;12921;382056;121021;26554;56320;13175;74754;239667;13385;13489;66892;270162;20340;14672;14804;108069;606496;57080;94353;15925;16478;16512;16527;17136;269881;13728;17257;17283;23945;17937;17977;83814;269116;233280;22026;110784;18189;18195;18212;18537;23984;18739;18791;24208…	Arhgdia;Vgf;Kcnh3;Nfasc;Dbn1;Ap2a2;Crbn;Ccny;Mark2;Cnot3;Gna11;Smpd1;Dclk1;Sdha;Tnik;Kcnk3;Gsk3a;Mecp2;Crtc1;Pitpnm1;Cacng3;Atxn2;Syt1;Brd7;Ankrd11;Ptpn23;Rab5a;Grm3;Mgll;Drd2;Cacfd1;Men1;Ncoa1;Cul3;Nedd4l;Ide;Adar;Ank2;Nab2;Ppp5c;Tub;Glg1;Rpn2;Rapgef3;Nr2c2;Tnfaip1;Ampd2;Nr3c2;Btbd9;Ppm1l;Grid2;Ube3b;Cacna1b;Bscl2;Crhr1;Eif4e3;Cspg4;Hmgn3;Slc24a4;Nipa1;Map3k10;Prkar2b;Elmod1;Abca7;Dhcr24;Rai1;Rg…
MP:0001400	hyperresponsive	4	6.86347	0.00136393	0.0146505	14394;14402;15194;17161	Htt;Maoa;Gabra1;Gabrb3
MP:0008282	enlarged hippocampus	4	6.86347	0.00136393	0.0146505	67269;23797;16485;23969	Akt3;Agtpbp1;Pacsin1;Kcna1
MP:0000259	abnormal vascular development	58	1.49174	0.00136991	0.0146943	60595;11487;11515;11632;93760;56380;11907;11938;109880;12288;12336;108686;216527;12476;108013;68018;171508;12988;13052;238130;56431;72349;230857;13642;116701;192176;286940;14366;234366;67903;14674;57080;56233;79264;23939;17260;225164;17909;59287;55982;56426;234839;18717;18791;18803;19042;19058;19164;19229;19271;56044;109905;11852;20356;20586;243362;22084;69116	Efnb2;Ate1;Dusp3;Braf;Mib1;Pip5k1c;Tsc2;Mef2c;Gipc1;Cacna1c;Csk;Cxadr;Fzd4;Arid1a;Actn4;Creld1;Cd151;Ubr4;Smarca4;Hdac7;Atp2a2;Stard13;Ptk2b;Paxip1;Arid3b;Flnb;Piezo1;Ncstn;Flna;Rala;Capns1;Ppp3r1;Adcy9;Gna13;Sema5a;Ccm2;Mapk7;Ece1;Ptprj;Dock4;Ppm1a;Ccdc88a;Plcg1;Gatad2a;Adam10;Col4a3bp;Rap1a;Dstn;Pdcd10;Gtf2ird1;Plat;Celf4;Rhob;Krit1;Fgfrl1;Psen1;Myo10;Aip
MP:0001505	hunched posture	16	2.28782	0.0013798	0.01478	50769;26363;12361;212139;66917;13429;13489;14366;14394;14406;140492;17161;105689;17993;20597;67095	Trak1;Smpd1;Cc2d1a;Dnm1;Kcnn2;Fzd4;Drd2;Cask;Mycbp2;Atp8a2;Chordc1;Btd;Maoa;Gabra1;Ndufs4;Gabrg2
MP:0000746	weakness	19	2.11306	0.00140077	0.014984	11603;67269;11836;192662;26363;12286;13131;208869;13628;14169;14800;16579;78913;84095;18786;20689;107723;67095;59025	Pi4k2a;Arhgdia;Araf;Trak1;Plaa;Eef1a2;Fgf14;Agtpbp1;Usp14;Agrn;Ltn1;Gria2;Slc12a6;Btd;Kifap3;Sall3;Dock3;Dab1;Cacna1a
MP:0008770	decreased survivor rate	27	1.84261	0.0014245	0.0151923	108100;12286;12322;67252;67579;13131;231672;286940;14395;216963;20340;432486;14804;15182;235439;16443;16599;23942;17909;18786;242083;19377;19699;20586;58994;216892;338359	Git1;Mta2;Plaa;Fbxw8;Herc1;Baiap2;Itsn1;Smarca4;Gabra2;Flnb;Glg1;Gnptab;Ppm1l;Spns2;Grid2;Reln;Hdac2;Rai1;Klf3;Smpd3;Supv3l1;Cpeb4;Cap2;Dab1;Myo10;Camk2a;Cacna1a
MP:0001963	abnormal hearing physiology	54	1.51188	0.00146014	0.0155066	50790;107831;16764;67269;77087;11775;11776;11418;11941;50769;12121;12217;12289;12300;121021;13429;270162;20336;230904;14366;14401;14402;14803;14804;15166;16485;16560;16594;269473;192198;17136;17257;83814;70729;20320;18212;74143;18389;18739;18975;18994;19042;242662;12492;105782;20350;107723;20512;216892;20975;22141;117146;53611;211978	Adgrb1;Bicd1;Ap3d1;Vti1a;Ap3b2;Dnm1;Exoc4;Mecp2;Pitpnm1;Aff3;Fzd4;Ankrd11;Agtpbp1;Nedd4l;Zfyve26;Atp2b2;Kif1a;Tub;Asic2;Nptn;Synj2;Sema3f;Slc1a3;Spns2;Atp8a2;Scrib;Grid2;Ube3b;Ppm1a;Cacng2;Fbxo2;Slc12a6;Bsn;Cspg4;Rims3;Klc2;Elmod1;Lrrc4;Gabrb2;Opa1;Ntrk2;Polg;Kcna1;Acsl4;Nos1ap;Gabrb3;Hcn2;Grid1;Cacna1d;Scarb2;Pou3f4;Mag;Lrig2;Oprl1
MP:0000288	abnormal pericardium morphology	29	1.79547	0.00146361	0.0155066	60595;11487;93760;109880;216527;13052;230857;13642;14674;209318;57080;56233;16468;16568;16569;50523;23939;76890;17237;225164;59287;55982;234839;18717;19058;19271;105782;20732;63958	Efnb2;Braf;Mib1;Pip5k1c;Kif3b;Spint1;Cxadr;Kif3a;Ube4b;Arid1a;Actn4;Hdac7;Paxip1;Piezo1;Ncstn;Memo1;Scrib;Ppp3r1;Gna13;Mgrn1;Ccm2;Mapk7;Ece1;Ptprj;Adam10;Gps1;Jarid2;Gtf2ird1;Lats2
MP:0000914	exencephaly	30	1.77503	0.00147212	0.0155756	228361;99371;232906;235574;12006;12631;54006;14225;14232;74123;57080;208727;15194;217837;22289;16569;17118;17283;17909;74143;236539;18717;19335;56044;244058;105782;20481;20586;20588;22608	Cfl1;Ski;Fkbp8;Pip5k1c;Kdm6a;Kif3b;Foxp4;Htt;Hdac4;Marcks;Ambra1;Rgma;Smarca4;Men1;Fkbp1a;Arhgap35;Rala;Deaf1;Scrib;Rab23;Itpk1;Smarcc1;Atp2c1;Axin2;Opa1;Gtf2ird1;Ybx1;Phgdh;Arfgef2;Myo10
MP:0004703	abnormal vertebral column morphology	81	1.38985	0.00148175	0.0156389	16764;77087;69538;11772;75302;67972;26992;224671;12227;12295;12343;12361;18647;12725;104625;68018;56320;13191;54006;13655;140580;214931;14180;116701;14232;286940;20340;14672;14679;432486;606496;57080;15182;208727;15239;215114;217837;108829;16561;16796;269881;105559;17257;17765;66830;26562;17993;70729;406218;18537;18786;18949;18975;19035;19060;106042;15468;19164;19335;19377;56044;381305;19821;2068…	Hgs;Ncdn;Cacnb1;Hip1;Dbn1;Ap2a2;Ski;Fkbp8;Rnf2;Gna11;Plaa;Dctn1;Tom1l2;Gsk3a;Nacc1;Top2b;Mecp2;Clcn3;Slc6a8;Mtf2;Aff3;Fbxl16;Brd7;Jmjd1c;Ankrd11;Asxl2;Fgf9;Hdac4;Cdk14;Prickle1;Elmo1;Lasp1;Zfyve26;Cask;Usp14;Ppp5c;Pnn;Flnb;Glg1;Smarcad1;Gnptab;Mbnl2;Rala;Btbd9;Deaf1;Spns2;Kif1b;Rab23;Vcp;Antxr1;Itpk1;Smurf2;Gnai3;Egr3;Spg7;Sulf2;Map3k10;Rc3h1;Ppib;Prmt2;Capza2;Panx2;Sumf1;Col4a3bp;Hdac2;Rai1;Slc3…
MP:0013229	abnormal brain ventricle size	21	2.01786	0.00148213	0.0156389	109676;11864;11932;53418;76895;12288;12725;116701;14086;15194;16728;93730;30957;27386;18472;236539;242083;106042;56044;72145;75553	B4galt2;Mapk8ip3;Zc3h14;Cacna1c;Clcn3;Lztfl1;Htt;Prickle1;Ank2;Atp1b2;Fscn1;Rala;Ppm1l;Pafah1b1;Bicd2;Arnt2;Wdfy3;L1cam;Npas3;Phgdh;Fgfrl1
MP:0006208	lethality throughout fetal growth and development	47	1.55945	0.0015308	0.0161305	11632;228361;11845;11907;26992;12288;59035;104318;72584;104156;72194;231672;116701;14225;192176;231470;227753;15194;16468;74187;16599;16870;17217;17283;170731;21761;20602;17999;18023;66923;207728;233489;234839;19164;19377;215449;19671;105782;20481;20907;22218;225160;22084;22122;22195;63958;22608	Pbrm1;Arf6;Ate1;Nfe2l1;Fras1;Ncor2;Etv5;Carm1;Ski;Tsc2;Sumo1;Cacna1c;Fbxw8;Thoc1;Ube2l3;Ube4b;Lhx2;Picalm;Brd7;Htt;Ambra1;Csnk1d;Men1;Fkbp1a;Katnb1;Piezo1;Flna;Scrib;Mfn2;Mcm4;Tsta3;Rai1;Nedd4;Pde2a;Rap1b;Morf4l1;Stx1a;Klf3;Jarid2;Fbxl20;Gsn;Ybx1;Rce1;Cul4b;Fgfrl1;Psen1;Aip
MP:0000243	myoclonus	8	3.43173	0.00155064	0.0162734	12217;13014;14394;14417;16485;17918;18537;19063	Ppt1;Myo5a;Bsn;Gabra1;Gad2;Pcmt1;Cstb;Kcna1
MP:0008025	brain vacuoles	8	3.43173	0.00155064	0.0162734	50769;224045;72927;23936;17237;170790;17993;18578	Hepacam;Pde4b;Eif2b5;Atp8a2;Mgrn1;Mlc1;Lynx1;Ndufs4
MP:0009434	paraparesis	8	3.43173	0.00155064	0.0162734	11603;67269;13628;14800;78913;18786;107723;59025	Plaa;Eef1a2;Agtpbp1;Usp14;Agrn;Ltn1;Gria2;Slc12a6
MP:0004251	failure of heart looping	10	2.92953	0.00158635	0.0166032	71458;216527;57080;22289;23939;17260;225164;59287;55982;22284	Mib1;Mef2c;Kdm6a;Paxip1;Ncstn;Ccm2;Mapk7;Bcor;Gtf2ird1;Usp9x
MP:0001391	abnormal tail movements	12	2.6206	0.00160039	0.0167277	11778;12287;65945;12846;12890;12386;13131;270162;17993;78891;20512;21927	Scyl1;Clstn1;Ap3s2;Ctnna2;Comt;Cplx2;Tnfaip1;Slc1a3;Cacna1b;Elmod1;Ndufs4;Dab1
MP:0004738	abnormal auditory brainstem response	47	1.55515	0.00162042	0.0169142	50790;107831;16764;67269;77087;11775;11776;11941;50769;12121;12217;12289;12300;121021;13429;270162;20336;230904;14366;14401;14402;14803;14804;15166;16560;16594;269473;192198;17136;83814;70729;20320;74143;18739;18975;18994;19042;242662;12492;105782;20350;20512;216892;20975;22141;53611;211978	Adgrb1;Bicd1;Ap3d1;Vti1a;Ap3b2;Dnm1;Exoc4;Pitpnm1;Aff3;Fzd4;Ankrd11;Agtpbp1;Nedd4l;Zfyve26;Atp2b2;Kif1a;Tub;Nptn;Synj2;Sema3f;Slc1a3;Spns2;Atp8a2;Scrib;Grid2;Ppm1a;Cacng2;Fbxo2;Bsn;Cspg4;Rims3;Klc2;Elmod1;Lrrc4;Gabrb2;Opa1;Polg;Acsl4;Nos1ap;Gabrb3;Hcn2;Grid1;Cacna1d;Scarb2;Pou3f4;Mag;Lrig2
MP:0001431	abnormal eating behavior	59	1.47329	0.00167988	0.0174644	11836;11932;50769;58208;30948;14705;207565;12361;68916;12632;11441;67579;12921;382056;12988;13176;13429;13489;14180;14232;114142;14086;233908;14586;67839;14804;14810;57080;15166;99296;24131;17161;17118;13728;77582;23945;20602;320840;18029;22026;18212;23984;18616;192285;18717;52830;72590;19088;19266;19377;223864;74386;20689;20970;27387;14664;20979;230908;22141	Tardbp;Ncor2;Slc6a9;Grin1;Araf;Fkbp8;Pip5k1c;Mark2;Dnm1;Csk;Ppme1;Ptprd;Crtc1;Syt1;Cdkal1;Fgf9;Marcks;Mgll;Mboat7;Drd2;Peg3;Cask;Atp1b2;Fscn1;Tub;Pnrc2;Rapgef3;Hrh3;Phf21a;Nr2c2;Sdc3;Atp8a2;Camkk2;Grid2;Rmi1;Dcc;Bscl2;Crhr1;Cfl2;Maoa;Prkar2b;Rai1;Nfic;Foxp2;Negr1;Bin1;Sh2d3c;Fus;Ntrk2;Sall3;Gtf2ird1;Cpeb4;Chrna7;Hcn2;Pde10a;Gpsm1;Bcl11b;Ldb3;Gfra2
MP:0005329	abnormal myocardium layer morphology	46	1.56076	0.00167826	0.0174644	234734;93760;13496;11907;11938;30948;12288;58226;67252;12759;68018;13052;74006;13642;14026;116701;14225;15200;15182;16468;22289;16568;16579;16599;50523;24131;108075;270058;19094;23939;17260;17283;17237;21761;68929;70584;56426;83946;18975;26931;106042;19271;20112;22084;63958;22627	Hbegf;Efnb2;Ate1;Ltbp4;Tsc2;Mef2c;Pak4;Kdm6a;Cacna1c;Cxadr;Kif3a;Ube4b;Phip;Map1s;Arid1a;Clu;Rps6ka2;Men1;Prickle1;Fkbp1a;Atp2a2;Dnm1l;Mgrn1;Mapk7;Ptprj;Col4a3bp;Hdac2;Kifap3;Morf4l1;Bin1;Ywhae;Aars;Klf3;Ppp2r5c;Pdcd10;Jarid2;Mospd3;Polg;Cacna1h;Cap2;Mapk11;Lats2;Evl;Arid3a;Fgfrl1;Ldb3
MP:0005241	abnormal retinal ganglion layer morphology	15	2.30982	0.00174037	0.0180691	11658;114873;14824;16728;18212;18213;74143;55991;19268;225998;105782;20510;20512;20661;80890	Trim2;Alcam;Sort1;Rorb;Ntrk3;Grn;Slc1a3;Scrib;Slc1a1;L1cam;Dscaml1;Ptprf;Opa1;Ntrk2;Panx1
MP:0012113	decreased inner cell mass proliferation	13	2.47847	0.00178422	0.0184997	214498;66917;12848;110606;17217;55982;28000;19185;74370;84505;93762;20587;230908	Tardbp;Cops2;Rptor;Setdb1;Paxip1;Mcm4;Prpf19;Chordc1;Smarcb1;Smarca5;Fntb;Cdc73;Psmd4
MP:0000811	hippocampal neuron degeneration	6	4.2392	0.00182646	0.0188872	12725;26373;14800;19063;107723;70527	Ppt1;Clcn3;Clcn7;Gria2;Slc12a6;Stambp
MP:0000260	abnormal angiogenesis	44	1.56821	0.00190384	0.0195831	60595;11487;11515;11632;56380;11907;11938;109880;12288;108686;216527;12476;108013;68018;13052;238130;56431;72349;230857;13642;192176;286940;14366;67903;14674;56233;79264;23939;17260;225164;17909;234839;18717;18791;19042;19058;19164;19229;19271;56044;109905;20356;20586;243362	Efnb2;Ate1;Dusp3;Braf;Mib1;Pip5k1c;Mef2c;Gipc1;Cacna1c;Cxadr;Fzd4;Actn4;Cd151;Smarca4;Hdac7;Atp2a2;Stard13;Ptk2b;Arid3b;Flnb;Piezo1;Flna;Rala;Ppp3r1;Adcy9;Gna13;Sema5a;Ccm2;Mapk7;Ece1;Ptprj;Dock4;Ppm1a;Ccdc88a;Adam10;Col4a3bp;Rap1a;Dstn;Plat;Celf4;Krit1;Psen1;Myo10;Aip
MP:0003928	increased heart rate variability	5	5.00461	0.00191261	0.0195954	27403;56697;109676;12289;17257	Mecp2;Ank2;Akap10;Abca7;Cacna1d
MP:0009938	abnormal hippocampus granule cell morphology	5	5.00461	0.00191261	0.0195954	232975;12322;18003;52897;22631	Atp1a3;Ywhaz;Rbfox3;Nedd9;Camk2a
MP:0011167	abnormal adipose tissue development	5	5.00461	0.00191261	0.0195954	14705;59035;121021;18676;223864	Carm1;Rapgef3;Bscl2;Cspg4;Phf2
MP:0000192	abnormal mineral level	57	1.4755	0.00192697	0.0197165	11749;11776;54126;67972;224671;12287;17470;214498;68916;26554;76884;629378;56320;66892;269587;14026;114142;14325;14417;14672;67839;26385;18415;16525;76804;16561;17207;17283;67096;17751;17909;83814;20320;110784;18537;233489;18739;18994;19055;18762;19210;271457;214952;20203;66945;20350;26943;20510;20529;54403;110893;216892;20979;27060;211770;58800;20402	Dact3;Dbn1;Ap3d1;Anxa6;Gna11;Rhot2;Sdha;Trib1;Arhgef7;Pitpnm1;Picalm;Syt1;Kdm4c;Cdkal1;Rab5a;Grk6;Men1;Cul3;Nedd4l;Ppp3ca;Nptn;Nr3c2;Btbd9;Sema3f;Spns2;Kif1b;Slc31a1;Slc8a3;Cacna1b;Slc1a1;Prkcz;S100b;Eif4e3;Ptdss1;Cyfip2;Tcirg1;Foxp2;Kcnk1;Mt3;Epb41;Slc4a4;Mcf2l;Serinc3;Gad2;Pcmt1;Zfp106;Atp2b1;Hspa4l;Ftl1;Cd200;Gpsm1;Cdc73;Mmachc;Evl;Pou3f4;Trpm7;Myo10
MP:0004701	decreased circulating insulin-like growth factor I level	11	2.69636	0.00194238	0.019822	239985;13489;13728;109241;19280;19417;116838;52551;50721;58994;216233	Sgta;Mark2;Rasgrf1;Mbd5;Rims2;Drd2;Arid1b;Ptprs;Smpd3;Sirt6;Socs2
MP:0000350	abnormal cell proliferation	114	1.30158	0.00195237	0.0198978	11431;66395;228361;11857;16801;12006;207165;12226;381356;12289;12322;208650;12476;214498;57754;66917;68018;12848;12933;121021;72584;13052;13169;13178;114893;12305;94223;104418;74006;56431;14357;67204;13848;104156;14180;116701;14265;110606;67903;216963;14678;30877;23888;171469;56149;15163;15182;15254;15194;16468;16478;74187;16792;50523;17136;19094;13728;17217;17309;76055;67096;21761;23942;211401;5…	Tardbp;Git1;Laptm5;Cops2;Nap1l1;Ncor2;Etv5;Ski;Dck;Mta2;Mark2;Mgea5;Pak4;Gipc1;Bptf;Hcls1;Dbnl;Dtx1;Cxadr;Acp1;Slc6a8;Upf3b;Grasp;Rptor;Dgkz;Dcun1d1;Tsn;Sema4d;Slpi;Eif2s2;Htt;Fgf9;Ambra1;Cd151;Btg1;Cend1;Cacfd1;Stip1;Rhog;Ppp3cb;Nrf1;Setdb1;Ppp5c;Ppp3ca;Smarca1;Paxip1;Dnm1l;Ptbp1;Katnb1;Ddr1;Ephb6;St8sia1;Sppl2a;Arhgdib;Pik3c3;Arhgef1;Mcm4;Prpf19;Chordc1;Wdfy3;Rbfox3;Cblb;Cspg4;Gnl3;Sulf2;Sumo2;…
MP:0000267	abnormal heart development	41	1.5937	0.00197513	0.0201034	60595;11487;56380;12006;71458;12336;216527;68018;171508;12988;13052;74006;230857;13642;13837;14180;74123;57080;15239;16468;22289;16568;16569;16599;79264;23939;17260;225164;50884;20602;59287;93742;55982;18717;26931;106042;19271;19726;170930;21780;22284	Hgs;Efnb2;Ncor2;Mib1;Pip5k1c;Mef2c;Kdm6a;Kif3b;Csk;Cxadr;Kif3a;Foxp4;Actn4;Nckap1;Creld1;Fgf9;Tfam;Prickle1;Paxip1;Arid3b;Dnm1l;Ncstn;Capns1;Ccm2;Mapk7;Ece1;Ptprj;Bcor;Sumo2;Adam10;Col4a3bp;Epha3;Pard3;Axin2;Klf3;Ppp2r5c;Jarid2;Gtf2ird1;Krit1;Usp9x;Rfx3
MP:0003076	increased susceptibility to ischemic brain injury	8	3.3134	0.00198708	0.0201721	12286;12322;13010;72393;227753;110893;20867;110213	Cst3;Tmbim6;Stip1;Faim2;Slc8a3;Gsn;Camk2a;Cacna1a
MP:0001614	abnormal blood vessel morphology	114	1.30034	0.00201586	0.0204375	60595;11487;11515;11632;11764;192662;93760;56380;11907;11938;109880;26992;12288;58226;12297;12336;12343;212139;108686;216527;12476;108013;12759;68018;12846;171508;12988;26554;13052;56320;12305;74006;13430;238130;56431;72349;230857;13642;13837;231672;14180;116701;192176;286940;231470;14366;234366;67903;216963;14674;57080;15200;56233;15194;16400;16468;16579;16599;79264;24131;16886;108075;50791;2393…	Git1;Hbegf;Arhgdia;Efnb2;Ate1;Mapk8ip3;Fras1;Dusp3;Braf;Dbn1;Dnm2;Mib1;Pip5k1c;Mark2;Ltbp4;Tsc2;Mef2c;Magi2;Ap1b1;Pak4;Rapgef1;Gipc1;Cc2d1a;Cacna1c;Csk;Fbxw8;Spint1;Cxadr;Slit2;Ube2l3;Ube4b;Fzd4;Arid1a;Actn4;Creld1;Syt1;Brd7;Uchl3;Clu;Sdhd;Htt;Fgf9;Cd151;Ubr4;S100a1;Ntrk3;Smarca4;Hdac7;Cul3;Atp2a2;Stard13;Ptk2b;Comt;Paxip1;Arid3b;Tub;Dnm1l;Flnb;Piezo1;Ddr1;Ncstn;Flna;Rala;Capns1;Ppp3r1;Adcy9;Gna1…
MP:0001415	increased exploration in new environment	16	2.20893	0.00202063	0.0204593	12709;240025;238988;14050;14265;14799;14810;15194;268890;27386;18574;18578;18645;18767;19268;20193	Grin1;Eya3;Pde4b;Htt;S100a1;Erc2;Pde1b;Pkia;Dact2;Npas3;Pfn2;Lsamp;Ptprf;Ckb;Fmr1;Gria1
MP:0011101	prenatal lethality, incomplete penetrance	42	1.58139	0.00203315	0.0204726	11518;11735;69632;75302;11938;22589;20239;12006;13131;13138;13169;74754;13643;14228;231470;51886;432486;94221;15182;140492;16536;226922;76804;22289;16560;16728;231876;17237;53605;67563;18124;18673;53892;19164;244058;20182;20529;76742;53420;21843;65960;224826	Gopc;Add1;Fubp1;Fras1;Nap1l1;Lmtk2;Kcnq2;Fkbp4;Atrx;Ank3;Kdm6a;Dbnl;Efnb3;Snx27;Kcnn2;Atxn2;Kdm4c;Asxl2;Rgma;Atp2a2;Rxrb;Kif1a;Gnptab;Slc31a1;Mgrn1;Kcnq5;Dag1;Narfl;L1cam;Hdac2;Dhcr24;Axin2;Syt5;Arhgef12;Phb;Nr4a3;Tial1;Dab1;Twsg1;Ppm1d;Psen1;Ubr2
MP:0002666	increased circulating aldosterone level	7	3.65554	0.00203513	0.0204726	26554;16527;83814;110784;18537;54403;268980	Kcnk3;Cul3;Nedd4l;Nr3c2;Slc4a4;Strn;Pcmt1
MP:0003373	increased circulating mineralocorticoid level	7	3.65554	0.00203513	0.0204726	26554;16527;83814;110784;18537;54403;268980	Kcnk3;Cul3;Nedd4l;Nr3c2;Slc4a4;Strn;Pcmt1
MP:0006060	increased cerebral infarction size	7	3.65554	0.00203513	0.0204726	12286;12322;13010;72393;227753;110893;20867	Cst3;Stip1;Faim2;Slc8a3;Gsn;Camk2a;Cacna1a
MP:0000136	abnormal microglial cell morphology	14	2.33548	0.00219335	0.0219504	232975;17470;241447;26373;13489;14824;15194;17993;12492;78891;102857;236794;58911;20402	Atp1a3;Scyl1;Slc6a8;Htt;Drd2;Grn;Clcn7;Sumf1;Zfp106;Slc9a6;Ndufs4;Cd200;Scarb2;Cers6
MP:0006069	abnormal retinal neuronal layer morphology	37	1.62787	0.00220653	0.0220539	67269;11658;11932;50769;12217;12725;26373;26889;13131;114873;224045;238988;14265;432486;14824;16728;93730;17261;70729;18212;18213;74143;23969;55991;19063;19268;19335;19699;225998;105782;20510;20512;20661;80890;22141;50933;22359	Trim2;Ppt1;Alcam;Clcn3;Lztfl1;Sort1;Uchl3;Rorb;Eif2b5;Ntrk3;Agtpbp1;Atp1b2;Tub;Grn;Gnptab;Clcn7;Mef2d;Erc2;Slc1a3;Atp8a2;Scrib;Rab23;Pacsin1;Slc1a1;Bsn;L1cam;Reln;Dscaml1;Cln8;Ptprf;Opa1;Ntrk2;Nos1ap;Fmr1;Vldlr;Dab1;Panx1
MP:0005316	abnormal response to tactile stimuli	16	2.18383	0.00228291	0.0227295	12286;12287;23859;270162;108073;16508;56461;16560;16561;16728;23945;17993;19270;58234;57138;14664	Shank3;Slc6a9;Kcnd2;Kcnip3;Mgll;Kif1a;Kif1b;Grm7;Cacna1b;Dlg2;Slc12a5;L1cam;Elmod1;Ptprg;Ndufs4;Cacna1a
MP:0012079	abnormal spinal reflex	16	2.18383	0.00228291	0.0227295	12286;12287;23859;270162;108073;16508;56461;16560;16561;16728;23945;17993;19270;58234;57138;14664	Shank3;Slc6a9;Kcnd2;Kcnip3;Mgll;Kif1a;Kif1b;Grm7;Cacna1b;Dlg2;Slc12a5;L1cam;Elmod1;Ptprg;Ndufs4;Cacna1a
MP:0001562	abnormal circulating calcium level	20	1.9853	0.00231595	0.0229996	54126;67972;17470;214498;629378;56320;66892;14672;67839;18415;76804;17283;67096;18739;19055;19210;54403;20979;27060;20402	Dact3;Dbn1;Gna11;Arhgef7;Pitpnm1;Syt1;Kdm4c;Men1;Ppp3ca;Eif4e3;Ptdss1;Tcirg1;Slc4a4;Zfp106;Atp2b1;Hspa4l;Cd200;Gpsm1;Cdc73;Mmachc
MP:0009456	impaired cued conditioning behavior	10	2.79327	0.00232933	0.0231029	12846;382056;56320;14265;216963;20591;17257;18578;68134;211652	Git1;Dbn1;Mecp2;Upf3b;Crtc1;Pde4b;Comt;Wwc1;Fmr1;Kdm5c
MP:0010545	abnormal heart layer morphology	46	1.5305	0.00248112	0.0244833	234734;93760;13496;11907;11938;30948;12288;58226;67252;12759;68018;13052;74006;13642;14026;116701;14225;15200;15182;16468;22289;16568;16579;16599;50523;24131;108075;270058;19094;23939;17260;17283;17237;21761;68929;70584;56426;83946;18975;26931;106042;19271;20112;22084;63958;22627	Hbegf;Efnb2;Ate1;Ltbp4;Tsc2;Mef2c;Pak4;Kdm6a;Cacna1c;Cxadr;Kif3a;Ube4b;Phip;Map1s;Arid1a;Clu;Rps6ka2;Men1;Prickle1;Fkbp1a;Atp2a2;Dnm1l;Mgrn1;Mapk7;Ptprj;Col4a3bp;Hdac2;Kifap3;Morf4l1;Bin1;Ywhae;Aars;Klf3;Ppp2r5c;Pdcd10;Jarid2;Mospd3;Polg;Cacna1h;Cap2;Mapk11;Lats2;Evl;Arid3a;Fgfrl1;Ldb3
MP:0000934	abnormal telencephalon development	18	2.05904	0.00248653	0.0245056	228361;109880;107934;13131;74187;16870;30957;17118;108124;18472;93742;19164;56195;19699;93761;104027;21974;72145	Synpo;Mapk8ip3;Ptbp2;Braf;Top2b;Lhx2;Marcks;Ambra1;Napa;Smarca1;Katnb1;Pafah1b1;Wdfy3;Reln;Pard3;Celsr3;Dab1;Psen1
MP:0002805	abnormal conditioned taste aversion behavior	6	4.00369	0.00254848	0.0249577	11838;12287;14810;108073;18481;225870	Grin1;Pak3;Arc;Rin1;Grm7;Cacna1b
MP:0008458	abnormal cortical ventricular zone morphology	6	4.00369	0.00254848	0.0249577	74187;108124;19164;56195;93761;72145	Ptbp2;Napa;Smarca1;Katnb1;Wdfy3;Psen1
MP:0003424	premature neuronal precursor differentiation	4	6.00553	0.00254824	0.0249577	225164;19164;56195;72145	Ptbp2;Mib1;Wdfy3;Psen1
MP:0008440	abnormal subplate morphology	4	6.00553	0.00254824	0.0249577	13131;30957;21974;72145	Mapk8ip3;Top2b;Wdfy3;Dab1
MP:0008532	decreased chemical nociceptive threshold	4	6.00553	0.00254824	0.0249577	14799;14800;16485;107723	Gria2;Slc12a6;Kcna1;Gria1
MP:0005294	abnormal heart ventricle morphology	70	1.39896	0.00255779	0.0250174	234734;60595;11515;11632;93760;11907;11938;30948;12288;67252;12343;12759;232791;68018;13052;76884;13430;230857;13642;14026;14180;116701;14225;192176;231470;15200;15182;56233;16468;22289;16579;16599;50523;24131;108075;19094;23939;17258;17260;17283;17237;68929;20602;83814;70729;18189;18213;70584;93742;66923;18717;18791;74055;18949;18975;26931;72843;106042;19164;56044;19726;20112;20193;20563;20586;2…	Hbegf;Pbrm1;Efnb2;Ate1;Fras1;Ncor2;Dnm2;Pip5k1c;Cnot3;Ltbp4;Tsc2;Mef2c;Pak4;Kdm6a;Cacna1c;Cxadr;Slit2;Mef2a;Arid1a;Actn4;Syt1;Clu;Fgf9;Prdm4;Rps6ka2;S100a1;Ntrk3;Smarca4;Men1;Hdac7;Nedd4l;Prickle1;Fkbp1a;Atp2a2;Pnn;Flna;Rala;Adcy9;Mgrn1;Zdhhc2;Mapk7;Ece1;Cyfip2;Capza2;Col4a3bp;Hdac2;Kifap3;Bin1;Ywhae;Pard3;Plce1;Aars;Klf3;Ppp2r5c;Jarid2;Mospd3;Plat;Polg;Nos1ap;Cap2;Mapk11;Lats2;Evl;Fgfrl1;Ldb3;Yw…
MP:0001905	abnormal dopamine level	15	2.22427	0.0025652	0.0250583	319924;12669;12846;13489;235180;114142;17161;26414;18389;18791;56695;20538;81840;22215;65114	Chrm1;Ube3a;Slc6a2;Drd2;Sorcs2;Mapk10;Comt;Fez1;Apba1;Vps35;Maoa;Foxp2;Plat;Oprl1;Pnkd
MP:0000965	abnormal sensory neuron morphology	49	1.50522	0.0025813	0.0251839	104111;67269;11658;11932;11941;50769;12217;12289;12297;12725;26373;26889;21367;13131;13176;114873;13655;13839;13844;238988;14265;14401;14402;14586;432486;14824;67703;16728;93730;17261;20320;18212;18213;74143;55991;19268;19699;225998;105782;66925;27387;20510;20512;20536;20661;80890;22141;50933;22359	Trim2;Alcam;Clcn3;Lztfl1;Sort1;Uchl3;Rorb;Sdhd;Adcy3;Ntrk3;Agtpbp1;Atp2b2;Atp1b2;Tub;Grn;Nptn;Gnptab;Clcn7;Mef2d;Erc2;Slc1a3;Atp8a2;Scrib;Cacnb3;Dcc;Slc1a1;Bsn;Egr3;L1cam;Slc4a3;Reln;Gabrb2;Ephb2;Dscaml1;Cln8;Ptprf;Kirrel3;Opa1;Sh2d3c;Ntrk2;Epha5;Fmr1;Vldlr;Gabrb3;Dab1;Cacna1d;Cntn2;Gfra2;Panx1
MP:0011203	abnormal parietal yolk sac morphology	21	1.92544	0.00268074	0.0261213	108888;207165;12848;13001;67181;26554;13211;74006;110147;30877;15194;22289;170731;66923;217734;100336;19205;74370;20529;20732;20823	Pbrm1;Cops2;Csnk2b;Kdm6a;Bptf;Ctdnep1;Spint1;Rptor;Htt;Ssb;Pomt2;Cul3;Dnm1l;Ptbp1;Slc31a1;Mfn2;Gnl3;Atad3a;Dhx9;Ppp1r8;Ehmt2
MP:0000826	abnormal third ventricle morphology	13	2.36582	0.00276101	0.0267691	232906;11864;11932;53883;15194;77582;108124;27386;19164;56044;105782;20588;72145	Celsr2;Htt;Napa;Mboat7;Atp1b2;Arhgap35;Rala;Scrib;Arnt2;Wdfy3;Smarcc1;Npas3;Psen1
MP:0001529	abnormal vocalization	13	2.36582	0.00276101	0.0267691	239985;12288;58226;13385;13489;13688;207393;14265;114142;57080;17993;19125;58234	Shank3;Elfn2;Cacna1c;Eif4ebp2;Drd2;Arid1b;Foxp2;Dlg4;Prodh;Gtf2ird1;Cacna1h;Fmr1;Ndufs4
MP:0009577	abnormal developmental vascular remodeling	10	2.72979	0.00279347	0.02705	11632;56380;11907;12288;216527;13642;192176;225164;234839;20586	Efnb2;Ate1;Mib1;Cacna1c;Smarca4;Arid3b;Piezo1;Flna;Ccm2;Aip
MP:0001361	social withdrawal	5	4.61964	0.0028963	0.027872	382056;14265;14810;94275;58234	Shank3;Grin1;Crtc1;Maged1;Fmr1
MP:0001499	abnormal kindling response	5	4.61964	0.0028963	0.027872	232975;13429;14586;14681;20512	Dnm1;Atp1a3;Gnao1;Slc1a3;Gfra2
MP:0009978	abnormal cerebellum white matter morphology	5	4.61964	0.0028963	0.027872	76895;224045;432486;268902;58234	Shank3;Eif2b5;Robo2;Gnptab;Bicd2
MP:0020159	abnormal behavioral response to morphine	5	4.61964	0.0028963	0.027872	56149;18389;18791;19049;19736	Grasp;Rgs4;Plat;Ppp1r1b;Oprl1
MP:0000003	abnormal adipose tissue morphology	94	1.32361	0.00291148	0.0279833	27403;104111;56436;66395;109676;11804;11855;213498;11975;20239;12041;109880;14705;12323;207565;12354;59035;219158;67974;68916;241447;12725;232791;58799;382056;121021;13047;13123;56320;74754;13489;224045;270162;114142;14586;64337;67839;108071;606496;57080;99296;15925;243621;16478;16599;69188;230514;16981;93730;17136;13728;109241;17257;20602;20320;22026;18212;18293;74143;23984;18676;83946;18949;528…	Ptms;Kmt2e;Vgf;Ncor2;Braf;Dbn1;Crbn;Carm1;Ccny;Aplp2;Mark2;Cnot3;Rasgrf1;Tnik;Trib1;Tom1l2;Gsk3a;Usp33;Adrm1;Mecp2;Clcn3;Mbd5;Crtc1;Phip;Tsn;Arhgef11;Leprot;Lztfl1;Ogdh;Atxn2;Syt1;Cdkal1;Prdm4;Adcy3;Eif2b5;Cux1;Drd2;Stx3;Ide;Stard13;Ank2;Pnn;Tub;Pnrc2;Rapgef3;Hrh3;Nr2c2;Nptn;Sdc3;Tkt;Ppm1l;Sema3f;Camkk2;Cyp7b1;Rmi1;Tmem132a;Atp6v0a1;Bscl2;Slc1a1;Arhgap5;Camk2b;Grm5;Rgs5;Cspg4;Ahnak;Lrrn3;Prkar2b;…
MP:0020414	abnormal fibroblast physiology	29	1.71587	0.00292308	0.0280601	11431;78885;13176;114893;74006;13660;286940;14086;30877;15254;16478;74187;17217;76055;211401;224105;75725;19060;107746;19652;11852;30953;54673;64383;20481;20867;72043;22608;22793	Ski;Mgea5;Rapgef1;Coro7;Acp1;Dcun1d1;Ehd1;Stip1;Sh3glb1;Ppp5c;Fscn1;Dnm1l;Schip1;Flnb;Katnb1;Mcm4;Dcc;Gnl3;Sulf2;Phf14;Pak2;Zyx;Hint1;Mtss1;Ybx1;Rbm3;Jund;Rhob;Sirt2
MP:0014141	abnormal mesoderm morphology	19	1.98444	0.00295487	0.0282605	11487;11838;93760;207165;13211;13690;20336;14042;11426;225164;50884;18023;18193;225326;100336;19052;106042;20481;20529	Nfe2l1;Mib1;Ski;Bptf;Ppp2ca;Exoc4;Arc;Arid1a;Nckap1;Prickle1;Nsd1;Slc31a1;Pik3c3;Eif4g2;Macf1;Ext1;Adam10;Dhx9;Ppp1r8
MP:0001425	abnormal alcohol consumption	8	3.09963	0.00314576	0.029902	12287;12921;13489;14400;14810;108071;19049;18752	Grin1;Drd2;Prkcg;Gabrb1;Cacna1b;Crhr1;Grm5;Ppp1r1b
MP:0012312	impaired avoidance learning behavior	8	3.09963	0.00314576	0.029902	232975;23821;14265;14394;14810;54645;71816;211652	Grin1;Atp1a3;Bace1;Wwc1;Gabra1;Rnf180;Fmr1;Gripap1
MP:0004966	abnormal inner cell mass proliferation	13	2.33051	0.00317011	0.0300599	214498;66917;12848;110606;17217;55982;28000;19185;74370;84505;93762;20587;230908	Tardbp;Cops2;Rptor;Setdb1;Paxip1;Mcm4;Prpf19;Chordc1;Smarcb1;Smarca5;Fntb;Cdc73;Psmd4
MP:0013278	decreased fasted circulating glucose level	13	2.33051	0.00317011	0.0300599	29867;12287;232791;56320;140580;20336;14681;16601;17977;18189;19042;102857;53611	Dbn1;Vti1a;Cnot3;Exoc4;Slc6a8;Gnao1;Klf9;Ncoa1;Cabp1;Elmo1;Cacna1b;Ppm1a;Nrxn1
MP:0000854	abnormal cerebellum development	16	2.11184	0.00324495	0.0306573	53418;12286;57754;93898;12386;13131;227325;114142;14712;171469;14804;15194;27386;18212;19699;22359	B4galt2;Gnpat;Htt;Cend1;Ctnna2;Dner;Grid2;Cers1;Npas3;Reln;Foxp2;Ntrk2;Gpr37l1;Vldlr;Dab1;Cacna1a
MP:0001263	weight loss	36	1.60148	0.00330681	0.0311659	60595;11938;50769;23821;110279;76895;26363;12298;108686;12476;93898;66917;13047;13131;13628;13710;64339;14366;14394;14678;15239;215114;15194;109241;17257;110784;18176;84095;18975;19280;20187;80721;27060;22019;65960;20402	Pi4k2a;Hgs;Hip1;Mecp2;Eef1a2;Mbd5;Bace1;Fzd4;Actn4;Htt;Tpp2;Cd151;Cux1;Atp2a2;Slc19a3;Cacnb4;Nr3c2;Atp8a2;Bicd2;Chordc1;Ptprs;Ccdc88a;Fndc4;Btd;Cers1;Bcr;Tcirg1;Ryk;Nras;Gabra1;Gnai2;Zfp106;Polg;Dab1;Twsg1;Elf3
MP:0003691	abnormal microglial cell physiology	10	2.66913	0.00332859	0.0313331	73205;17470;12725;208869;224045;14824;18791;19063;237868;83433	Ppt1;Clcn3;Eif2b5;Grn;Sarm1;Plat;C9orf72;Dock3;Cd200;Trem2
MP:0003460	decreased fear-related response	9	2.84473	0.00333501	0.0313555	11838;232975;23821;14265;14394;216963;14810;57080;71816	Git1;Grin1;Atp1a3;Arc;Bace1;Gabra1;Gtf2ird1;Rnf180;Fmr1
MP:0001512	trunk curl	7	3.3631	0.0034444	0.0323058	270162;76890;17993;20320;57138;75788;216892	Smurf1;Nptn;Memo1;Spns2;Slc12a5;Elmod1;Ndufs4
MP:0004486	decreased response of heart to induced stress	7	3.3631	0.0034444	0.0323058	11431;108058;14773;16478;17161;19056;20112	Acp1;Rps6ka2;Ppp3cb;Camk2d;Maoa;Grk5;Jund
MP:0010069	increased serotonin level	6	3.79297	0.00346523	0.0324619	114142;94275;17161;102857;20907;22215	Ube3a;Slc6a8;Maged1;Maoa;Foxp2;Stx1a
MP:0005636	abnormal mineral homeostasis	57	1.43528	0.0035511	0.0332263	11749;11776;54126;67972;224671;12287;17470;214498;68916;26554;76884;629378;56320;66892;269587;14026;114142;14325;14417;14672;67839;26385;18415;16525;76804;16561;17207;17283;67096;17751;17909;83814;20320;110784;18537;233489;18739;18994;19055;18762;19210;271457;214952;20203;66945;20350;26943;20510;20529;54403;110893;216892;20979;27060;211770;58800;20402	Dact3;Dbn1;Ap3d1;Anxa6;Gna11;Rhot2;Sdha;Trib1;Arhgef7;Pitpnm1;Picalm;Syt1;Kdm4c;Cdkal1;Rab5a;Grk6;Men1;Cul3;Nedd4l;Ppp3ca;Nptn;Nr3c2;Btbd9;Sema3f;Spns2;Kif1b;Slc31a1;Slc8a3;Cacna1b;Slc1a1;Prkcz;S100b;Eif4e3;Ptdss1;Cyfip2;Tcirg1;Foxp2;Kcnk1;Mt3;Epb41;Slc4a4;Mcf2l;Serinc3;Gad2;Pcmt1;Zfp106;Atp2b1;Hspa4l;Ftl1;Cd200;Gpsm1;Cdc73;Mmachc;Evl;Pou3f4;Trpm7;Myo10
MP:0002855	abnormal cochlear ganglion morphology	15	2.14483	0.0036894	0.0343961	11776;11941;50769;12289;270162;230904;14401;14402;18212;18213;18975;12492;107723;20975;22141	Ap3d1;Ntrk3;Atp2b2;Tub;Synj2;Atp8a2;Fbxo2;Slc12a6;Elmod1;Gabrb2;Ntrk2;Polg;Gabrb3;Cacna1d;Scarb2
MP:0006007	abnormal basal ganglion morphology	15	2.14483	0.0036894	0.0343961	76895;107934;13385;242667;15194;16870;23936;18645;242083;106042;19699;58234;236794;20664;320150	Dlgap3;Shank3;Lhx2;Htt;Prickle1;Ppm1l;Bicd2;Lynx1;Reln;Pfn2;Dlg4;Sox1;Celsr3;Slc9a6;Zdhhc17
MP:0005375	adipose tissue phenotype	95	1.30854	0.00386675	0.0359631	27403;104111;56436;66395;109676;11804;11855;213498;11975;20239;12041;109880;14705;12323;207565;12354;59035;219158;67974;68916;241447;12725;232791;58799;382056;121021;13047;13123;56320;74754;13489;224045;270162;114142;14586;64337;67839;108071;606496;57080;99296;15925;243621;16478;16599;69188;230514;16981;93730;17136;13728;109241;17257;20602;20320;22026;18212;18293;74143;23984;18676;83946;18949;528…	Ptms;Kmt2e;Vgf;Ncor2;Braf;Dbn1;Crbn;Carm1;Ccny;Aplp2;Mark2;Cnot3;Rasgrf1;Tnik;Trib1;Tom1l2;Gsk3a;Usp33;Adrm1;Mecp2;Clcn3;Mbd5;Crtc1;Phip;Tsn;Arhgef11;Leprot;Lztfl1;Ogdh;Atxn2;Syt1;Cdkal1;Prdm4;Adcy3;Eif2b5;Cux1;Drd2;Stx3;Ide;Stard13;Ank2;Pnn;Tub;Pnrc2;Rapgef3;Hrh3;Nr2c2;Nptn;Sdc3;Tkt;Ppm1l;Sema3f;Camkk2;Cyp7b1;Trip10;Rmi1;Tmem132a;Atp6v0a1;Bscl2;Slc1a1;Arhgap5;Camk2b;Grm5;Rgs5;Cspg4;Ahnak;Lrrn3;P…
[truncated: 37 more rows]

## Sheet: HPOs
geneSet	description	count	enrichmentRatio	pValue	FDR	gene id	symbol
[truncated: 353 more rows]
