# Supplementary material for: Atad1 Is a Potential Candidate Gene for Prepulse Inhibition
Source: Genes (Basel). 2025 Sep 26;16(10):1139. doi: 10.3390/genes16101139 (PMC12563959; doi:10.3390/genes16101139)
Supplement: Supplementary file 1 [file genes-16-01139-s001.zip › Table S2.xlsx]

## Sheet: All_Interactions
Protein 1	Interaction	Protein 2
Aars	interacts with	Ppp2r5e
Aars	interacts with	Anapc2
Aars	interacts with	Rgs14
Aars	interacts with	Eed
Anapc2	interacts with	Ube2d2a
Rgs14	interacts with	Sptbn2
Rgs14	interacts with	Serbp1
Rgs14	interacts with	Trim3
Rgs14	interacts with	Syncrip
Rgs14	interacts with	Synpo
Rgs14	interacts with	Tsc22d4
Rgs14	interacts with	Sptan1
Rgs14	interacts with	Syt1
Rgs14	interacts with	Syt3
Rgs14	interacts with	Tpm3
Rgs14	interacts with	Tpm1
Rgs14	interacts with	Sptbn1
Rgs14	interacts with	Shank3
Rgs14	interacts with	Rpl22
Eed	interacts with	Mcm7
Eed	interacts with	Epn2
Eed	interacts with	Lsr
Eed	interacts with	Rrp15
Eed	interacts with	Fxr1
Eed	interacts with	Uba1
Eed	interacts with	Flii
Eed	interacts with	Phb2
Eed	interacts with	U2af2
Eed	interacts with	Thop1
Eed	interacts with	Napa
Eed	interacts with	Ehmt2
Eed	interacts with	Pip4k2c
Eed	interacts with	Ppp1cb
Eed	interacts with	Psmd3
Eed	interacts with	Rab5a
Eed	interacts with	Prpf8
Eed	interacts with	Ywhab
Eed	interacts with	Fxr2
Eed	interacts with	Rab5c
Eed	interacts with	Hdac2
Eed	interacts with	Snx3
Eed	interacts with	Pno1
Eed	interacts with	Gnb2l1
Eed	interacts with	Pnn
Eed	interacts with	Pspc1
Eed	interacts with	Ywhaz
Eed	interacts with	Eif3h
Eed	interacts with	Mcm4
Eed	interacts with	Pak2
Eed	interacts with	Ivns1abp
Eed	interacts with	Twf2
Eed	interacts with	Kif5b
Eed	interacts with	Hspa9
Eed	interacts with	Otub1
Eed	interacts with	Ehd1
Eed	interacts with	Scyl1
Eed	interacts with	Rps6ka4
Eed	interacts with	Huwe1
Eed	interacts with	Imp4
Eed	interacts with	Ncl
Eed	interacts with	Gsn
Eed	interacts with	Stom
Eed	interacts with	Nckap1
Eed	interacts with	Xrn2
Eed	interacts with	Naa15
Eed	interacts with	Hcn3
Eed	interacts with	Ikbkap
Eed	interacts with	Vcp
Eed	interacts with	Sfpq
Eed	interacts with	Zfp326
Eed	interacts with	Tfip11
Eed	interacts with	Smarcad1
Eed	interacts with	Lamtor1
Eed	interacts with	Flna
Eed	interacts with	Rbbp7
Eed	interacts with	Hcfc1
Eed	interacts with	Erlin2
Eed	interacts with	Vps35
Eed	interacts with	Smarca4
Eed	interacts with	Nedd4
Eed	interacts with	Ppib
Eed	interacts with	Map4
Eed	interacts with	Gak
Eed	interacts with	Vps18
Eed	interacts with	Fkbp1a
Eed	interacts with	Ltn1
Eed	interacts with	Snx2
Eed	interacts with	Hnrnpk
Eed	interacts with	Smarca5
Eed	interacts with	Rbm8a
Eed	interacts with	Fermt2
Eed	interacts with	Ogt
Eed	interacts with	Lzts2
Eed	interacts with	Eef2
Eed	interacts with	Grn
Eed	interacts with	Gnl3
Eed	interacts with	Nop2
Eed	interacts with	Eif4g1
Eed	interacts with	Sltm
Eed	interacts with	Peg3
Eed	interacts with	Picalm
Eed	interacts with	Ywhag
Eed	interacts with	Flnb
Eed	interacts with	Itsn2
Eed	interacts with	Gtf3c1
Eed	interacts with	Gnai2
Eed	interacts with	Men1
Eed	interacts with	Hip1
Eed	interacts with	Eif2s3x
Eed	interacts with	Sipa1l1
Eed	interacts with	Syncrip
Eed	interacts with	Phgdh
Eed	interacts with	Immt
Eed	interacts with	Rap1b
Eed	interacts with	Impa1
Eed	interacts with	Flot2
Eed	interacts with	Sirt2
Eed	interacts with	Szt2
Eed	interacts with	Safb2
Eed	interacts with	Rnf2
Eed	interacts with	Ybx1
Eed	interacts with	Mtf2
Eed	interacts with	Tardbp
Eed	interacts with	Ppp2r5c
Eed	interacts with	Smarca1
Eed	interacts with	Usp9x
Eed	interacts with	Ssb
Eed	interacts with	Usp14
Eed	interacts with	Mta2
Eed	interacts with	Ubr4
Eed	interacts with	Epn1
Eed	interacts with	Eif2s2
Eed	interacts with	Nsd1
Eed	interacts with	Sptan1
Eed	interacts with	Trrap
Eed	interacts with	Eif3b
Eed	interacts with	Nsf
Eed	interacts with	Ube4b
Eed	interacts with	Vps39
Eed	interacts with	Ppp1cc
Eed	interacts with	Rbbp4
Eed	interacts with	Vdac1
Eed	interacts with	Sptbn1
Eed	interacts with	Exoc2
Eed	interacts with	Rps6ka1
Eed	interacts with	Fus
Eed	interacts with	Xpo4
Eed	interacts with	Mllt4
Eed	interacts with	Tpm1
Eed	interacts with	Myo1c
Eed	interacts with	Rpl22
Eed	interacts with	Ptk2b
Eed	interacts with	Rab7
Eed	interacts with	Rpn2
Eed	interacts with	Tpm3
Eed	interacts with	Mark2
Eed	interacts with	Wars
Eed	interacts with	Eps15l1
Eed	interacts with	Mycbp2
Eed	interacts with	Macf1
Eed	interacts with	Zfr
Eed	interacts with	Phb
Eed	interacts with	Gmfb
Eed	interacts with	Prpf19
Eed	interacts with	Top1
Eed	interacts with	Ruvbl2
Eed	interacts with	Hnrnpd
Eed	interacts with	Ptbp1
Eed	interacts with	Vdac3
Eed	interacts with	Ube2k
Eed	interacts with	Nop58
Eed	interacts with	Srsf3
Eed	interacts with	Hnrnpab
Eed	interacts with	Tceb1
Eed	interacts with	Pbrm1
Eed	interacts with	Srsf1
Eed	interacts with	Hnrnpa2b1
Eed	interacts with	Nap1l1
Eed	interacts with	Jarid2
Abi2	interacts with	Eif3h
Abi2	interacts with	Baiap2
Abi2	interacts with	Abl2
Abi2	interacts with	Nckap1
Abi2	interacts with	Cyfip1
Abi2	interacts with	Enah
Abi2	interacts with	Cyfip2
Eif3h	interacts with	Gnb2l1
Eif3h	interacts with	Eif4g1
Eif3h	interacts with	Eif3j1
Baiap2	interacts with	Dlg4
Baiap2	interacts with	Evl
Baiap2	interacts with	Rgs14
Baiap2	interacts with	Inadl
Baiap2	interacts with	Ywhae
Baiap2	interacts with	Iqsec2
Baiap2	interacts with	Mark2
Baiap2	interacts with	Dlgap1
Baiap2	interacts with	Shank3
Baiap2	interacts with	Cyfip1
Baiap2	interacts with	Nckap1
Abl2	interacts with	Evl
Abl2	interacts with	Spred1
Abl2	interacts with	Spred2
Abl2	interacts with	Ptprf
Abl2	interacts with	Ptprs
Abl2	interacts with	Ptprd
Abl2	interacts with	Neo1
Abl2	interacts with	Dcc
Abl2	interacts with	Enah
Nckap1	interacts with	Syn2
Nckap1	interacts with	Syn1
Nckap1	interacts with	Ppm1b
Nckap1	interacts with	Pfn2
Nckap1	interacts with	Shank3
Cyfip1	interacts with	Fxr1
Cyfip1	interacts with	Fxr2
Cyfip1	interacts with	Nckap1
Cyfip1	interacts with	Eif4e
Cyfip1	interacts with	Eed
Cyfip1	interacts with	Drd2
Cyfip1	interacts with	Syn1
Cyfip1	interacts with	Map1b
Cyfip1	interacts with	Pfn2
Cyfip1	interacts with	Shank3
Cyfip1	interacts with	Cyfip2
Cyfip1	interacts with	Fmr1
Enah	interacts with	Evl
Enah	interacts with	Ptprf
Enah	interacts with	Ptprs
Enah	interacts with	Pfn2
Enah	interacts with	Ptpra
Enah	interacts with	Tnk2
Enah	interacts with	Ptprd
Enah	interacts with	Trim9
Enah	interacts with	Zyx
Cyfip2	interacts with	Fxr1
Cyfip2	interacts with	Fxr2
Cyfip2	interacts with	Nckap1
Cyfip2	interacts with	Pacsin1
Cyfip2	interacts with	Fmr1
Cyfip2	interacts with	Pacsin3
Cyfip2	interacts with	Shank3
Evl	interacts with	Trim9
Evl	interacts with	Pfn2
Spred2	interacts with	Top3b
Spred2	interacts with	Tesk1
Ptprf	interacts with	Ptprs
Neo1	interacts with	Robo2
Neo1	interacts with	Trim9
Neo1	interacts with	Rgmb
Neo1	interacts with	Rgma
Dcc	interacts with	Eif4e
Dcc	interacts with	Rgma
Dcc	interacts with	Myo10
Dcc	interacts with	Trim9
Dcc	interacts with	Robo2
Dcc	interacts with	Rgmb
Ablim1	interacts with	Rgs14
Ablim1	interacts with	Eed
Ablim1	interacts with	Ablim2
Ablim1	interacts with	Zyx
Ablim2	interacts with	Rgs14
Ablim2	interacts with	Zyx
Acot7	interacts with	Tia1
Tia1	interacts with	U2af2
Tia1	interacts with	Trim2
Tia1	interacts with	Vdac1
Tia1	interacts with	Tial1
Acsl4	interacts with	Eed
Actl6a	interacts with	Smarcb1
Actl6a	interacts with	Arid3a
Actl6a	interacts with	Smarcd2
Actl6a	interacts with	Mllt1
Actl6a	interacts with	Smarca2
Actl6a	interacts with	Arid3b
Actl6a	interacts with	Zbtb7b
Actl6a	interacts with	Rnf2
Actl6a	interacts with	H2afz
Actl6a	interacts with	Bptf
Actl6a	interacts with	Morf4l1
Actl6a	interacts with	Ep400
Actl6a	interacts with	Pbrm1
Actl6a	interacts with	Arid1b
Actl6a	interacts with	Trrap
Actl6a	interacts with	Ruvbl2
Actl6a	interacts with	Smarcc1
Actl6a	interacts with	Smarcc2
Actl6a	interacts with	Smarca4
Actl6a	interacts with	Arid1a
Smarcb1	interacts with	Taf1
Smarcb1	interacts with	Smarcd2
Smarcb1	interacts with	Smarcc2
Smarcb1	interacts with	Smarcc1
Arid3a	interacts with	Smarcb1
Arid3a	interacts with	Nacc1
Arid3a	interacts with	Smarca4
Arid3a	interacts with	Smarca2
Smarcd2	interacts with	Upf2
Mllt1	interacts with	Smarcb1
Mllt1	interacts with	Taf4a
Mllt1	interacts with	Rnf2
Mllt1	interacts with	Tada3
Mllt1	interacts with	Ruvbl2
Mllt1	interacts with	Taf1
Mllt1	interacts with	Trrap
Mllt1	interacts with	Wdr5
Smarca2	interacts with	Smarcb1
Smarca2	interacts with	Smarcd2
Smarca2	interacts with	Tceb1
Smarca2	interacts with	Smarcad1
Smarca2	interacts with	Taf1
Smarca2	interacts with	Smarca4
Smarca2	interacts with	Smarcc1
Smarca2	interacts with	Smarcc2
Arid3b	interacts with	Smarcb1
Arid3b	interacts with	Nacc1
Arid3b	interacts with	Smarca2
Arid3b	interacts with	Smarca4
Zbtb7b	interacts with	Zfp326
Rnf2	interacts with	Smarcb1
Rnf2	interacts with	Setdb1
Rnf2	interacts with	Smarca5
Rnf2	interacts with	Trrap
Rnf2	interacts with	Ube3a
Rnf2	interacts with	Ube2d2a
Rnf2	interacts with	Ruvbl2
Rnf2	interacts with	Wdr5
Rnf2	interacts with	Yaf2
H2afz	interacts with	Smarca4
H2afz	interacts with	Trrap
H2afz	interacts with	Morf4l1
H2afz	interacts with	Ruvbl2
H2afz	interacts with	Wdr5
H2afz	interacts with	Nap1l1
Bptf	interacts with	Smarcb1
Bptf	interacts with	Smarcd2
Bptf	interacts with	Smarca2
Bptf	interacts with	Chd5
Bptf	interacts with	Smarcad1
Bptf	interacts with	Rbbp7
Bptf	interacts with	Smarca4
Bptf	interacts with	H2afz
Bptf	interacts with	Chd6
Bptf	interacts with	Smarca5
Bptf	interacts with	Ep400
Bptf	interacts with	Smarcc1
Bptf	interacts with	Smarca1
Bptf	interacts with	Phf21a
Bptf	interacts with	Rbbp4
Bptf	interacts with	Smarcc2
Bptf	interacts with	Nap1l1
Bptf	interacts with	Wdr5
Bptf	interacts with	Ncor2
Morf4l1	interacts with	Sin3b
Morf4l1	interacts with	Rbbp7
Morf4l1	interacts with	Rnf2
Morf4l1	interacts with	Rbbp4
Morf4l1	interacts with	Ruvbl2
Morf4l1	interacts with	Trrap
Ep400	interacts with	Hdac2
Ep400	interacts with	Mllt1
Ep400	interacts with	Smarca2
Ep400	interacts with	Smarca4
Ep400	interacts with	H2afz
Ep400	interacts with	Smarca5
Ep400	interacts with	Hdac6
Ep400	interacts with	Smarca1
Ep400	interacts with	Rnf2
Ep400	interacts with	Morf4l1
Ep400	interacts with	Ruvbl2
Ep400	interacts with	Trrap
Pbrm1	interacts with	Smarcb1
Pbrm1	interacts with	Smarcd2
Pbrm1	interacts with	Smarca2
Pbrm1	interacts with	Smarca4
Pbrm1	interacts with	Smarcc1
Pbrm1	interacts with	Smarcc2
Arid1b	interacts with	Smarcb1
Arid1b	interacts with	Smarcd2
Arid1b	interacts with	Smarca2
Arid1b	interacts with	Kdm4c
Arid1b	interacts with	Smarca4
Arid1b	interacts with	Smarcc1
Arid1b	interacts with	Smarcc2
Arid1b	interacts with	Pbrm1
Ruvbl2	interacts with	Trrap
Smarcc1	interacts with	Smarcd2
Smarcc1	interacts with	Wwp2
Smarcc1	interacts with	Smarcc2
Smarcc2	interacts with	Smarcd2
Smarcc2	interacts with	Taf4a
Smarcc2	interacts with	Tnk2
Smarca4	interacts with	Smarcb1
Smarca4	interacts with	Smarcd2
Smarca4	interacts with	Smarcad1
Smarca4	interacts with	Tceb1
Smarca4	interacts with	Taf1
Smarca4	interacts with	Smarcc1
Smarca4	interacts with	Smarcc2
Arid1a	interacts with	Smarcb1
Arid1a	interacts with	Hdac2
Arid1a	interacts with	Smarcd2
Arid1a	interacts with	Smarca2
Arid1a	interacts with	Carm1
Arid1a	interacts with	Smarca4
Arid1a	interacts with	Smarcc1
Arid1a	interacts with	Smarcc2
Arid1a	interacts with	Pbrm1
Arid1a	interacts with	Arid1b
Actl6b	interacts with	Smarcb1
Actl6b	interacts with	Arid3a
Actl6b	interacts with	Smarcd2
Actl6b	interacts with	Mllt1
Actl6b	interacts with	Smarca2
Actl6b	interacts with	Smarca4
Actl6b	interacts with	H2afz
Actl6b	interacts with	Ep400
Actl6b	interacts with	Morf4l1
Actl6b	interacts with	Smarcc1
Actl6b	interacts with	Trrap
Actl6b	interacts with	Smarcc2
Actl6b	interacts with	Bptf
Actl6b	interacts with	Ruvbl2
Actl6b	interacts with	Pbrm1
Actl6b	interacts with	Arid1b
Actl6b	interacts with	Arid3b
Actl6b	interacts with	Arid1a
Actn1	interacts with	Ckb
Actn1	interacts with	Sumo3
Actn1	interacts with	Sumo2
Actn1	interacts with	Eed
Actn1	interacts with	Rgs14
Actn1	interacts with	Camk2a
Actn1	interacts with	Cacna1c
Actn1	interacts with	Tpm1
Actn1	interacts with	Dag1
Actn1	interacts with	Actn2
Actn1	interacts with	Ldb3
Actn1	interacts with	Zyx
Actn1	interacts with	Actn4
Ckb	interacts with	Fkbp1a
Ckb	interacts with	Eed
Ckb	interacts with	Inadl
Ckb	interacts with	Phgdh
Ckb	interacts with	Mt3
Ckb	interacts with	Tpm1
Ckb	interacts with	Tceb1
Ckb	interacts with	Ywhaq
Ckb	interacts with	Scly
Ckb	interacts with	Npepps
Sumo3	interacts with	Top2b
Sumo3	interacts with	Ufd1l
Sumo3	interacts with	Vcp
Sumo2	interacts with	Top2b
Sumo2	interacts with	Sumo3
Sumo2	interacts with	Vcp
Sumo2	interacts with	Ufd1l
Camk2a	interacts with	Dlg4
Camk2a	interacts with	Lin7a
Camk2a	interacts with	Capn1
Camk2a	interacts with	Grin1
Camk2a	interacts with	Lin7c
Camk2a	interacts with	Cyfip1
Camk2a	interacts with	Inadl
Camk2a	interacts with	Rgs14
Camk2a	interacts with	Camk2g
Camk2a	interacts with	Tnk2
Camk2a	interacts with	Shank3
Camk2a	interacts with	Camk2d
Camk2a	interacts with	Camk2b
Cacna1c	interacts with	Cacnb3
Cacna1c	interacts with	Cacnb1
Cacna1c	interacts with	Calm2
Cacna1c	interacts with	Cacnb4
Cacna1c	interacts with	Calm1
Cacna1c	interacts with	Rimbp2
Cacna1c	interacts with	Cacna1d
Tpm1	interacts with	Tpm3
Dag1	interacts with	Naa35
Dag1	interacts with	Snta1
Dag1	interacts with	Ubash3b
Dag1	interacts with	Gpc1
Dag1	interacts with	Magi1
Dag1	interacts with	Robo2
Actn2	interacts with	Sumo3
Actn2	interacts with	Ldb3
Actn2	interacts with	Grin1
Actn2	interacts with	Actn4
Actn2	interacts with	Sumo2
Actn2	interacts with	Camk2a
Actn2	interacts with	Tpm1
Ldb3	interacts with	Prkcb
Ldb3	interacts with	Prkcg
Ldb3	interacts with	Prkcz
Actn4	interacts with	Ckb
Actn4	interacts with	Sumo3
Actn4	interacts with	Ldb3
Actn4	interacts with	Hgs
Actn4	interacts with	Ncl
Actn4	interacts with	Dhx9
Actn4	interacts with	Trim3
Actn4	interacts with	Atxn2
Actn4	interacts with	Syncrip
Actn4	interacts with	Sumo2
Actn4	interacts with	Tia1
Actn4	interacts with	Eed
Actn4	interacts with	Fmr1
Actn4	interacts with	Ybx1
Actn4	interacts with	Hnrnpa2b1
Grin1	interacts with	Ppp5c
Grin1	interacts with	Shc3
Grin1	interacts with	Sptbn1
Grin1	interacts with	L1cam
Grin1	interacts with	Klc2
Grin1	interacts with	Prkcb
Grin1	interacts with	Plcg1
Grin1	interacts with	Ppp3ca
Grin1	interacts with	Myo5a
Grin1	interacts with	Prkar2b
Grin1	interacts with	Nsf
Grin1	interacts with	Neto1
Grin1	interacts with	Psen1
Grin1	interacts with	Prkcg
Grin1	interacts with	Map2
Grin1	interacts with	Homer1
Grin1	interacts with	Ptk2b
Grin1	interacts with	Shank3
Hgs	interacts with	Ntrk2
Hgs	interacts with	Trim3
Hgs	interacts with	Stx12
Hgs	interacts with	Ptpn23
Hgs	interacts with	Nedd4
Hgs	interacts with	Stam2
Ncl	interacts with	Zbtb7b
Ncl	interacts with	Paip2b
Ncl	interacts with	Stau1
Ncl	interacts with	Ybx1
Ncl	interacts with	Top1
Dhx9	interacts with	Top2b
Dhx9	interacts with	Ncl
Dhx9	interacts with	Zbtb7b
Dhx9	interacts with	Morf4l1
Dhx9	interacts with	Eed
Dhx9	interacts with	Sumo1
Dhx9	interacts with	Stau1
Dhx9	interacts with	Fmr1
Dhx9	interacts with	Hnrnpab
Dhx9	interacts with	Hnrnpd
Dhx9	interacts with	Fus
Dhx9	interacts with	Ybx1
Trim3	interacts with	Ube2k
Atxn2	interacts with	G3bp1
Atxn2	interacts with	Rptor
Atxn2	interacts with	Ncl
Atxn2	interacts with	Eif4e
Atxn2	interacts with	Dhx9
Atxn2	interacts with	Fbxw8
Atxn2	interacts with	Eif4g1
Atxn2	interacts with	Ddx1
Atxn2	interacts with	Syncrip
Atxn2	interacts with	Ybx1
Atxn2	interacts with	Fmr1
Atxn2	interacts with	Tia1
Atxn2	interacts with	Fus
Atxn2	interacts with	Ddx6
Syncrip	interacts with	Zbtb7b
Syncrip	interacts with	Tia1
Syncrip	interacts with	Ybx1
Fmr1	interacts with	Fxr1
Fmr1	interacts with	Khsrp
Fmr1	interacts with	Fxr2
Fmr1	interacts with	Top3b
Fmr1	interacts with	Serbp1
Fmr1	interacts with	Ubap2l
Fmr1	interacts with	Map1b
Fmr1	interacts with	Ybx1
Fmr1	interacts with	Map1a
Fmr1	interacts with	Hnrnpab
Fmr1	interacts with	Hnrnpd
Fmr1	interacts with	Tia1
Ybx1	interacts with	Zbtb7b
Hnrnpa2b1	interacts with	U2af2
Hnrnpa2b1	interacts with	Prpf8
Hnrnpa2b1	interacts with	Ppp2ca
Hnrnpa2b1	interacts with	Snw1
Hnrnpa2b1	interacts with	Hnrnpk
Hnrnpa2b1	interacts with	Syncrip
Hnrnpa2b1	interacts with	Ybx1
Hnrnpa2b1	interacts with	Tardbp
Hnrnpa2b1	interacts with	Hnrnpab
Hnrnpa2b1	interacts with	Prpf19
Hnrnpa2b1	interacts with	Hnrnpd
Hnrnpa2b1	interacts with	Ptbp1
Actr1a	interacts with	Capza2
Actr1a	interacts with	Dync1h1
Actr1a	interacts with	Dctn2
Actr1a	interacts with	Eed
Actr1a	interacts with	Robo2
Actr1a	interacts with	Capzb
Actr1a	interacts with	Dync1i2
Actr1a	interacts with	Dctn1
Capza2	interacts with	Dlg4
Capza2	interacts with	Rgs14
Capza2	interacts with	Grn
Capza2	interacts with	Eed
Capza2	interacts with	Cnot7
Capza2	interacts with	S100a1
Capza2	interacts with	Shank3
Capza2	interacts with	Dctn1
Capza2	interacts with	Dync1h1
Capza2	interacts with	Mtpn
Capza2	interacts with	Dctn2
Capza2	interacts with	S100b
Capza2	interacts with	Capzb
Dync1h1	interacts with	Dynll1
Dync1h1	interacts with	Ppp1cb
Dync1h1	interacts with	Top2b
Dync1h1	interacts with	Ppp1cc
Dync1h1	interacts with	Eed
Dync1h1	interacts with	Kif3b
Dync1h1	interacts with	Sfpq
Dync1h1	interacts with	Mapre2
Dync1h1	interacts with	Katnb1
Dync1h1	interacts with	Srsf1
Dync1h1	interacts with	Mapre1
Dync1h1	interacts with	Gcn1l1
Dync1h1	interacts with	Tuba3b
Dync1h1	interacts with	Dynll2
Dync1h1	interacts with	Dync1i1
Dync1h1	interacts with	Dync1i2
Dync1h1	interacts with	Pafah1b1
Dctn2	interacts with	Dynll1
Dctn2	interacts with	Dync1h1
Dctn2	interacts with	Gnb2l1
Dctn2	interacts with	Pafah1b1
Dctn2	interacts with	Pnn
Dctn2	interacts with	Herc1
Dctn2	interacts with	Pag1
Dctn2	interacts with	Ppp4c
Dctn2	interacts with	Ppp1r12a
Dctn2	interacts with	Rabep1
Dctn2	interacts with	Zfp207
Dctn2	interacts with	Dync1i1
Dctn2	interacts with	Dync1i2
Robo2	interacts with	Ube3a
Robo2	interacts with	Slit2
Capzb	interacts with	Dync1h1
Capzb	interacts with	Dbnl
Capzb	interacts with	Dbn1
Capzb	interacts with	Dctn2
Capzb	interacts with	Mtpn
Capzb	interacts with	Grn
Capzb	interacts with	Rgs14
Capzb	interacts with	Cfl2
Capzb	interacts with	Dync1i2
Capzb	interacts with	Dstn
Capzb	interacts with	Cltc
Capzb	interacts with	Eed
Capzb	interacts with	Cfl1
Capzb	interacts with	Dync1i1
Capzb	interacts with	Dctn1
Dync1i2	interacts with	Dynll1
Dync1i2	interacts with	Dynll2
Dync1i2	interacts with	Serbp1
Dync1i2	interacts with	Map2
Dync1i2	interacts with	Prune2
Dctn1	interacts with	Dynll1
Dctn1	interacts with	Dync1h1
Dctn1	interacts with	Snx3
Dctn1	interacts with	Pafah1b1
Dctn1	interacts with	Kif5b
Dctn1	interacts with	Mapre2
Dctn1	interacts with	Dctn2
Dctn1	interacts with	Mapre1
Dctn1	interacts with	Vps35
Dctn1	interacts with	Snx2
Dctn1	interacts with	Herc1
Dctn1	interacts with	Zfp207
Dctn1	interacts with	Htt
Dctn1	interacts with	Dync1i2
Dctn1	interacts with	Vps26a
Dctn1	interacts with	Kif5a
Dctn1	interacts with	Eed
Dctn1	interacts with	Snx27
Dctn1	interacts with	Kif3a
Dctn1	interacts with	Dync1i1
Actr3	interacts with	Dbnl
Actr3	interacts with	Nckipsd
Actr3	interacts with	Rgs14
Actr3	interacts with	Eed
Actr3	interacts with	Gmfb
Dbnl	interacts with	Pag1
Dbnl	interacts with	Gak
Dbnl	interacts with	Ogt
Dbnl	interacts with	Hspbp1
Dbnl	interacts with	Tpm3
Dbnl	interacts with	Hip1
Gmfb	interacts with	Rps6ka1
Acvr2a	interacts with	Inhbb
Acvr2a	interacts with	Magi2
Acvr2a	interacts with	Reps2
Magi2	interacts with	Nedd9
Adam10	interacts with	Mme
Adam10	interacts with	Igsf8
Adam10	interacts with	Wdr26
Adam10	interacts with	Anxa6
Anxa6	interacts with	Thop1
Anxa6	interacts with	Igsf8
Anxa6	interacts with	Kcnq2
Anxa6	interacts with	Pag1
Adam11	interacts with	Adam22
Adam11	interacts with	Adam23
Adam22	interacts with	Dlg4
Adam22	interacts with	Adam23
Dlg4	interacts with	Uba1
Dlg4	interacts with	Grik5
Dlg4	interacts with	Grm3
Dlg4	interacts with	Phb2
Dlg4	interacts with	Huwe1
Dlg4	interacts with	Fscn1
Dlg4	interacts with	Dstn
Dlg4	interacts with	Ppp3cb
Dlg4	interacts with	Rgs14
Dlg4	interacts with	Kif13a
Dlg4	interacts with	Sipa1l1
Dlg4	interacts with	Thy1
Dlg4	interacts with	Ptpn5
Dlg4	interacts with	Ncam1
Dlg4	interacts with	Pde10a
Dlg4	interacts with	Ywhae
Dlg4	interacts with	Gnao1
Dlg4	interacts with	Sptbn1
Dlg4	interacts with	Slc1a2
Dlg4	interacts with	Exoc4
Dlg4	interacts with	Drd2
Dlg4	interacts with	Syt1
Dlg4	interacts with	Iqsec1
Dlg4	interacts with	Map1b
Dlg4	interacts with	Kcna1
Dlg4	interacts with	Nrxn1
Dlg4	interacts with	Iqsec2
Dlg4	interacts with	Kcnab2
Dlg4	interacts with	Neto1
Dlg4	interacts with	Kcnd2
Dlg4	interacts with	Dlgap4
Dlg4	interacts with	Llgl1
Dlg4	interacts with	Kcna3
Dlg4	interacts with	Grin2c
Dlg4	interacts with	Map1a
Dlg4	interacts with	Nlgn2
Dlg4	interacts with	Gria4
Dlg4	interacts with	Ntrk2
Dlg4	interacts with	Dlgap3
Dlg4	interacts with	Gria2
Dlg4	interacts with	Nlgn1
Dlg4	interacts with	Gria1
Dlg4	interacts with	Grin1
Dlg4	interacts with	Dlgap1
Adcy3	interacts with	Zbtb7b
Adcy9	interacts with	Gucy1b3
Gucy1b3	interacts with	Pip4k2b
Gucy1b3	interacts with	Mpp6
Add1	interacts with	Mtpn
Add1	interacts with	Smarca4
Add1	interacts with	Smarcc1
Add1	interacts with	Tia1
Mtpn	interacts with	Srpk2
Add3	interacts with	Rgs14
Adk	interacts with	Eno2
Adk	interacts with	Gss
Adk	interacts with	Pfn2
Adk	interacts with	Cfl1
Adk	interacts with	Cfl2
Adk	interacts with	Dstn
Adk	interacts with	Ahcyl2
Pfn2	interacts with	Syn2
Pfn2	interacts with	Syn1
Cfl1	interacts with	Limk1
Cfl1	interacts with	Pfn2
Cfl1	interacts with	Limk2
Cfl1	interacts with	Eed
Cfl1	interacts with	Ube2l3
Cfl1	interacts with	Ssh1
Cfl2	interacts with	Limk1
Cfl2	interacts with	Rgs14
Cfl2	interacts with	Pfn2
Cfl2	interacts with	Ube2l3
Cfl2	interacts with	Dstn
Cfl2	interacts with	Limk2
Dstn	interacts with	Ppif
Dstn	interacts with	Pfn2
Dstn	interacts with	Eed
Dstn	interacts with	Ube2l3
Ahcyl2	interacts with	Slc4a8
Ahcyl2	interacts with	Tia1
Ahcyl2	interacts with	Slc4a3
Ahcyl2	interacts with	Slc4a4
Adrbk1	interacts with	Gnaq
Adrbk1	interacts with	Ddx6
Adrbk1	interacts with	Ptprf
Adrbk1	interacts with	Prkcb
Adrbk1	interacts with	Nedd4
Adrbk1	interacts with	Nedd4l
Adrbk1	interacts with	Git1
Gnaq	interacts with	Ric8
Gnaq	interacts with	Rgs4
Ddx6	interacts with	G3bp1
Ddx6	interacts with	Rptor
Ddx6	interacts with	Ncl
Ddx6	interacts with	Eif4e
Ddx6	interacts with	Pim3
Ddx6	interacts with	Ybx1
Ddx6	interacts with	Fmr1
Ddx6	interacts with	Eed
Ddx6	interacts with	Rc3h1
Prkcb	interacts with	Usp9x
Prkcb	interacts with	Tia1
Prkcb	interacts with	Stxbp1
Prkcb	interacts with	Shank3
Nedd4	interacts with	Ywhab
Nedd4	interacts with	Zbtb7b
Nedd4	interacts with	Smurf2
Nedd4	interacts with	Smurf1
Nedd4	interacts with	Ywhae
Nedd4	interacts with	Tnk2
Nedd4	interacts with	Psmd4
Nedd4	interacts with	Ube2k
Nedd4	interacts with	Ube2l3
Nedd4	interacts with	Tnik
Nedd4	interacts with	Ube2d2a
Nedd4l	interacts with	Ywhab
Nedd4l	interacts with	Ywhag
Nedd4l	interacts with	Ywhae
Nedd4l	interacts with	Psmd4
Nedd4l	interacts with	Ybx1
Nedd4l	interacts with	Ywhaq
Nedd4l	interacts with	Ube2l3
Nedd4l	interacts with	Ube2k
Nedd4l	interacts with	Ube2d2a
Git1	interacts with	Scrib
Git1	interacts with	Pak2
Git1	interacts with	Git2
Adrm1	interacts with	Psmd3
Adrm1	interacts with	Psma7
Adrm1	interacts with	Zbtb7b
Adrm1	interacts with	Vcp
Adrm1	interacts with	Psma1
Adrm1	interacts with	Psmd10
Adrm1	interacts with	Psma4
Adrm1	interacts with	Cops2
Adrm1	interacts with	Ube3a
Adrm1	interacts with	Usp14
Adrm1	interacts with	Psmd4
Psmd3	interacts with	Zbtb7b
Psmd3	interacts with	Tia1
Psmd3	interacts with	Ube3a
Psmd3	interacts with	Vcp
Psmd3	interacts with	Usp14
Psmd3	interacts with	Psmd4
Psma7	interacts with	Psmd3
Psma7	interacts with	Ube3a
Psma7	interacts with	Vcp
Psma7	interacts with	Usp14
Psma7	interacts with	Psmd4
Psma1	interacts with	Psmd3
Psma1	interacts with	Psma7
Psma1	interacts with	Vcp
Psma1	interacts with	Sort1
Psma1	interacts with	Ube3a
Psma1	interacts with	2015-09-01
Psma1	interacts with	Usp14
Psma1	interacts with	Psma4
Psma1	interacts with	Psmd4
Psmd10	interacts with	Psmd3
Psmd10	interacts with	Usp14
Psmd10	interacts with	Psmd4
Psma4	interacts with	Psmd3
Psma4	interacts with	Psma7
Psma4	interacts with	Vcp
Psma4	interacts with	Tia1
Psma4	interacts with	Ube3a
Psma4	interacts with	Psmd4
Psma4	interacts with	Usp14
Cops2	interacts with	Setdb1
Cops2	interacts with	Psmd3
Cops2	interacts with	Ddb1
Cops2	interacts with	Epb4.1l2
Cops2	interacts with	Cul4b
Cops2	interacts with	Psmd4
Cops2	interacts with	Dync1i2
Cops2	interacts with	Usp14
Cops2	interacts with	Plcg1
Cops2	interacts with	Tceb1
Cops2	interacts with	Crbn
Cops2	interacts with	Cul3
Cops2	interacts with	Gps1
Ube3a	interacts with	Ufd1l
Usp14	interacts with	Vcp
Psmd4	interacts with	Vcp
Psmd4	interacts with	Stub1
Psmd4	interacts with	Sort1
Psmd4	interacts with	Wwp2
Psmd4	interacts with	Wwp1
Psmd4	interacts with	Smurf2
Psmd4	interacts with	Smurf1
Psmd4	interacts with	Ube3a
Psmd4	interacts with	Usp14
Agfg1	interacts with	Dbnl
Agfg1	interacts with	Ppme1
Agfg1	interacts with	Ogt
Agfg1	interacts with	Hspbp1
Agfg1	interacts with	Eps15l1
Ppme1	interacts with	Ppp2r5d
Ppme1	interacts with	Strn3
Ppme1	interacts with	Ppp2ca
Ppme1	interacts with	Ppp4c
Ppme1	interacts with	Ppp2r5a
Ogt	interacts with	Ppp1cb
Ogt	interacts with	Ppme1
Ogt	interacts with	Trak1
Ogt	interacts with	Rnf2
Ogt	interacts with	Ppp1cc
Hspbp1	interacts with	Ppme1
Hspbp1	interacts with	Ogt
Eps15l1	interacts with	Hgs
Eps15l1	interacts with	Gak
Eps15l1	interacts with	Itsn2
Eps15l1	interacts with	Itsn1
Ago2	interacts with	Fxr1
Ago2	interacts with	G3bp1
Ago2	interacts with	Fxr2
Ago2	interacts with	Ncl
Ago2	interacts with	Dhx36
Ago2	interacts with	Eif4e
Ago2	interacts with	Fkbp4
Ago2	interacts with	Dhx9
Ago2	interacts with	Rps6ka1
Ago2	interacts with	Cltc
Ago2	interacts with	Mef2c
Ago2	interacts with	Cnot7
Ago2	interacts with	Eif4g1
Ago2	interacts with	Ybx1
Ago2	interacts with	Atxn2
Ago2	interacts with	Rc3h1
Ago2	interacts with	Htt
Ago2	interacts with	Ago3
Ago2	interacts with	Hnrnpd
Ago2	interacts with	Ddx6
Ago2	interacts with	Fmr1
Fxr1	interacts with	Zbtb7b
Fxr1	interacts with	Map1a
Fxr1	interacts with	Ubap2l
Fxr1	interacts with	Top3b
Fxr1	interacts with	Serbp1
Fxr1	interacts with	Map1b
Fxr1	interacts with	Impact
Fxr1	interacts with	Fxr2
G3bp1	interacts with	Ssb
G3bp1	interacts with	Ubap2l
G3bp1	interacts with	Hspa9
G3bp1	interacts with	Ybx1
G3bp1	interacts with	Hdac6
Fxr2	interacts with	G3bp1
Fxr2	interacts with	Zbtb7b
Fxr2	interacts with	Rps6ka1
Fxr2	interacts with	Serbp1
Fxr2	interacts with	Map1a
Fxr2	interacts with	Map1b
Fxr2	interacts with	Ubap2l
Dhx36	interacts with	Eed
Eif4e	interacts with	Mknk2
Eif4e	interacts with	Eif4ebp2
Eif4e	interacts with	Rptor
Eif4e	interacts with	Ncl
Eif4e	interacts with	Vps39
Eif4e	interacts with	Tia1
Eif4e	interacts with	Eif4g2
Eif4e	interacts with	Fmr1
Eif4e	interacts with	Eif4g1
Fkbp4	interacts with	Gnb2l1
Fkbp4	interacts with	Stip1
Fkbp4	interacts with	S100a1
Rps6ka1	interacts with	Rps6ka2
Rps6ka1	interacts with	S100b
Cltc	interacts with	Epn2
Cltc	interacts with	Ocrl
Cltc	interacts with	Hgs
Cltc	interacts with	Grin1
Cltc	interacts with	Map1lc3a
Cltc	interacts with	Vcp
Cltc	interacts with	Gak
Cltc	interacts with	Dnajc6
Cltc	interacts with	Picalm
Cltc	interacts with	Hip1
Cltc	interacts with	Ywhae
Cltc	interacts with	Dnm1
Cltc	interacts with	Tia1
Cltc	interacts with	Epn1
Cltc	interacts with	Cops2
Cltc	interacts with	Eed
Cltc	interacts with	Tnk2
Cltc	interacts with	Dnm2
Mef2c	interacts with	Phb2
Cnot7	interacts with	Rc3h1
Cnot7	interacts with	Ddx6
Eif4g1	interacts with	Fxr1
Eif4g1	interacts with	G3bp1
Eif4g1	interacts with	Gnb2l1
Eif4g1	interacts with	Fmr1
Eif4g1	interacts with	Hnrnpd
Eif4g1	interacts with	Eif4g2
Htt	interacts with	Stx1a
Htt	interacts with	Pak2
Htt	interacts with	Vcp
Htt	interacts with	Sh3gl3
Htt	interacts with	Serbp1
Htt	interacts with	Zdhhc17
Htt	interacts with	Pacsin1
Htt	interacts with	Ywhag
Htt	interacts with	Immt
Htt	interacts with	Ybx1
Htt	interacts with	Tpm1
Htt	interacts with	Stxbp1
Htt	interacts with	Stx1b
Htt	interacts with	Sptan1
Htt	interacts with	Sh3glb1
Htt	interacts with	Syt1
Htt	interacts with	Vdac1
Htt	interacts with	Usp9x
Htt	interacts with	Syn1
Htt	interacts with	Slc1a2
Htt	interacts with	Ube2k
Ago3	interacts with	Ap3d1
Ago3	interacts with	Hspa9
Ago3	interacts with	Stau1
Hnrnpd	interacts with	U2af2
Hnrnpd	interacts with	Khsrp
Hnrnpd	interacts with	Ncl
Hnrnpd	interacts with	Ptbp2
Hnrnpd	interacts with	Hnrnpk
Hnrnpd	interacts with	Syncrip
Hnrnpd	interacts with	Ybx1
Hnrnpd	interacts with	2009-09-01
Hnrnpd	interacts with	Ptbp1
Ap3d1	interacts with	Pip4k2c
Ap3d1	interacts with	Cdc73
Ap3d1	interacts with	Pip4k2b
Ap3d1	interacts with	Eed
Ap3d1	interacts with	Kif3a
Ap3d1	interacts with	Dnajc6
Ap3d1	interacts with	Gak
Ap3d1	interacts with	Epb4.1l1
Ap3d1	interacts with	Ap3s2
Hspa9	interacts with	Sdha
Hspa9	interacts with	Mib1
Hspa9	interacts with	Tia1
Hspa9	interacts with	Nrf1
Hspa9	interacts with	Stub1
Stau1	interacts with	Zbtb7b
Stau1	interacts with	Ybx1
Agrn	interacts with	Eed
Agrn	interacts with	Dag1
Agtpbp1	interacts with	Dpysl2
Dpysl2	interacts with	Evl
Dpysl2	interacts with	Trim3
Dpysl2	interacts with	Rai1
Dpysl2	interacts with	Peo1
Dpysl2	interacts with	Trappc9
Dpysl2	interacts with	Nudt21
Dpysl2	interacts with	Srsf3
Dpysl2	interacts with	Impad1
Dpysl2	interacts with	2009-09-01
Dpysl2	interacts with	Pde2a
Dpysl2	interacts with	Mt3
Dpysl2	interacts with	Nedd4l
Dpysl2	interacts with	Trim9
Dpysl2	interacts with	2006-09-01
Dpysl2	interacts with	Syn3
Dpysl2	interacts with	Dync1i1
Dpysl2	interacts with	Map1a
Dpysl2	interacts with	2003-09-01
Ahctf1	interacts with	Eed
Aip	interacts with	Chordc1
Aip	interacts with	Gna13
Aip	interacts with	Gnaq
Chordc1	interacts with	Fkbp4
Chordc1	interacts with	Ppp5c
Gna13	interacts with	Gnai3
Gna13	interacts with	Ppp5c
Gna13	interacts with	Pag1
Gna13	interacts with	Gnao1
Gna13	interacts with	Gnai2
Gna13	interacts with	Ric8
Gna13	interacts with	Gnaq
Akap10	interacts with	Prkar2b
Akt3	interacts with	Braf
Akt3	interacts with	Prkcz
Braf	interacts with	Eed
Braf	interacts with	Ywhag
Braf	interacts with	Phb
Braf	interacts with	Ywhae
Braf	interacts with	Ywhab
Braf	interacts with	Rap1a
Braf	interacts with	Rap1b
Braf	interacts with	Ywhaz
Braf	interacts with	Nras
Braf	interacts with	Hras
Prkcz	interacts with	Wwc1
Prkcz	interacts with	Stxbp5l
Aldoa	interacts with	Gnb2l1
Aldoa	interacts with	Tkt
Aldoa	interacts with	Ppib
Aldoa	interacts with	Htt
Gnb2l1	interacts with	Itga3
Gnb2l1	interacts with	Ifrd1
Gnb2l1	interacts with	Pno1
Gnb2l1	interacts with	Mapre2
Gnb2l1	interacts with	Mapre1
Gnb2l1	interacts with	Pde4b
Gnb2l1	interacts with	Htt
Gnb2l1	interacts with	Xrn1
Gnb2l1	interacts with	Serbp1
Gnb2l1	interacts with	Prkcb
Gnb2l1	interacts with	Tceb1
Gnb2l1	interacts with	Rpl22
Tkt	interacts with	Ufm1
Als2	interacts with	Dlg4
Als2	interacts with	Dctn2
Als2	interacts with	Gria2
Als2	interacts with	Dctn1
Gria2	interacts with	Gria4
Gria2	interacts with	Tmub1
Gria2	interacts with	Nsf
Ambra1	interacts with	Dynll1
Ambra1	interacts with	Ddb1
Ambra1	interacts with	Cul4b
Ambra1	interacts with	Bptf
Ambra1	interacts with	Kdm6a
Dynll1	interacts with	Eed
Dynll1	interacts with	Zfp207
Dynll1	interacts with	Mag
Dynll1	interacts with	Strn4
Dynll1	interacts with	Dynll2
Dynll1	interacts with	Pafah1b1
Ddb1	interacts with	Ehmt2
Ddb1	interacts with	Zbtb7b
Ddb1	interacts with	Eed
Ddb1	interacts with	Sirt6
Ddb1	interacts with	Sfpq
Ddb1	interacts with	Rbbp4
Ddb1	interacts with	Phip
Ddb1	interacts with	Rbbp7
Ddb1	interacts with	Gps1
Cul4b	interacts with	Ddb1
Cul4b	interacts with	Smarca4
Cul4b	interacts with	Phip
Cul4b	interacts with	Eed
Cul4b	interacts with	Traf7
Cul4b	interacts with	Wdr26
Cul4b	interacts with	Pja2
Cul4b	interacts with	Dcun1d1
Cul4b	interacts with	Gps1
Kdm6a	interacts with	Paxip1
Kdm6a	interacts with	Sin3b
Kdm6a	interacts with	Kmt2d
Kdm6a	interacts with	Smarca4
Kdm6a	interacts with	Ruvbl2
Kdm6a	interacts with	Rnf2
Kdm6a	interacts with	Wdr5
Ube2d2a	interacts with	Ube4b
Ube2d2a	interacts with	Ube3a
Ube2d2a	interacts with	Ube2v2
Ube2d2a	interacts with	Ube2k
Ube2d2a	interacts with	Wwp2
Ank2	interacts with	Sptbn4
Ank2	interacts with	Gabarap
Ank2	interacts with	Ehd1
Ank2	interacts with	Tnk2
Ank2	interacts with	Rgs14
Ank2	interacts with	Kifap3
Ank2	interacts with	Kif3a
Ank2	interacts with	Sptan1
Ank2	interacts with	Sptbn1
Gabarap	interacts with	Ulk2
Gabarap	interacts with	Mib1
Gabarap	interacts with	Gabarapl2
Gabarap	interacts with	Wdfy3
Gabarap	interacts with	Gabrg2
Ehd1	interacts with	Epn1
Ehd1	interacts with	Wars
Kifap3	interacts with	Sptan1
Kif3a	interacts with	Kif3c
Kif3a	interacts with	Kif3b
Kif3a	interacts with	Kifap3
Kif3a	interacts with	Sptan1
Kif3a	interacts with	Map3k10
Kif3a	interacts with	Pard3
Sptan1	interacts with	Sptbn2
Sptan1	interacts with	Sptbn4
Sptan1	interacts with	Ywhab
Sptan1	interacts with	Sptbn1
Sptbn1	interacts with	Tnk2
Ank3	interacts with	Sptbn4
Ank3	interacts with	Gabarap
Ank3	interacts with	Rgs14
Ank3	interacts with	Sptbn1
Anks1	interacts with	Dlg4
Anks1	interacts with	Dab2ip
Dab2ip	interacts with	Rasgef1b
Dab2ip	interacts with	Fcho2
Dab2ip	interacts with	Prickle1
Anp32e	interacts with	H2afz
Pag1	interacts with	Psmd3
Pag1	interacts with	Ywhab
Pag1	interacts with	Rab5c
Pag1	interacts with	Vps35
Pag1	interacts with	Ptprf
Pag1	interacts with	Ptpra
Pag1	interacts with	Plcg1
Pag1	interacts with	Ywhaq
Pag1	interacts with	Prkcsh
Pag1	interacts with	Vdac3
Ap1b1	interacts with	Ap2a2
Ap1b1	interacts with	Ap1m1
Ap1b1	interacts with	Ap2m1
Ap1b1	interacts with	Arcn1
Ap1b1	interacts with	Itsn1
Ap1b1	interacts with	Itsn2
Ap1b1	interacts with	Ap2a1
Ap1b1	interacts with	Gak
Ap1b1	interacts with	Cltc
Ap1b1	interacts with	Ap1s1
Ap2a2	interacts with	Epn2
Ap2a2	interacts with	Eed
Ap2a2	interacts with	Tia1
Ap2a2	interacts with	Syt1
Ap2a2	interacts with	Ralbp1
Ap2a2	interacts with	Numbl
Ap2a2	interacts with	Gak
Ap2a2	interacts with	Reps2
Ap2a2	interacts with	Dnajc6
Ap2a2	interacts with	Itsn1
Ap2a2	interacts with	Epn1
Ap2a2	interacts with	Dnm1
Ap2a2	interacts with	Eps15l1
Ap2a2	interacts with	Cltc
Ap2a2	interacts with	Ap2m1
Ap1m1	interacts with	Eed
Ap1m1	interacts with	Zbtb7b
Ap1m1	interacts with	Ap1s1
Ap2m1	interacts with	P2rx4
Ap2m1	interacts with	Eed
Ap2m1	interacts with	Zbtb7b
Ap2m1	interacts with	Fras1
Ap2m1	interacts with	Map1lc3a
Ap2m1	interacts with	Ap3b2
Ap2m1	interacts with	Ralbp1
Ap2m1	interacts with	Itsn1
Ap2m1	interacts with	Itsn2
Ap2m1	interacts with	Gak
Ap2m1	interacts with	Ap3d1
Ap2m1	interacts with	Picalm
Ap2m1	interacts with	Epn1
Arcn1	interacts with	Eed
Arcn1	interacts with	Copg1
Arcn1	interacts with	Copz1
Itsn1	interacts with	Rnd2
Itsn1	interacts with	Trip10
Itsn1	interacts with	Picalm
Itsn1	interacts with	Rhob
Itsn1	interacts with	Synj2
Itsn1	interacts with	Srgap2
Itsn1	interacts with	Rhog
Itsn1	interacts with	Snap23
Itsn2	interacts with	Rnd2
Itsn2	interacts with	Trip10
Itsn2	interacts with	Picalm
Itsn2	interacts with	Srgap2
Itsn2	interacts with	Snap23
Itsn2	interacts with	Rhob
Itsn2	interacts with	Rhog
Itsn2	interacts with	Synj2
Ap2a1	interacts with	Epn2
Ap2a1	interacts with	Ap2a2
Ap2a1	interacts with	Ap2m1
Ap2a1	interacts with	Gak
Ap2a1	interacts with	Picalm
Ap2a1	interacts with	Numbl
Ap2a1	interacts with	Sgip1
Ap2a1	interacts with	Dnm1
Ap2a1	interacts with	Tia1
Ap2a1	interacts with	Epn1
Ap2a1	interacts with	Reps2
Ap2a1	interacts with	Cltc
Ap2a1	interacts with	Pip5k1c
Ap2a1	interacts with	Eed
Ap2a1	interacts with	Syt3
Ap2a1	interacts with	Ralbp1
Ap2a1	interacts with	Eps15l1
Gak	interacts with	Ralbp1
Gak	interacts with	Hspa13
Gak	interacts with	Numbl
Gak	interacts with	Stambp
Gak	interacts with	Hip1
Gak	interacts with	Picalm
Ap1s1	interacts with	Ap2a2
Ap1s1	interacts with	Gak
Epn2	interacts with	Vti1a
Epn2	interacts with	Ralbp1
Epn2	interacts with	Usp9x
Epn2	interacts with	Hip1
Epn2	interacts with	Neurl1a
Epn2	interacts with	Reps2
Epn2	interacts with	Gak
Epn2	interacts with	Eps15l1
Picalm	interacts with	Rabac1
Picalm	interacts with	Tia1
Numbl	interacts with	Prkcz
Numbl	interacts with	Pard3
Sgip1	interacts with	Tnk2
Dnm1	interacts with	Sh3gl1
Dnm1	interacts with	Syn2
Dnm1	interacts with	Grin1
Dnm1	interacts with	Sh3gl3
Dnm1	interacts with	Gak
Dnm1	interacts with	Pacsin1
Dnm1	interacts with	Itsn2
Dnm1	interacts with	Dnm3
Dnm1	interacts with	Pfn2
Dnm1	interacts with	Drd2
Dnm1	interacts with	Shank3
Dnm1	interacts with	Kif5a
Dnm1	interacts with	Sh3glb1
Dnm1	interacts with	Dyrk1a
Dnm1	interacts with	Stxbp1
Dnm1	interacts with	Syn1
Dnm1	interacts with	Itsn1
Epn1	interacts with	Gak
Epn1	interacts with	Hip1
Epn1	interacts with	Usp9x
Epn1	interacts with	Vti1a
Epn1	interacts with	Itsn1
Epn1	interacts with	Reps2
Epn1	interacts with	Eps15l1
Ralbp1	interacts with	Sorbs3
Ralbp1	interacts with	Stard13
Ralbp1	interacts with	Srgap2
Ralbp1	interacts with	Reps2
Ralbp1	interacts with	Slmap
Syt1	interacts with	Vamp2
Syt1	interacts with	Syt4
Syt1	interacts with	Syt11
Dnajc6	interacts with	Epn2
Dnajc6	interacts with	Epn1
Fras1	interacts with	Scrib
Fras1	interacts with	Lrrn2
Fras1	interacts with	Lrrn1
Fras1	interacts with	Lrfn3
Fras1	interacts with	Ptpn23
Fras1	interacts with	Lrrtm4
Fras1	interacts with	Lingo1
Fras1	interacts with	Lrrc4
Fras1	interacts with	Lrrtm1
Fras1	interacts with	Rtn4rl1
Fras1	interacts with	Lrrn3
Fras1	interacts with	Ptk2b
Fras1	interacts with	Lrfn4
Fras1	interacts with	Plcg1
Map1lc3a	interacts with	Ulk2
Map1lc3a	interacts with	Map1s
Map1lc3a	interacts with	Mib1
Map1lc3a	interacts with	Trp53inp2
Map1lc3a	interacts with	Wdfy3
Ap3b2	interacts with	Ap3d1
Ap3b2	interacts with	Arf5
Ap3b2	interacts with	Arcn1
Ap3b2	interacts with	Gak
Ap3b2	interacts with	Ap3s2
Ap3s2	interacts with	Gak
Pip4k2c	interacts with	Tia1
Cdc73	interacts with	Rnf2
Cdc73	interacts with	Nab2
Cdc73	interacts with	H2afz
Cdc73	interacts with	Rnf20
Epb4.1l1	interacts with	Pip4k2c
Epb4.1l1	interacts with	Pip4k2b
Epb4.1l1	interacts with	Epb4.1l2
Apba1	interacts with	Stx1a
Apba1	interacts with	Lin7a
Apba1	interacts with	Rab6a
Apba1	interacts with	Clstn1
Apba1	interacts with	Psen1
Apba1	interacts with	Mpp6
Apba1	interacts with	Aplp2
Apba1	interacts with	Lin7c
Apba1	interacts with	Stxbp1
Apba1	interacts with	Cask
Stx1a	interacts with	Vps18
Stx1a	interacts with	Stxbp5l
Stx1a	interacts with	Stx1b
Stx1a	interacts with	Vamp7
Stx1a	interacts with	Vamp2
Stx1a	interacts with	Stxbp1
Stx1a	interacts with	Syt1
Lin7a	interacts with	Rgs14
Lin7a	interacts with	Mpp6
Lin7a	interacts with	Mpp5
Rab6a	interacts with	Tgfbrap1
Rab6a	interacts with	Vps26b
Rab6a	interacts with	Vps35
Rab6a	interacts with	Vps39
Clstn1	interacts with	Napa
Clstn1	interacts with	Vamp2
Clstn1	interacts with	Scamp1
Clstn1	interacts with	Stx6
Clstn1	interacts with	Napb
Clstn1	interacts with	Stx12
Clstn1	interacts with	Vti1a
Clstn1	interacts with	Homer1
Clstn1	interacts with	Syn3
Clstn1	interacts with	Slc12a5
Clstn1	interacts with	Nsf
Clstn1	interacts with	Syp
Clstn1	interacts with	Rtn4
Clstn1	interacts with	Stmn3
Clstn1	interacts with	Sez6l2
Clstn1	interacts with	Rab11a
Clstn1	interacts with	L1cam
Clstn1	interacts with	Kif5a
Clstn1	interacts with	Syt1
Clstn1	interacts with	Klc2
Psen1	interacts with	Tmbim6
Psen1	interacts with	Syt1
Mpp6	interacts with	Pip4k2b
Aplp2	interacts with	Ncstn
Aplp2	interacts with	Ppp2ca
Aplp2	interacts with	Clu
Aplp2	interacts with	Mapk8ip1
Aplp2	interacts with	Kif1a
Aplp2	interacts with	Dab1
Aplp2	interacts with	Ide
Aplp2	interacts with	Psen1
Lin7c	interacts with	Nrxn1
Lin7c	interacts with	Mpp6
Lin7c	interacts with	Mpp5
Lin7c	interacts with	Ppfia4
Stxbp1	interacts with	Vamp2
Cask	interacts with	Pip4k2b
Cask	interacts with	Lin7a
Cask	interacts with	Lin7c
Cask	interacts with	Gucy1b3
Cask	interacts with	Rgs14
Cask	interacts with	Deaf1
Cask	interacts with	Caskin2
Cask	interacts with	Gmeb1
Cask	interacts with	Mpp6
Cask	interacts with	Rph3a
Cask	interacts with	Nrxn1
Cask	interacts with	Epb4.1l2
Cask	interacts with	Epb4.1
Apba3	interacts with	Cask
Apbb1	interacts with	Aplp1
Apbb1	interacts with	Aplp2
Apbb1	interacts with	Enah
Aplp1	interacts with	Aplp2
Aplp1	interacts with	Prune2
Aplp1	interacts with	Vgf
Aplp1	interacts with	Rab3a
Aplp1	interacts with	Dab1
Apc2	interacts with	Axin2
Apc2	interacts with	Asap1
Apc2	interacts with	Myo1c
Axin2	interacts with	Dvl1
Axin2	interacts with	Gsk3a
Asap1	interacts with	Dbnl
Asap1	interacts with	Reps2
Asap1	interacts with	Ptk2b
Asap1	interacts with	Tpm3
Asap1	interacts with	Dnm2
Myo1c	interacts with	Plekhb1
Aph1b	interacts with	Ncstn
Aph1b	interacts with	Psen1
Ncstn	interacts with	Vcp
Ncstn	interacts with	Syvn1
Ncstn	interacts with	Trem2
Ncstn	interacts with	Psen1
Rab3a	interacts with	Rims2
Rab3a	interacts with	Rph3a
Rab3a	interacts with	Rabggta
Dab1	interacts with	Efnb2
Dab1	interacts with	Efnb3
Dab1	interacts with	Siah1a
Dab1	interacts with	Efnb1
Dab1	interacts with	Dab2ip
Dab1	interacts with	Plcg1
Dab1	interacts with	Eps15l1
Dab1	interacts with	Vldlr
Ppp2ca	interacts with	Ppp2r5d
Ppp2ca	interacts with	Strn3
Ppp2ca	interacts with	Strn4
Ppp2ca	interacts with	Rnf2
Ppp2ca	interacts with	Slmap
Ppp2ca	interacts with	Strn
Ppp2ca	interacts with	Stk24
Ppp2ca	interacts with	Ppp2r3c
Ppp2ca	interacts with	Ppp4c
Ppp2ca	interacts with	Ppp2r5e
Ppp2ca	interacts with	Ppp2r5c
Ppp2ca	interacts with	Ppp2r5a
Clu	interacts with	Dlg4
Mapk8ip1	interacts with	Mapk8ip2
Mapk8ip1	interacts with	Tnk2
Mapk8ip1	interacts with	Rimbp2
Araf	interacts with	Ywhae
Araf	interacts with	Ywhag
Araf	interacts with	Ywhaz
Araf	interacts with	Rap1a
Araf	interacts with	Rap1b
Araf	interacts with	Braf
Araf	interacts with	Nras
Araf	interacts with	Hras
Ywhae	interacts with	Ywhaz
Ywhae	interacts with	Ywhag
Ywhae	interacts with	Ywhaq
Ywhag	interacts with	Ywhaz
Ywhag	interacts with	Ywhaq
Rap1a	interacts with	Rapgef6
Rap1a	interacts with	Rap1gap
Rap1b	interacts with	Shank3
Rap1b	interacts with	Rapgef6
Rap1b	interacts with	Rap1gap
Rap1b	interacts with	Rapgef4
Nras	interacts with	Sos2
Nras	interacts with	Ralgds
Hras	interacts with	Ksr1
Hras	interacts with	Rin1
Hras	interacts with	Shank3
Hras	interacts with	Mapk10
Hras	interacts with	Nras
Hras	interacts with	Mllt4
Hras	interacts with	Plce1
Hras	interacts with	Sos2
Hras	interacts with	Ralgds
Arc	interacts with	Ncstn
Arc	interacts with	Dlg4
Arc	interacts with	Cyfip1
Arc	interacts with	Camk2b
Arc	interacts with	Psen1
Arc	interacts with	Camk2a
Arc	interacts with	Grin1
Camk2b	interacts with	Flii
Camk2b	interacts with	Dlg4
Camk2b	interacts with	Lin7a
Camk2b	interacts with	Grin1
Camk2b	interacts with	Lin7c
Camk2b	interacts with	Inadl
Camk2b	interacts with	Rgs14
Camk2b	interacts with	Camk2g
Camk2b	interacts with	Grid2
Camk2b	interacts with	Camk2d
Camk2b	interacts with	Shank3
Camk2b	interacts with	Neurl1a
Camk2b	interacts with	Dlgap1
Copg1	interacts with	Copz1
Copg1	interacts with	Eed
Copz1	interacts with	Rabac1
Copz1	interacts with	Eed
Arf6	interacts with	Spag9
Arf6	interacts with	Kcnk1
Arf6	interacts with	Eed
Arf6	interacts with	Pip5k1c
Arf6	interacts with	Cyth3
Arf6	interacts with	Mapk8ip3
Kcnk1	interacts with	Psd
Cyth3	interacts with	Grasp
Arfgef2	interacts with	Arl1
Arl1	interacts with	Rab6a
Arl1	interacts with	Golga4
Arl1	interacts with	Eed
Arhgap32	interacts with	Dlg4
Arhgap32	interacts with	Camk2a
Arhgap35	interacts with	Gnai3
Arhgap35	interacts with	Stard13
Arhgap35	interacts with	Prickle1
Arhgap35	interacts with	Srgap2
Arhgap35	interacts with	Ralbp1
Gnai3	interacts with	Ralbp1
Gnai3	interacts with	Srgap2
Gnai3	interacts with	Ric8
Gnai3	interacts with	Gnaq
Gnai3	interacts with	Rgs3
Gnai3	interacts with	Rgs4
Gnai3	interacts with	Gnao1
Gnai3	interacts with	Rgs14
Gnai3	interacts with	Gpsm1
Prickle1	interacts with	Stard13
Prickle1	interacts with	Srgap2
Prickle1	interacts with	Ralbp1
Srgap2	interacts with	Stard13
Srgap2	interacts with	Tnk2
Arhgdia	interacts with	Eed
Arhgdia	interacts with	Rhob
Arhgdib	interacts with	Rhob
Arhgef1	interacts with	Gna13
Arhgef1	interacts with	Pag1
Arhgef11	interacts with	Plxnb3
Arhgef11	interacts with	Gna13
Arhgef11	interacts with	Rhob
Arhgef11	interacts with	Plxnb1
Plxnb3	interacts with	Sema4d
Plxnb3	interacts with	Sema5a
Plxnb1	interacts with	Rnd2
Plxnb1	interacts with	Sema4d
Arhgef12	interacts with	Gna13
Arhgef12	interacts with	Gak
Arhgef12	interacts with	Rtkn
Arhgef12	interacts with	Rhob
Arhgef12	interacts with	Plxnb1
Arhgef7	interacts with	Scrib
Arhgef7	interacts with	Ywhab
Arhgef7	interacts with	Sorbs3
Arhgef7	interacts with	Pak2
Arhgef7	interacts with	Git1
Arhgef7	interacts with	Prickle1
Arhgef7	interacts with	Cblb
Arhgef7	interacts with	Git2
Arhgef7	interacts with	Pak3
Ywhab	interacts with	Ywhaq
Ywhab	interacts with	Ywhag
Ywhab	interacts with	Ywhae
Ywhab	interacts with	Ywhaz
Pak2	interacts with	Sorbs3
Pak2	interacts with	Scly
Cblb	interacts with	Ywhab
Cblb	interacts with	Dtx1
Cblb	interacts with	Pik3r2
Cblb	interacts with	Cblc
Cblb	interacts with	Eed
Cblb	interacts with	Wwp1
Cblb	interacts with	Wwp2
Cblb	interacts with	Ube2d2a
Hdac2	interacts with	Smarcb1
Hdac2	interacts with	Sin3b
Hdac2	interacts with	Sfpq
Hdac2	interacts with	Smarca1
Hdac2	interacts with	Zbtb7b
Hdac2	interacts with	Smarcc1
Hdac2	interacts with	Kmt2e
Hdac2	interacts with	Hdac6
Hdac2	interacts with	Ruvbl2
Hdac2	interacts with	Smarca2
Hdac2	interacts with	Sap130
Hdac2	interacts with	Hdac7
Hdac2	interacts with	Hdac4
Hdac2	interacts with	Phf21a
Hdac2	interacts with	Hmg20b
Hdac2	interacts with	Rnf2
Hdac2	interacts with	Morf4l1
Hdac2	interacts with	Hdac5
Hdac2	interacts with	Smarca4
Hdac2	interacts with	Smarca5
Hdac2	interacts with	Mbd2
Hdac2	interacts with	Ncor2
Hdac2	interacts with	Mbd3
Hdac2	interacts with	Mta2
Hdac2	interacts with	Mecp2
Hdac2	interacts with	Rbbp4
Hdac2	interacts with	Rbbp7
Carm1	interacts with	Eed
Carm1	interacts with	Mef2c
Carm1	interacts with	Smarcc2
Carm1	interacts with	Ncoa1
Kdm4c	interacts with	Pbrm1
Kdm4c	interacts with	Smarca4
Nacc1	interacts with	Tardbp
Nacc1	interacts with	Smarcc1
Arl2	interacts with	Ppp2ca
Arl2	interacts with	Eed
Arl6ip1	interacts with	Rtn4
Armc1	interacts with	Fus
Fus	interacts with	Pspc1
Fus	interacts with	Zbtb7b
Fus	interacts with	Ptbp2
Fus	interacts with	Sfpq
Fus	interacts with	Syncrip
Fus	interacts with	Naa50
Fus	interacts with	Tardbp
Fus	interacts with	Ssb
Fus	interacts with	Hnrnpd
Fus	interacts with	Hnrnpr
Arnt2	interacts with	Nr4a3
Arnt2	interacts with	Trrap
Arnt2	interacts with	Npas3
Nr4a3	interacts with	Trrap
Ptk2b	interacts with	Zbtb7b
Ptk2b	interacts with	Tnk2
Dnm2	interacts with	Gak
Dnm2	interacts with	Pacsin1
Dnm2	interacts with	Itsn2
Dnm2	interacts with	Dnm3
Dnm2	interacts with	Drd2
Dnm2	interacts with	Eed
Dnm2	interacts with	Pacsin3
Dnm2	interacts with	Itsn1
Asic1	interacts with	Asic2
Asic1	interacts with	Stom
Asic2	interacts with	Dlg4
Asna1	interacts with	Sgta
Asna1	interacts with	Vamp2
Asna1	interacts with	Caml
Asna1	interacts with	Bag6
Asna1	interacts with	Psma4
Asna1	interacts with	Eed
Asna1	interacts with	Ruvbl2
Asna1	interacts with	Atad1
Asna1	interacts with	Hspa4l
Vamp2	interacts with	Vti1a
Bag6	interacts with	Sgta
Bag6	interacts with	Eed
Bag6	interacts with	Ncor2
Atad1	interacts with	Gria2
Hspa4l	interacts with	Sgta
Hspa4l	interacts with	Stip1
Hspa4l	interacts with	Stub1
Hspa4l	interacts with	Rtn4
Asph	interacts with	Htt
Asrgl1	interacts with	Kcnd1
Asrgl1	interacts with	Kcnd2
Kcnd1	interacts with	Kcnip2
Kcnd2	interacts with	Kcnip2
Atad3a	interacts with	Dlg4
Atad3a	interacts with	Zbtb7b
Atad3a	interacts with	Rgs14
Atad3a	interacts with	Inadl
Atad3a	interacts with	Eed
Atad3a	interacts with	Dlg2
Atad3a	interacts with	Dnm1l
Inadl	interacts with	Ppp3ca
Inadl	interacts with	Prkcg
Inadl	interacts with	Prkcb
Inadl	interacts with	Mpp5
Dlg2	interacts with	Scrib
Dlg2	interacts with	Dlg4
Dlg2	interacts with	Grin1
Dlg2	interacts with	Dvl1
Dlg2	interacts with	Kcna3
Dlg2	interacts with	Kcna1
Dlg2	interacts with	Kif13a
Dlg2	interacts with	Rgs14
Dlg2	interacts with	Grid2
Dlg2	interacts with	Erbb2ip
Dlg2	interacts with	Shank3
Dlg2	interacts with	Dlgap1
Dnm1l	interacts with	Gak
Dnm1l	interacts with	Itsn2
Dnm1l	interacts with	Eed
Dnm1l	interacts with	Itsn1
Ate1	interacts with	Vps26b
Vps26b	interacts with	Vps35
Atf7	interacts with	Zbtb7b
Atf7	interacts with	Junb
Atf7	interacts with	Mapk7
Atf7	interacts with	Mapk11
Junb	interacts with	Zbtb7b
Junb	interacts with	Men1
Mapk7	interacts with	Ptprg
Mapk11	interacts with	Mknk2
Mapk11	interacts with	Ptprg
Mapk11	interacts with	Mcm4
Mapk11	interacts with	Rps6ka4
Mapk11	interacts with	Mef2a
Mapk11	interacts with	Mef2c
Atn1	interacts with	Wdr5
Wdr5	interacts with	Zbtb7b
Atp11c	interacts with	Tmem30a
Atp1a3	interacts with	Clstn1
Atp1a3	interacts with	Atp1b2
Atp1b2	interacts with	Tia1
Atp2a2	interacts with	Atp2b1
Atp2a2	interacts with	Bin1
Atp2a2	interacts with	Rgs14
Atp2a2	interacts with	Tia1
Atp2a2	interacts with	Eed
Atp2a2	interacts with	Atp2b2
Atp2a2	interacts with	Piezo1
Atp2a2	interacts with	Sepn1
Atp2b1	interacts with	Calm2
Atp2b1	interacts with	Atp2c1
Atp2b1	interacts with	Calm1
Atp2b1	interacts with	Cds2
Atp2b1	interacts with	Snta1
Bin1	interacts with	Sh3gl3
Bin1	interacts with	Sh3glb1
Bin1	interacts with	Dnm3
Bin1	interacts with	Dnm1
Bin1	interacts with	Dnm2
Atp2b2	interacts with	Dlg4
Atp2b2	interacts with	Atp2c1
Calm2	interacts with	Pde1b
Calm2	interacts with	Itpka
Calm2	interacts with	Camk1d
Calm2	interacts with	Syncrip
Calm2	interacts with	Hnrnpr
Calm2	interacts with	Kcnq5
Calm2	interacts with	Sptan1
Calm2	interacts with	Kcnq2
Calm2	interacts with	Myo10
Calm2	interacts with	Ssb
Calm2	interacts with	Ppp3cb
Calm2	interacts with	Marcks
Calm2	interacts with	Myo1f
Calm2	interacts with	Camk2g
Calm2	interacts with	Dapk1
Calm2	interacts with	Kcnn2
Calm2	interacts with	Ppp3ca
Calm2	interacts with	Camk2a
Calm2	interacts with	Camk2d
Calm2	interacts with	Camk2b
Calm2	interacts with	Pde1a
Calm2	interacts with	Myo1c
Calm2	interacts with	Myo5a
Calm1	interacts with	Dlg4
Calm1	interacts with	Pde1b
Calm1	interacts with	Grin1
Calm1	interacts with	Itpka
Calm1	interacts with	Camk1d
Calm1	interacts with	Calm2
Calm1	interacts with	Ppp3ca
Calm1	interacts with	Syncrip
Calm1	interacts with	Kcnn2
Calm1	interacts with	Camk2g
Calm1	interacts with	Dapk1
Calm1	interacts with	Myo1f
Calm1	interacts with	Ssb
Calm1	interacts with	Marcks
Calm1	interacts with	Sptan1
Calm1	interacts with	Pde1a
Calm1	interacts with	Camk2a
Calm1	interacts with	Camk2d
Calm1	interacts with	Myo1c
Calm1	interacts with	Camk2b
Calm1	interacts with	Hnrnpr
Calm1	interacts with	Kcnq5
Calm1	interacts with	Ppp3cb
Calm1	interacts with	Kcnq2
Calm1	interacts with	Myo10
Calm1	interacts with	Myo5a
Atp6ap2	interacts with	Atp6v0d1
Atp6ap2	interacts with	Tcirg1
Atp6ap2	interacts with	Atp6v0a2
Atp6ap2	interacts with	Atp6v0a1
Atp6v0d1	interacts with	Eed
Atp6v0d1	interacts with	Clstn1
Atp6v0d1	interacts with	Tcirg1
Atp6v0a2	interacts with	Atp6v0d1
Atp6v0a1	interacts with	Atp6v0d1
Atp6v0a1	interacts with	Clstn1
Atp6v0a1	interacts with	Eed
Atp6v0a1	interacts with	Tia1
Atp6v0a1	interacts with	Psen1
Atp8a2	interacts with	Smarcad1
Atp8a2	interacts with	Tmem30a
Atrx	interacts with	Mecp2
Atrx	interacts with	Bptf
Mecp2	interacts with	Sin3b
Mecp2	interacts with	Smarca2
Atxn10	interacts with	Rgs14
Atxn10	interacts with	Eed
Atxn1l	interacts with	Ncor2
Ncor2	interacts with	Snw1
Ncor2	interacts with	Ppif
Ncor2	interacts with	Zbtb7b
Ncor2	interacts with	Rxrb
Rptor	interacts with	Ulk2
Rptor	interacts with	Ybx1
Rptor	interacts with	Tia1
Rptor	interacts with	Ywhaq
Fbxw8	interacts with	Zbtb7b
Ddx1	interacts with	Khsrp
Ddx1	interacts with	Rptor
Ddx1	interacts with	Eif4e
Ddx1	interacts with	Ppp1r8
Ddx1	interacts with	Hnrnpk
Ddx1	interacts with	Eed
Ddx1	interacts with	Tardbp
Ddx1	interacts with	Ddx6
Ddx1	interacts with	Tial1
Ddx1	interacts with	Tia1
Dvl1	interacts with	Map2k7
Dvl1	interacts with	Lims2
Dvl1	interacts with	Smurf2
Dvl1	interacts with	Ryk
Dvl1	interacts with	Prickle1
Gsk3a	interacts with	Map2k7
Gsk3a	interacts with	Ywhab
Gsk3a	interacts with	Ywhaz
Gsk3a	interacts with	Rps6ka4
Gsk3a	interacts with	Ywhag
Gsk3a	interacts with	Ywhae
Gsk3a	interacts with	Nap1l1
Bace1	interacts with	Fbxo2
Fbxo2	interacts with	Vcp
Bai1	interacts with	Phyhip
Bai1	interacts with	Dlg4
Bai1	interacts with	Elmo1
Phyhip	interacts with	Tia1
Elmo1	interacts with	Pag1
Elmo1	interacts with	Rhog
Iqsec2	interacts with	Shank3
Mark2	interacts with	Ywhab
Mark2	interacts with	Ywhaz
Mark2	interacts with	Ywhag
Mark2	interacts with	Rab11fip2
Mark2	interacts with	Rgs14
Mark2	interacts with	Ywhae
Mark2	interacts with	Ywhaq
Dlgap1	interacts with	Grin1
Dlgap1	interacts with	Rgs14
Dlgap1	interacts with	Ywhae
Dlgap1	interacts with	Iqsec2
Dlgap1	interacts with	Sptbn1
Dlgap1	interacts with	Dlgap3
Dlgap1	interacts with	Shank3
Dlgap1	interacts with	Dlgap4
Dlgap1	interacts with	Iqsec1
Shank3	interacts with	Uba1
Shank3	interacts with	Sptbn2
Shank3	interacts with	Sptbn4
Shank3	interacts with	Ywhab
Shank3	interacts with	Ywhaz
Shank3	interacts with	Ywhag
Shank3	interacts with	Ywhae
Shank3	interacts with	Sptbn1
Bcap31	interacts with	Scamp2
Bcap31	interacts with	Phb
Phb	interacts with	Phb2
Phb	interacts with	Tia1
Phb	interacts with	Vdac1
Phb	interacts with	Spg7
Phb	interacts with	Vdac3
Bckdk	interacts with	Ltn1
Bckdk	interacts with	Sumo1
Ltn1	interacts with	Ube3a
Ltn1	interacts with	Rpl22
Sumo1	interacts with	Ube2k
Bcl11a	interacts with	Mta2
Bcl11a	interacts with	Hdac2
Bcl11a	interacts with	Rbbp7
Bcl11a	interacts with	Rbbp4
Mta2	interacts with	Zbtb7b
Mta2	interacts with	Rbbp7
Mta2	interacts with	Rbbp4
Rbbp7	interacts with	Smarcb1
Rbbp7	interacts with	Sin3b
Rbbp7	interacts with	Thop1
Rbbp7	interacts with	Zbtb7b
Rbbp7	interacts with	Sumo1
Rbbp7	interacts with	Smarca1
Rbbp7	interacts with	Smarca5
Rbbp7	interacts with	Rnf2
Rbbp4	interacts with	Smarcb1
Rbbp4	interacts with	Sin3b
Rbbp4	interacts with	Rbbp7
Rbbp4	interacts with	Smarca5
Rbbp4	interacts with	Rnf2
Rbbp4	interacts with	Smarca1
Bcl11b	interacts with	Hdac2
Bcl11b	interacts with	Rbbp7
Bcl11b	interacts with	Pag1
Bcl11b	interacts with	Htt
Bcl11b	interacts with	Rbbp4
Bcor	interacts with	Mllt1
Bcor	interacts with	Rnf2
Bcor	interacts with	Yaf2
Bicd1	interacts with	Rab6a
Bicd2	interacts with	Dync1h1
Bicd2	interacts with	Pafah1b1
Bicd2	interacts with	Dctn2
Bicd2	interacts with	Rab6a
Bicd2	interacts with	Dync1i1
Bicd2	interacts with	Dctn1
Pafah1b1	interacts with	Zwint
Pafah1b1	interacts with	Zfp207
Pafah1b1	interacts with	Pafah1b2
Dync1i1	interacts with	Dynll1
Dync1i1	interacts with	Dynll2
Dync1i1	interacts with	Pafah1b1
Dync1i1	interacts with	Kif5b
Dync1i1	interacts with	Ncl
Dync1i1	interacts with	Gria1
Dync1i1	interacts with	Htt
Dync1i1	interacts with	Dync1i2
Sh3gl3	interacts with	Syn1
Sh3glb1	interacts with	Usp14
Dnm3	interacts with	Gak
Dnm3	interacts with	Ubash3b
Dnm3	interacts with	Pacsin1
Dnm3	interacts with	Itsn2
Dnm3	interacts with	Itsn1
[truncated: 1,508 more rows]

## Sheet: Node_Properties
Name	Degree	AverageShortestPathLength	BetweennessCentrality	ClosenessCentrality	ClusteringCoefficient	Eccentricity	NeighborhoodConnectivity	Radiality
Eed	224	2.25735	0.471676	0.442998	0.0151345	6	9.57143	0.994387
Tia1	68	2.90472	0.0685188	0.344267	0.0197542	6	8.82353	0.991497
Rgs14	67	2.94746	0.0584537	0.339275	0.0321122	6	9.26866	0.991306
Dlg4	64	2.97418	0.0792254	0.336228	0.03125	6	8.42188	0.991187
Zbtb7b	63	2.96527	0.0606831	0.337237	0.0240655	7	9.49206	0.991226
Hdac2	39	2.98486	0.0211058	0.335024	0.153846	7	19.3333	0.991139
Shank3	38	3.08994	0.0231582	0.323631	0.0853485	6	13.8421	0.99067
Grin1	34	3.07302	0.0258861	0.325413	0.0695187	6	12.6471	0.990745
Rnf2	31	2.97507	0.0270181	0.336127	0.126882	7	19.7742	0.991183
Htt	31	3.08459	0.0178606	0.324192	0.0236559	7	11.6452	0.990694
Calm1	31	3.26269	0.0172519	0.306496	0.11828	6	11.7097	0.989899
Ywhae	30	3.12289	0.0160886	0.320217	0.147126	6	14.5	0.990523
Smarca4	29	3.06857	0.0130213	0.325885	0.246305	7	20.8621	0.990765
Calm2	29	3.43455	0.00963798	0.291159	0.108374	7	9.2069	0.989131
Rbbp7	28	3.04452	0.00717238	0.328459	0.222222	7	21.3214	0.990873
Ywhab	27	2.85931	0.018406	0.349735	0.176638	6	21.6667	0.9917
Dctn1	26	2.96972	0.012069	0.336732	0.193846	7	19.0769	0.991207
Gnb2l1	26	3.00712	0.0161386	0.332544	0.113846	7	17.3846	0.99104
Gak	26	2.96705	0.0136494	0.337035	0.187692	6	19	0.991219
Pag1	25	3.22618	0.0225836	0.309964	0.0133333	7	9	0.990062
Rbbp4	25	3.08994	0.00451747	0.323631	0.266667	7	21.16	0.99067
Vcp	24	3.0187	0.0221656	0.331268	0.123188	7	18.5417	0.990988
Clstn1	24	3.4488	0.0149185	0.289956	0.112319	7	9.08333	0.989068
Ywhaz	24	2.90561	0.0128403	0.344162	0.210145	6	22	0.991493
Ppp1cc	24	2.90027	0.0148232	0.344796	0.15942	6	23.2917	0.991517
Bptf	23	3.65895	0.00529142	0.273303	0.233202	8	14.3913	0.98813
Fmr1	23	3.27159	0.00427477	0.305661	0.229249	7	15.8696	0.989859
Dync1h1	23	2.98842	0.00899265	0.334625	0.237154	7	22.087	0.991123
Cltc	23	2.81834	0.0132917	0.354818	0.15415	6	27.6522	0.991882
Ppp2ca	23	3.47729	0.0199868	0.28758	0.106719	7	7.86957	0.988941
Ddx5	23	2.93767	0.00692556	0.340406	0.264822	7	29.0435	0.99135
Smarca2	22	3.75245	0.000972776	0.266493	0.359307	8	14.5	0.987712
Syncrip	22	2.85396	0.00997096	0.35039	0.294372	7	33.7273	0.991723
Dpysl2	22	3.51647	0.0158013	0.284376	0.017316	7	4.68182	0.988766
Ppp1cb	22	2.88958	0.0117763	0.346071	0.190476	7	27	0.991564
Smarcb1	21	3.73909	0.000905552	0.267445	0.4	8	17.0952	0.987772
Ago2	21	3.40338	0.00451381	0.293825	0.185714	7	14	0.989271
Tnk2	21	3.25913	0.0162505	0.306831	0.00952381	7	9.09524	0.989915
Dnm1	21	3.26091	0.00819045	0.306663	0.1	6	13.9048	0.989907
Cul3	21	3.05699	0.0114906	0.327119	0.114286	7	21.5238	0.990817
Actl6a	20	3.53517	0.00228554	0.282872	0.384211	8	18.4	0.988682
Psmd4	20	3.42119	0.00556523	0.292296	0.194737	8	11.05	0.989191
Ywhag	20	2.91719	0.00434308	0.342796	0.310526	6	26.75	0.991441
Camk2a	19	3.25289	0.00485509	0.307419	0.245614	6	21.3158	0.989942
Dhx9	19	3.05165	0.0052478	0.327692	0.28655	7	28.6316	0.990841
Ybx1	19	2.97596	0.00347776	0.336026	0.321637	7	29.5789	0.991179
Dctn2	19	3.42832	0.00444392	0.291688	0.204678	7	11.8421	0.989159
Smarcc1	18	3.73998	0.00094991	0.267381	0.444444	8	15.6667	0.987768
Actl6b	18	3.85396	0.000335315	0.259473	0.437908	8	15.2222	0.987259
Capzb	18	2.9537	0.00473759	0.338559	0.248366	7	28.2778	0.991278
Hnrnpd	18	3.06322	0.0054132	0.326453	0.287582	7	25.6667	0.990789
Ap2a2	18	2.89849	0.00850377	0.345008	0.339869	6	28.5556	0.991525
Itsn1	18	3.52538	0.0045466	0.283657	0.0718954	7	9.77778	0.988726
Ap2a1	18	2.94924	0.0081325	0.33907	0.30719	6	27.1667	0.991298
Vamp2	18	3.5423	0.0023979	0.282303	0.398693	7	13.2222	0.98865
Srsf1	18	3.00267	0.0043813	0.333037	0.215686	7	27.8333	0.99106
Nsf	18	2.98308	0.0130447	0.335224	0.287582	7	26.1111	0.991147
Smarcc2	17	3.69902	0.00213198	0.270342	0.455882	8	15.2353	0.987951
Actn4	17	2.98219	0.00442179	0.335324	0.242647	7	28.9412	0.991151
Ncl	17	3.01514	0.00460827	0.33166	0.272059	7	29.2941	0.991004
Ube2d2a	17	3.44791	0.005152	0.290031	0.102941	7	9.05882	0.989072
Stxbp1	17	3.45414	0.00444906	0.289508	0.257353	7	13.8824	0.989044
Camk2b	17	3.30454	0.00417047	0.302614	0.308824	6	21.9412	0.989712
Fus	17	3.05699	0.00477526	0.327119	0.25	7	28.2941	0.990817
Prpf19	17	3.06144	0.00463256	0.326643	0.323529	7	27.6471	0.990797
Stx12	17	3.66874	0.00124674	0.272573	0.375	7	12.9412	0.988086
Hnrnpk	17	3.07836	0.00405095	0.324848	0.316176	7	26.1765	0.990722
Cyfip1	16	2.97685	0.00533677	0.335926	0.216667	6	27.125	0.991175
Atxn2	16	3.39804	0.00127483	0.294287	0.366667	7	18.9375	0.989294
Nedd4	16	2.94657	0.0144937	0.339377	0.108333	7	29.4375	0.99131
Fxr1	16	3	0.00773773	0.333333	0.233333	7	28.5	0.991071
Eif4e	16	3.41051	0.00686178	0.293211	0.208333	7	15.4375	0.989239
Ap2m1	16	3.01603	0.0155258	0.331562	0.25	6	29.8125	0.991
Itsn2	16	3.03384	0.00958676	0.329615	0.075	7	22.9375	0.99092
Syt1	16	3.21817	0.0124802	0.310736	0.116667	6	19.1875	0.990097
Fras1	16	3.7008	0.0180628	0.270212	0	7	3.4375	0.987943
Stx1a	16	3.47017	0.00447238	0.28817	0.275	7	13	0.988972
Snw1	16	3.60107	0.00310946	0.277695	0.325	8	13	0.988388
Prpf8	16	3.14069	0.00526912	0.318401	0.333333	7	24.625	0.990443
Ube2l3	16	3.53517	0.00402757	0.282872	0.0583333	7	8.4375	0.988682
Napa	16	3.08905	0.00674327	0.323724	0.533333	7	27.125	0.990674
Napb	16	3.61977	0.000591275	0.276261	0.558333	7	14.125	0.988305
Gnao1	16	3.30632	0.0114031	0.302451	0.258333	6	16.625	0.989704
Rab5a	16	3.01336	0.00535463	0.331856	0.258333	7	26.75	0.991012
Rab5c	16	3.00534	0.0067838	0.332741	0.25	7	28	0.991048
Rab7	16	3.06679	0.00701976	0.326074	0.241667	7	24.125	0.990773
Ep400	15	3.73731	0.000568997	0.267572	0.428571	8	18.6	0.98778
Trrap	15	3.12378	0.0123784	0.320125	0.27619	7	25.7333	0.990519
Ruvbl2	15	3.0837	0.00372281	0.324285	0.32381	7	30.7333	0.990698
Hnrnpa2b1	15	3.05165	0.00362941	0.327692	0.4	7	30.2667	0.990841
Ddx6	15	3.11042	0.00919826	0.3215	0.27619	7	26.4667	0.990578
Psmd3	15	2.94301	0.0101042	0.339788	0.342857	7	34.0667	0.991326
Cops2	15	3.40071	0.00398818	0.294056	0.171429	7	12.2667	0.989283
Eif4g1	15	3.12021	0.00190975	0.320491	0.342857	7	27.7333	0.990535
Cask	15	3.65806	0.0109604	0.273369	0.12381	7	9.53333	0.988134
Wdr5	15	3.59662	0.00879845	0.278039	0.114286	8	13.0667	0.988408
Ddx17	15	2.98486	0.00434681	0.335024	0.32381	7	36.5333	0.991139
Morf4l1	14	3.70436	0.00294586	0.269952	0.351648	8	18.1429	0.987927
Capza2	14	2.91006	0.0129575	0.343635	0.230769	6	37.0714	0.991473
Pfn2	14	3.54586	0.00321369	0.282019	0.208791	7	10.7143	0.988635
Fxr2	14	3.00712	0.00278501	0.332544	0.296703	7	31.2857	0.99104
Ddb1	14	3.11754	0.00535702	0.320765	0.208791	7	30.7857	0.990547
Epn1	14	3.04987	0.00292184	0.327883	0.32967	6	28.7143	0.990849
Ralbp1	14	3.58326	0.00473281	0.279076	0.230769	7	11.2857	0.988468
Ncor2	14	3.52093	0.0118582	0.284016	0.0659341	8	13.7143	0.988746
Pafah1b1	14	3.62956	0.00318203	0.275515	0.274725	7	10.8571	0.988261
Dync1i1	14	3.38201	0.00338508	0.295682	0.307692	7	16.2857	0.989366
Rpl22	14	3.01959	0.00495179	0.331171	0.153846	7	27.5	0.990984
Rab11a	14	3.57524	0.00400365	0.279701	0.142857	7	11.2143	0.988503
Hdac4	14	3.29831	0.00763705	0.303186	0.131868	7	18.1429	0.98974
Sfpq	14	3.09172	0.00131266	0.323445	0.285714	7	33.4286	0.990662
Ube2k	14	3.03473	0.00607612	0.329519	0.142857	7	25.2143	0.990916
Snap23	14	3.66518	0.00101642	0.272838	0.494505	7	14.0714	0.988102
Smarcd2	13	3.88602	0.000269406	0.257333	0.730769	8	16.5385	0.987116
Pbrm1	13	3.18344	0.00356023	0.314126	0.679487	7	31.9231	0.990253
Actn1	13	2.98753	0.0101443	0.334724	0.217949	7	30.8462	0.991127
Dbnl	13	3.54052	0.00328099	0.282445	0.102564	6	11.2308	0.988658
Ube3a	13	3.53072	0.00335319	0.283228	0.205128	8	12.1538	0.988702
Usp14	13	3.0837	0.00994197	0.324285	0.384615	7	27.8462	0.990698
Ogt	13	3.0374	0.00868091	0.329229	0.166667	7	28.0769	0.990904
Sptan1	13	2.96527	0.00770275	0.337237	0.153846	7	35.1538	0.991226
Epn2	13	3.06322	0.00467737	0.326453	0.333333	6	29.4615	0.990789
Rab6a	13	3.65628	0.00697115	0.273502	0.0512821	8	7.07692	0.988142
Rap1b	13	3.06589	0.00975952	0.326169	0.128205	6	27.6154	0.990777
Gnai3	13	3.50045	0.00318543	0.285678	0.346154	6	13.4615	0.988837
Dlg2	13	3.2992	0.00693478	0.303104	0.179487	6	20.1538	0.989736
Dlgap1	13	3.32858	0.000593016	0.300428	0.435897	6	23.3846	0.989605
Ppp3ca	13	3.47195	0.00655042	0.288023	0.141026	7	14.6154	0.988965
Cap1	13	3.63758	0.00331499	0.274908	0.230769	7	10.1538	0.988225
Rbm8a	13	3.16118	0.00618984	0.316338	0.384615	7	28	0.990352
Mib1	13	3.47284	0.00383132	0.287949	0.0641026	7	8.15385	0.988961
Stx6	13	3.80232	0.000333493	0.262998	0.525641	7	13.7692	0.98749
Vti1a	13	3.6732	0.00225025	0.272242	0.307692	7	13.3846	0.988066
U2af2	13	3.06055	0.00360104	0.326738	0.320513	7	33.1538	0.990801
Gnai2	13	3.08816	0.0128464	0.323818	0.307692	7	25.2308	0.990678
Mllt4	13	3.05343	0.00844958	0.327501	0.153846	7	31.0769	0.990833
Baiap2	12	3.34461	0.00277577	0.298988	0.272727	6	23	0.989533
Enah	12	3.89492	0.00599482	0.256744	0.166667	8	8.5	0.987076
Mllt1	12	3.84506	0.000387971	0.260074	0.348485	8	14.0833	0.987299
H2afz	12	3.73375	0.00252743	0.267827	0.348485	8	15	0.987796
Arid1a	12	3.86465	0.000117556	0.258756	0.742424	8	18.8333	0.987211
Ckb	12	3.09884	0.00347704	0.322701	0.136364	7	26.6667	0.99063
Cacna1c	12	3.67854	0.00368672	0.271847	0.409091	7	11.6667	0.988042
Dync1i2	12	3.49599	0.00315553	0.286042	0.318182	8	13.8333	0.988857
Ap3d1	12	3.10686	0.00767765	0.321869	0.151515	7	26.25	0.990594
Gna13	12	3.63045	0.00371749	0.275448	0.272727	7	9	0.988257
Braf	12	3.08459	0.00511991	0.324192	0.287879	7	32.1667	0.990694
Dynll1	12	3.11398	0.00523381	0.321132	0.363636	7	30	0.990563
Cul4b	12	3.1683	0.00984167	0.315627	0.151515	7	25.9167	0.99032
Picalm	12	2.99733	0.00768591	0.33363	0.272727	6	36.25	0.991083
Hras	12	3.69991	0.00520768	0.270277	0.136364	7	8.66667	0.987947
Srgap2	12	3.62956	0.00359121	0.275515	0.181818	7	10.3333	0.988261
Mta2	12	3.0935	0.00243262	0.323258	0.590909	7	36.5833	0.990654
Smarca5	12	3.08638	0.00195825	0.324005	0.378788	7	41.3333	0.990686
Camk2d	12	3.37222	0.00166931	0.296541	0.454545	6	25.5	0.98941
Fkbp1a	12	3.08905	0.0122866	0.323724	0.0909091	7	26	0.990674
Serbp1	12	3.13179	0.0041459	0.319306	0.227273	7	29.1667	0.990483
Vps18	12	3.10151	0.00503824	0.322423	0.348485	7	29.9167	0.990618
Vps39	12	3.09795	0.00358091	0.322794	0.439394	7	31.8333	0.990634
Pard3	12	3.5984	0.00708258	0.277902	0.0909091	7	10.9167	0.9884
Tgfbrap1	12	3.66162	0.00226723	0.273103	0.333333	7	12.5833	0.988118
Nckap1	11	3.05877	0.0079381	0.326929	0.272727	6	31.2727	0.990809
Arid1b	11	3.92965	4.07722e-05	0.254475	0.836364	8	16.9091	0.986921
Prkcb	11	3.27783	0.00481769	0.30508	0.0363636	6	20.1818	0.989831
Nedd4l	11	3.42297	0.00302152	0.292144	0.127273	7	18.4545	0.989183
Adrm1	11	3.46483	0.00129848	0.288615	0.6	8	17.8182	0.988996
Eps15l1	11	3.10508	0.0069866	0.322053	0.309091	6	33.7273	0.990602
G3bp1	11	3.63936	0.000817957	0.274774	0.181818	8	12.4545	0.988217
Hspa9	11	3.06589	0.0085855	0.326169	0.0363636	7	32.3636	0.990777
Sptbn1	11	2.92253	0.00508362	0.342169	0.309091	6	45.1818	0.991417
Psen1	11	3.52182	0.00634562	0.283944	0.0909091	7	9.27273	0.988742
Aplp2	11	3.84417	0.0088414	0.260134	0.0727273	7	7.72727	0.987303
Lin7c	11	3.87711	0.00230277	0.257924	0.181818	7	10.6364	0.987156
Dnm2	11	3.09083	0.00355368	0.323538	0.181818	6	31.2727	0.990666
Ddx1	11	3.09261	0.00199055	0.323352	0.290909	7	36.0909	0.990658
Chd5	11	3.75156	0.00210723	0.266556	0.454545	8	17.5455	0.987716
Cacna1d	11	3.68299	0.00162137	0.271518	0.490909	7	13	0.988022
Hnrnpr	11	3.16118	0.0031294	0.316338	0.4	7	33	0.990352
Grid2	11	3.82458	0.00889528	0.261467	0.0181818	7	6.18182	0.98739
Ywhaq	11	3.40784	0.00122022	0.293441	0.418182	7	19.4545	0.989251
Kif5b	11	3.0561	0.00833246	0.327214	0.109091	7	30	0.990821
Syp	11	3.91184	0.00429582	0.255634	0.2	7	9.63636	0.987001
Csnk2a2	11	3.43811	0.00285565	0.290857	0.109091	8	14.9091	0.989116
Csnk2b	11	3.56634	0.00403115	0.2804	0.0545455	8	8.90909	0.988543
Ctbp1	11	3.23063	0.00954059	0.309537	0.0909091	7	22.9091	0.990042
Eef2	11	3.11042	0.00276799	0.3215	0.290909	7	33.2727	0.990578
Map1b	11	3.31968	0.00401074	0.301234	0.127273	6	18.5455	0.989644
Vps35	11	3.12556	0.00478293	0.319943	0.327273	7	31.2727	0.990511
Hnrnpab	11	3.09884	0.00101192	0.322701	0.527273	7	35.8182	0.99063
Eif2s2	11	3.13179	0.00332463	0.319306	0.454545	7	33.7273	0.990483
Slmap	11	4.08994	0.00264631	0.244503	0.309091	7	8.90909	0.986206
Sin3b	11	3.88691	0.00121142	0.257274	0.218182	8	12.2727	0.987112
Stx1b	11	3.40516	0.00215319	0.293672	0.454545	7	20.6364	0.989263
Stx4a	11	3.76848	0.000161817	0.265359	0.709091	8	13.6364	0.987641
Abl2	10	4.21995	0.00388791	0.23697	0.133333	8	6.2	0.985625
Cfl1	10	3.14693	0.00691095	0.31777	0.177778	7	31	0.990416
Cfl2	10	3.50312	0.00228709	0.28546	0.288889	7	16.1	0.988825
Dstn	10	2.9902	0.00702201	0.334425	0.288889	6	38	0.991115
Psma1	10	3.68744	0.00197259	0.271191	0.6	8	12	0.988002
Psma4	10	3.4577	0.0015358	0.289209	0.6	7	19.1	0.989028
Gria2	10	3.57614	0.00454102	0.279631	0.155556	7	11	0.988499
Ap1b1	10	3.62956	0.000205113	0.275515	0.333333	7	14.8	0.988261
Apba1	10	3.84239	0.00444845	0.260255	0.155556	7	13.5	0.987311
Dab1	10	3.75156	0.0084869	0.266556	0.0666667	7	6.4	0.987716
Mapk8ip1	10	4.02404	0.0048497	0.248506	0.0888889	8	6.9	0.9865
Rap1a	10	3.79608	0.000900418	0.26343	0.0888889	8	9.2	0.987517
Inadl	10	3.57703	0.00131896	0.279562	0.0222222	7	10.6	0.988495
Rptor	10	3.49243	0.00293522	0.286334	0.266667	7	16.6	0.988873
Gsk3a	10	3.57524	0.00367634	0.279701	0.177778	7	13.8	0.988503
Smarca1	10	3.15227	0.00119936	0.317232	0.4	7	40.2	0.990392
Nap1l1	10	2.99199	0.0093342	0.334226	0.0666667	7	38	0.991107
Cacna1b	10	3.73553	0.0009368	0.2677	0.6	7	12.8	0.987788
Cacna1a	10	3.73553	0.0009368	0.2677	0.6	7	12.8	0.987788
Myo5a	10	3.50757	0.00334534	0.285098	0.155556	6	23.5	0.988805
Dbn1	10	3.00178	0.00247341	0.333136	0.266667	7	40.3	0.991063
Mbd3	10	3.6634	0.000224732	0.27297	0.711111	8	21	0.98811
Tceb1	10	3.15939	0.00473956	0.316516	0.177778	7	36	0.99036
Mapre2	10	3.78005	0.000408238	0.264547	0.288889	8	12.3	0.987589
Mapre1	10	3.63224	0.000715523	0.275313	0.288889	7	13.1	0.988249
Hip1	10	3.07747	0.00237549	0.324942	0.333333	6	36.7	0.990726
Top2b	10	3.45147	0.00174798	0.289732	0.177778	8	17.5	0.989056
Ctnnd1	10	3.11398	0.00661936	0.321132	0.133333	7	31.8	0.990563
Tardbp	10	3.08994	0.00403828	0.323631	0.111111	7	30.4	0.99067
Phb2	10	2.9439	0.00568826	0.339685	0.244444	6	40.2	0.991322
Gabra1	10	3.77738	0.00804708	0.264734	0.111111	7	5.1	0.987601
Eif3h	9	3.16741	0.00142059	0.315715	0.611111	7	34.4444	0.990324
Cyfip2	9	3.55744	0.000818929	0.281101	0.333333	6	15.2222	0.988583
Hgs	9	3.439	0.00285093	0.290782	0.0555556	7	12	0.989112
Gnaq	9	3.74533	0.000952901	0.267	0.555556	7	9.22222	0.987744
Ppme1	9	3.85574	0.000882836	0.259353	0.361111	8	8.33333	0.987251
Rps6ka1	9	3.16118	0.00395431	0.316338	0.194444	7	31.8889	0.990352
Cnot7	9	3.74265	0.00621149	0.26719	0.166667	7	7.33333	0.987756
Prkcz	9	4.06322	0.00396626	0.24611	0.0277778	7	4.77778	0.986325
Ank2	9	3.45325	0.00187452	0.289582	0.222222	7	15.7778	0.989048
Kif3a	9	3.66696	0.00305179	0.272705	0.194444	8	9.88889	0.988094
Map1lc3a	9	3.53339	0.00545993	0.283014	0.0277778	7	9.44444	0.98869
Lin7a	9	3.73019	0.00104079	0.268083	0.388889	7	17.8889	0.987812
Prickle1	9	3.81745	0.00160808	0.261955	0.25	7	7.55556	0.987422
Rhob	9	3.72663	0.00389794	0.268339	0	7	6.88889	0.987828
Arhgef7	9	3.73019	0.00413262	0.268083	0.138889	7	7.55556	0.987812
Cblb	9	3.15672	0.00799252	0.316784	0.111111	7	32.5556	0.990372
Asna1	9	3.1398	0.00865022	0.318491	0.111111	7	31.7778	0.990447
Dvl1	9	3.99199	0.00347885	0.250502	0.0277778	7	6.22222	0.986643
Mark2	9	3.0285	0.00133693	0.330197	0.5	7	46.7778	0.990944
Nop58	9	3.20214	0.000507992	0.312291	0.388889	7	32.2222	0.990169
Cacnb4	9	3.01603	0.00982765	0.331562	0.305556	7	40.3333	0.991
Camk2g	9	3.6634	0.000414499	0.27297	0.666667	7	25.8889	0.98811
Ssb	9	3.05877	0.00459439	0.326929	0.333333	7	40.7778	0.990809
Cap2	9	3.73731	0.000386087	0.267572	0.333333	7	9.77778	0.98778
Grn	9	3.09884	0.00186518	0.322701	0.138889	7	33.4444	0.99063
Casc3	9	3.83259	0.000356518	0.26092	0.388889	8	11.3333	0.987355
Uba1	9	3.00089	0.00703731	0.333234	0.0555556	6	42.1111	0.991067
Gatad2a	9	3.66607	0.000138176	0.272771	0.861111	8	22.5556	0.988098
Prkacb	9	3.51113	0.00393199	0.284809	0.0833333	7	12	0.98879
Plcg1	9	3.64114	0.00763031	0.274639	0.0277778	7	13.8889	0.988209
Gps1	9	3.64025	0.00127039	0.274706	0.333333	8	10.6667	0.988213
Ndufv1	9	3.69457	0.00503512	0.270668	0.25	7	13.5556	0.987971
Snx2	9	3.17809	0.00397856	0.314654	0.472222	7	33.7778	0.990276
Usp9x	9	3.05966	0.00265728	0.326834	0.111111	6	36.4444	0.990805
Ntrk2	9	3.50757	0.00683425	0.285098	0	7	11.8889	0.988805
Dynll2	9	3.48085	0.00226472	0.287286	0.25	7	17.3333	0.988925
Eif3b	9	3.15138	0.000922047	0.317321	0.638889	7	35.4444	0.990396
Kat2a	9	3.94123	0.00221838	0.253728	0.0833333	8	10.7778	0.98687
Ptpra	9	3.85663	0.00486609	0.259293	0.166667	7	8.88889	0.987247
Hdac5	9	3.54141	0.0019241	0.282374	0.222222	7	18.8889	0.988654
Stx3	9	3.82012	2.65741e-05	0.261772	0.833333	8	14.5556	0.98741
Rab1	9	3.5049	0.0062162	0.285315	0.111111	7	15.8889	0.988817
Ptprs	8	4.24577	0.00328562	0.235529	0.25	7	7.75	0.98551
Sumo3	8	3.60908	0.000524776	0.277079	0.357143	8	11.875	0.988352
Dag1	8	3.89314	0.00374009	0.256862	0.0357143	8	4.25	0.987084
Actn2	8	3.5423	0.000538228	0.282303	0.392857	7	13.875	0.98865
Actr1a	8	3.09261	0.00364435	0.323352	0.642857	7	42.875	0.990658
Psma7	8	3.71861	2.78384e-05	0.268918	0.928571	8	14.5	0.987863
Mef2c	8	3.65895	0.000933915	0.273303	0.0357143	7	9.875	0.98813
Kdm6a	8	3.82547	0.000263125	0.261406	0.25	8	14.625	0.987386
Mpp6	8	4.06411	0.000708926	0.246056	0.392857	8	8.25	0.986321
Ncstn	8	3.69368	0.0037267	0.270733	0.142857	7	8.375	0.987975
Araf	8	3.72752	0.000324039	0.268275	0.392857	7	16.125	0.987824
Nras	8	3.93143	0.000907279	0.25436	0.285714	7	7.875	0.986913
Mapk11	8	3.9715	0.0021789	0.251794	0.0357143	8	4.25	0.986734
Atp2a2	8	3.00445	0.00938337	0.332839	0	7	47	0.991052
Phb	8	3.06768	0.00570342	0.32598	0.285714	7	41.125	0.990769
Dnm3	8	3.70703	0.00121743	0.269757	0.357143	7	13.625	0.987915
Gabarapl2	8	3.75512	0.00393655	0.266303	0.214286	8	7.125	0.9877
Gnl3	8	3.13268	0.00108407	0.319215	0.392857	7	44.125	0.990479
Stub1	8	3.74443	0.00431885	0.267063	0.0357143	8	8.375	0.987748
Gria1	8	3.47551	0.000984802	0.287727	0.321429	7	18.125	0.988949
Map2	8	3.69012	0.0038701	0.270994	0.0714286	7	12.125	0.987991
Cndp2	8	3.12912	0.00393884	0.319579	0.142857	7	36.625	0.990495
Slu7	8	3.92965	0.000159461	0.254475	0.642857	8	11.625	0.986921
Nrxn1	8	3.82102	0.00669621	0.261711	0.107143	7	14.625	0.987406
Epb4.1l2	8	3.54497	0.00409923	0.28209	0.214286	7	16.375	0.988639
Mbd2	8	3.93143	2.60862e-06	0.25436	0.964286	8	17.625	0.986913
Syn2	8	3.52449	0.00314691	0.283729	0.214286	7	16.25	0.98873
Kif5a	8	3.39804	0.00344655	0.294287	0.178571	7	19.625	0.989294
Pacsin1	8	3.46928	0.0017367	0.288244	0.178571	7	19.375	0.988976
Syn1	8	3.59305	0.000941861	0.278315	0.321429	7	13.625	0.988424
Ehmt2	8	3.15672	0.00422337	0.316784	0.321429	7	37	0.990372
Hdac7	8	3.50846	0.00130522	0.285025	0.178571	7	19.25	0.988802
Efnb2	8	4.32324	0.00450574	0.231308	0.142857	8	5.25	0.985164
Prkcg	8	3.47373	0.00221716	0.287875	0.0714286	7	23	0.988957
Vps26a	8	3.83081	0.000227354	0.261041	0.5	8	10.75	0.987362
Tial1	8	3.47818	0.000567294	0.287506	0.214286	7	19.125	0.988937
Map1a	8	3.40695	0.00467999	0.293518	0.107143	7	20.875	0.989255
Dyrk1a	8	3.59305	0.00210366	0.278315	0.107143	7	10.25	0.988424
Gcn1l1	8	3.65717	0.00512024	0.273436	0.285714	7	13	0.988138
Strn4	8	3.79875	0.00143851	0.263244	0.571429	7	10.5	0.987506
Tfip11	8	3.19501	0.00222536	0.312988	0.392857	7	36.5	0.990201
Eif2s3x	8	3.13535	0.00181961	0.318943	0.607143	7	45.125	0.990467
Ptbp1	8	3.18255	0.000710074	0.314214	0.464286	7	40	0.990256
Gna11	8	3.76313	0.000419944	0.265736	0.678571	7	10.625	0.987665
Strn3	8	4.2992	0.00012249	0.232601	0.642857	7	9.625	0.985271
Vamp7	8	3.85396	3.60689e-05	0.259473	0.714286	8	13.75	0.987259
Abi2	7	3.71683	0.00197257	0.269046	0.285714	7	11.2857	0.987871
Ptprf	7	3.89938	0.00211797	0.256451	0.333333	8	11.1429	0.987056
Dcc	7	4.00267	0.00382655	0.249833	0	8	6.85714	0.986595
Sumo2	7	3.64203	0.000302464	0.274572	0.47619	8	12.2857	0.988205
Tpm1	7	3.04452	0.000983894	0.328459	0.333333	7	51.7143	0.990873
Robo2	7	3.84506	0.00422852	0.260074	0	8	6.42857	0.987299
Reps2	7	3.79341	0.00703075	0.263615	0.380952	7	12.2857	0.987529
Adk	7	3.80321	0.00388758	0.262936	0.190476	7	7.28571	0.987486
Adrbk1	7	3.56634	0.00184791	0.2804	0	7	10.7143	0.988543
Stau1	7	3.51825	0.000618504	0.284232	0.285714	7	20.2857	0.988758
Gabarap	7	4.1309	0.00104607	0.242078	0.190476	8	7.28571	0.986023
Arc	7	3.4577	0.00119948	0.289209	0.428571	6	24.1429	0.989028
Pak2	7	3.16474	0.00439881	0.315982	0.142857	7	40.2857	0.990336
Tpm3	7	3.05165	0.00358188	0.327692	0.190476	6	47.8571	0.990841
Hspa4l	7	3.95904	0.004635	0.252587	0.142857	8	5.28571	0.98679
Atad3a	7	2.9252	0.00695993	0.341857	0.190476	6	63.7143	0.991405
Smarcad1	7	3.18789	0.00264121	0.313687	0.380952	7	46	0.990233
Brd7	7	3.97774	0	0.251399	1	8	19	0.986707
Bzrap1	7	4.41941	0.000438299	0.226274	0.333333	8	8.85714	0.984735
Cacnb3	7	3.76402	0.000461185	0.265673	0.714286	7	10.4286	0.987661
Rimbp2	7	4.41941	0.000438299	0.226274	0.333333	8	8.85714	0.984735
Ppp3cb	7	3.54942	0.00119956	0.281736	0.333333	7	22.1429	0.988619
Capn1	7	3.12199	0.00299389	0.320308	0.190476	7	37.8571	0.990527
Khsrp	7	3.60285	0.000148875	0.277558	0.333333	7	20.4286	0.98838
Wwp2	7	3.73375	0.000449776	0.267827	0.285714	8	14.2857	0.987796
Pdcd10	7	4.31879	0.000586946	0.231546	0.714286	7	9.42857	0.985184
Cdk2ap1	7	3.95191	0	0.253042	1	8	18.7143	0.986822
Homer1	7	3.36242	0.00627003	0.297405	0.0952381	7	34.8571	0.989453
Nkap	7	3.90917	0.00285328	0.255809	0.47619	8	12.1429	0.987013
Kif3b	7	3.81122	0.00109257	0.262383	0.238095	8	10.8571	0.98745
Kmt2d	7	3.91273	0.000107731	0.255576	0.380952	8	11	0.986997
Ndufs4	7	3.83882	0.00178087	0.260496	0.238095	7	5.71429	0.987327
Dcp1a	7	4.00267	0.00384045	0.249833	0.0952381	8	5	0.986595
Tuba3b	7	3.71416	0.00221281	0.26924	0.142857	7	11.7143	0.987883
Srsf3	7	3.12467	0.00472473	0.320034	0.238095	7	42.1429	0.990515
Map2k7	7	4.22974	0.00107654	0.236421	0.190476	7	6.85714	0.985582
Smurf2	7	3.66874	0.00110003	0.272573	0.47619	8	14	0.988086
Hdac6	7	3.73197	0.00297501	0.267955	0.0952381	8	14.1429	0.987804
Ppfia4	7	4.01425	0.0033795	0.249113	0.047619	8	8.57143	0.986544
Taf1	7	4.00445	9.02803e-05	0.249722	0.238095	8	14	0.986587
Strn	7	4.30632	0.000358107	0.232217	0.714286	7	9.42857	0.98524
Stk24	7	4.31434	0.000444307	0.231785	0.714286	7	9.71429	0.985204
Evl	6	3.99377	0.00124069	0.25039	0.266667	7	12.6667	0.986635
Neo1	6	4.26892	0.00157821	0.234251	0	8	5.33333	0.985407
Zyx	6	3.86554	0.00448227	0.258696	0.0666667	8	6.16667	0.987207
Arid3a	6	3.98219	3.79101e-05	0.251118	0.6	8	19	0.986687
Arid3b	6	3.98219	3.79101e-05	0.251118	0.6	8	19	0.986687
Ldb3	6	3.72395	0.000867232	0.268532	0.2	7	11	0.987839
Trim3	6	3.45325	0.00181262	0.289582	0.133333	7	23.1667	0.989048
Git1	6	3.82458	0.00092389	0.261467	0.2	8	5.5	0.98739
Hspbp1	6	3.87801	0.00198314	0.257865	0.333333	7	7.66667	0.987152
Prkar2b	6	3.85931	0.00213284	0.259114	0.333333	7	10.6667	0.987235
Kifap3	6	3.82814	0.000697236	0.261224	0.4	8	8.33333	0.987374
Kcnq2	6	4.13357	0.00314534	0.241922	0.133333	7	13.1667	0.986011
Numbl	6	3.74443	0.00178726	0.267063	0.333333	7	14.3333	0.987748
Ap3b2	6	3.84862	0.00183339	0.259833	0.333333	7	10.5	0.987283
Pip4k2c	6	3.08103	0.0031043	0.324566	0.266667	7	54.6667	0.99071
Pip4k2b	6	3.82369	0.00154578	0.261528	0.266667	8	9.33333	0.987394
Aplp1	6	4.31434	0.00239389	0.231785	0.133333	8	5.33333	0.985204
Asap1	6	3.73731	0.000802514	0.267572	0.0666667	7	7.83333	0.98778
Arf6	6	3.21728	0.0105253	0.310822	0	6	39.6667	0.990101
Rtn4	6	4.1772	0.00291682	0.239395	0.133333	7	8.16667	0.985816
Ptk2b	6	2.98753	0.00900556	0.334724	0	6	60.6667	0.991127
Vps26b	6	3.94123	0.00187662	0.253728	0.333333	8	7.83333	0.98687
Atp2b1	6	3.76135	0.00360209	0.265862	0.0666667	7	12.1667	0.987673
Bin1	6	3.77382	0.000170706	0.264983	0.266667	7	9.5	0.987617
Atp6v0d1	6	3.15583	0.00542338	0.316874	0.333333	7	43.6667	0.990376
Atp6v0a1	6	3.05966	0.00575709	0.326834	0.2	7	56.1667	0.990805
Bicd2	6	3.7569	0.000411538	0.266177	0.666667	8	18.1667	0.987692
Bop1	6	3.19858	1.73598e-05	0.312639	0.666667	7	44.5	0.990185
Imp4	6	3.22796	0.000884354	0.309793	0.466667	7	43.1667	0.990054
Nop2	6	3.15049	0.000321545	0.317411	0.6	7	54	0.9904
Phf21a	6	3.80677	3.68307e-05	0.26269	0.666667	8	25	0.98747
Dapk1	6	2.97329	0.00372711	0.336328	0.266667	6	65.8333	0.991191
Caprin1	6	3.6073	0.000279745	0.277216	0.266667	7	21.3333	0.98836
Wwp1	6	3.81745	0.00184869	0.261955	0.266667	8	11.1667	0.987422
Mcm7	6	3.2146	0.00121666	0.31108	0.333333	7	43.5	0.990113
Ptbp2	6	3.92787	0.00192855	0.254591	0.133333	8	9.33333	0.986929
Vps4b	6	3.89047	0.000571243	0.257038	0.0666667	8	7.33333	0.987096
Zwint	6	3.75067	0.00220511	0.266619	0.0666667	8	10	0.98772
Ncam1	6	3.45503	0.0037006	0.289433	0.0666667	6	20.5	0.98904
Dact2	6	3.74889	0.00078568	0.266746	0.266667	7	7.83333	0.987728
Ppp1r8	6	3.65895	0.000484356	0.273303	0.133333	7	14.6667	0.98813
Cxxc1	6	3.99555	5.10223e-05	0.250279	0.4	8	16.1667	0.986627
Fcho2	6	3.85218	0.00256166	0.259593	0.133333	7	7.16667	0.987267
Trim9	6	4.18255	0.00100147	0.239089	0.133333	8	9.16667	0.985792
Wdfy3	6	4.10686	0.0010375	0.243495	0.266667	8	9.66667	0.98613
Snx3	6	3.19768	0.00092763	0.312726	0.8	7	47.3333	0.990189
Snx27	6	3.9163	0.00199351	0.255343	0.4	8	9.16667	0.986981
Kcna1	6	3.87711	0.000716765	0.257924	0.333333	7	15.8333	0.987156
Huwe1	6	3.0285	0.00433543	0.330197	0.133333	6	54.5	0.990944
Exoc4	6	3.53963	0.000442655	0.282516	0.4	7	21.6667	0.988662
Flna	6	3.1772	0.00030435	0.314742	0.266667	7	42.6667	0.99028
Eea1	6	3.71238	0.000485685	0.269369	0.266667	8	11.1667	0.987891
Hcfc1	6	3.12378	0.0013836	0.320125	0.4	7	54.5	0.990519
Men1	6	3.2057	0.0055209	0.311944	0.0666667	7	42	0.990153
Vdac1	6	3.07302	0.00134417	0.325413	0.4	7	58	0.990745
Top1	6	3.13001	0.00225314	0.319488	0.333333	7	55.8333	0.990491
Mapk10	6	4.41674	0.000734193	0.226411	0.2	7	7.33333	0.984747
Gabrg2	6	4.33571	0.000756674	0.230643	0.333333	8	6.16667	0.985108
Ric8	6	3.83081	0	0.261041	1	7	11.8333	0.987362
Sdha	6	3.92787	0.00142983	0.254591	0.0666667	8	5.5	0.986929
Rab11fip2	6	3.47551	0.000635019	0.287727	0.266667	7	25.5	0.988949
Smurf1	6	3.70347	3.92644e-05	0.270017	0.666667	8	15	0.987931
Ube2v2	6	3.75868	0.00022508	0.266051	0.2	8	13.8333	0.987684
Ufd1l	6	3.84595	0.000167524	0.260014	0.333333	8	11.6667	0.987295
Ppp2r5e	5	3.79341	0.000539744	0.263615	0.1	8	9.4	0.987529
Ptprd	5	4.41585	0.00199716	0.226457	0.2	8	7.8	0.984751
Actr3	5	3.08549	0.00243051	0.324098	0.1	7	61.6	0.99069
Anxa6	5	3.80232	0.00497738	0.262998	0.1	8	8	0.98749
Gucy1b3	5	4.23954	0.00179143	0.235875	0.5	8	7.6	0.985538
Ahcyl2	5	3.85574	0.00426988	0.259353	0	7	15.8	0.987251
Psmd10	5	3.80321	0.00184093	0.262936	0.6	8	12.8	0.987486
Agfg1	5	3.84328	0.000216388	0.260195	0.5	7	10.4	0.987307
Fkbp4	5	3.86198	0.00173486	0.258935	0	8	11.6	0.987223
Ambra1	5	3.87801	0.000273805	0.257865	0.1	8	13.8	0.987152
Dab2ip	5	4.31612	0.000729988	0.23169	0.1	8	6.2	0.985196
Arcn1	5	3.24132	0.000635186	0.308516	0.3	7	49.4	0.989994
Dnajc6	5	3.70525	4.6784e-05	0.269887	0.5	7	16	0.987923
Cdc73	5	3.85841	0.00214375	0.259174	0	8	11.6	0.987239
Epb4.1l1	5	3.96171	0.00181123	0.252416	0.3	8	6.6	0.986778
Myo1c	5	3.13624	0.0043412	0.318853	0.1	7	57.6	0.990463
Rab3a	5	4.21371	0.00112318	0.23732	0	8	4.6	0.985653
Mapk8ip3	5	3.94034	0.00129404	0.253785	0.2	7	5.8	0.986873
Arhgap35	5	4.19501	9.77243e-05	0.238378	0.8	7	10.6	0.985737
Stard13	5	4.39448	3.86732e-05	0.227558	0.7	8	9.2	0.984846
Arhgef12	5	3.82992	0.00313696	0.261102	0	7	10.4	0.987366
Carm1	5	3.21015	0.00327187	0.311512	0.1	7	53	0.990133
Sgta	5	4.00712	0.00020636	0.249556	0.3	8	5.8	0.986575
Dnm1l	5	3.12021	0.000313709	0.320491	0.3	7	58.2	0.990535
Elmo1	5	3.94123	0.00114097	0.253728	0	7	7.8	0.98687
Iqsec2	5	3.82636	4.649e-05	0.261345	0.8	7	26.4	0.987382
Sumo1	5	3.78005	0.00179671	0.264547	0	8	13	0.987589
Bcl11b	5	3.53072	0.00115878	0.283228	0.3	8	29.6	0.988702
Sh3gl3	5	3.8789	0.000264854	0.257805	0.4	7	13.6	0.987148
Nipsnap1	5	3.82992	0.0021824	0.261102	0.3	7	18.8	0.987366
Ksr1	5	3.84061	0.000570435	0.260376	0.2	7	10.4	0.987319
Mapk8ip2	5	4.55298	0.000143015	0.219636	0.4	7	7.2	0.984138
Ulk2	5	4.20392	0.00198189	0.237873	0.1	8	7	0.985697
Cacnb1	5	4.59394	0	0.217678	1	8	10	0.983956
Ppp2r5d	5	3.82992	0.000517761	0.261102	0.5	8	10.2	0.987366
Myo10	5	3.65984	0.00384138	0.273236	0.1	7	27.2	0.988126
Neurl1a	5	3.68566	0.00212339	0.271322	0	7	11.4	0.98801
Twf2	5	3.21193	0.00385394	0.311339	0.1	7	51	0.990125
S100a1	5	3.82191	0.00217732	0.26165	0.1	7	6	0.987402
S100b	5	3.74354	0.000410654	0.267127	0.1	7	8.2	0.987752
Kcnab2	5	3.50312	0.00155749	0.28546	0.2	6	29.6	0.988825
Cnot3	5	3.95459	0.000970854	0.252871	0.3	8	8.8	0.98681
Mcm4	5	3.22974	0.00223129	0.309622	0.4	7	50.2	0.990046
Celf1	5	4.36955	0.00389414	0.228857	0	7	3.6	0.984957
Phgdh	5	3.22351	0.0046513	0.310221	0.1	7	49	0.990074
Scly	5	3.90383	5.42844e-05	0.256159	0.2	8	7.2	0.987036
L1cam	5	3.87979	0.000486427	0.257746	0.3	7	18.2	0.987144
Klc2	5	3.56367	0.00107179	0.28061	0.2	7	16.4	0.988555
Ocrl	5	3.47106	0.00137784	0.288096	0.1	7	24.2	0.988968
Fermt2	5	3.21104	0.00095293	0.311425	0.2	7	50	0.990129
Rabac1	5	3.91719	0.00283967	0.255285	0.1	7	5.2	0.986977
Dact3	5	3.82458	0.000390734	0.261467	0.4	7	7.4	0.98739
Elp3	5	3.70971	0.000723402	0.269563	0.1	8	16.8	0.987903
Drd2	5	3.56278	0.000592397	0.28068	0	7	23.6	0.988559
Efnb1	5	4.34016	0.000533021	0.230406	0.3	8	7.6	0.985089
Xrn2	5	3.23776	0.00376368	0.308856	0.3	7	49.6	0.99001
Xrn1	5	3.87622	0.000598316	0.257983	0.3	8	10.8	0.98716
Ppp4c	5	4.08014	0.000429024	0.245089	0.5	8	12.2	0.986249
Ppp1r12a	5	3.40249	0.000607097	0.293902	0.2	7	30.6	0.989275
Mgea5	5	3.9163	0.0025877	0.255343	0.2	7	5.8	0.986981
Iqsec1	5	3.66162	7.68333e-05	0.273103	0.8	7	37.4	0.988118
Dlgap3	5	3.54497	0.000427069	0.28209	0.5	7	40.6	0.988639
Dock4	5	3.75067	0.000399745	0.266619	0.6	8	13.6	0.98772
2009-09-01	5	3.82992	0.00121384	0.261102	0.4	7	10.2	0.987366
2003-09-01	5	3.89047	0.001617	0.257038	0.4	7	14.2	0.987096
Ppif	5	3.73286	0.00079179	0.267891	0.3	7	11.2	0.9878
Pno1	5	3.22262	0.000493465	0.310307	0.6	7	53.8	0.990078
Pspc1	5	3.09528	0.00155349	0.323072	0.3	7	65.4	0.990646
Map4	5	3.12021	0.00316612	0.320491	0	7	59.6	0.990535
Mtf2	5	3.21015	1.98412e-06	0.311512	0.9	7	58	0.990133
Vdac3	5	3.12912	0.00151119	0.319579	0.4	7	54.8	0.990495
Jarid2	5	3.21015	1.98412e-06	0.311512	0.9	7	58	0.990133
Eef1a2	5	3.72039	0.000198044	0.268789	0.1	7	9	0.987855
Reln	5	4.62066	0.000470302	0.216419	0.2	8	4.8	0.983836
Eif1a	5	3.91897	0.000156112	0.255169	0.6	8	11.4	0.986969
Eif3j1	5	3.90561	0	0.256042	1	8	14	0.987029
Syvn1	5	3.83882	0.000257424	0.260496	0.2	8	10.6	0.987327
Fip1l1	5	3.78183	0.000767737	0.264422	0.6	7	11.2	0.987581
Rabggta	5	3.86554	0.00265735	0.258696	0	8	5.6	0.987207
Ptpn23	5	3.9163	0.000599183	0.255343	0.1	8	8	0.986981
Hspa13	5	3.83882	0.000861003	0.260496	0	7	10	0.987327
Rgs4	5	3.84239	0	0.260255	1	7	11.8	0.987311
Negr1	5	4.11932	0.00178094	0.242758	0.6	7	8.4	0.986074
Nptn	5	4.11932	0.00178094	0.242758	0.6	7	8.4	0.986074
Mef2a	5	4.26358	0.000165752	0.234545	0.2	8	8.4	0.98543
Plaa	5	3.89938	0.000494412	0.256451	0.2	8	9.2	0.987056
Igbp1	5	4.39181	7.47224e-06	0.227697	0.7	8	10	0.984858
Ppp2r5a	5	3.97596	8.78444e-05	0.251512	0.6	8	9.2	0.986714
Rnd2	5	3.84506	0.00178192	0.260074	0	7	10.6	0.987299
Tada3	5	4.00801	8.83961e-05	0.2495	0.4	8	11	0.986571
Srpk2	5	3.87533	0.000108542	0.258042	0.3	8	11	0.987164
Napg	5	3.92253	6.53296e-06	0.254938	0.9	8	16	0.986953
Sort1	5	3.75334	0.000749571	0.266429	0.2	7	11.2	0.987708
Rapgef4	5	3.66696	0.00225081	0.272705	0.2	7	14.2	0.988094
Aars	4	3.08638	0.00224125	0.324005	0	7	74.5	0.990686
Ablim1	4	3.08459	0.00282442	0.324192	0.333333	7	75	0.990694
Magi2	4	5.37222	0.00543372	0.186143	0	9	2.5	0.980481
Adam10	4	4.74889	0.00189738	0.210576	0.166667	9	2.75	0.983264
Add1	4	3.58504	0.00103175	0.278937	0.166667	7	29.75	0.98846
Mtpn	4	3.74533	0.000220247	0.267	0.166667	7	10.25	0.987744
Rc3h1	4	3.94301	3.62141e-05	0.253613	0.666667	8	12.5	0.986862
Ago3	4	3.77204	0.000159598	0.265109	0	8	12.75	0.987625
Aldoa	4	3.74533	0.000435916	0.267	0.166667	8	15.75	0.987744
Als2	4	3.55209	0.000696683	0.281524	0.333333	7	29.75	0.988607
Sptbn4	4	3.7106	7.29999e-05	0.269498	0.166667	7	16	0.987899
Ehd1	4	3.19679	0.000287848	0.312813	0.333333	6	62.5	0.990193
Ank3	4	3.62689	0.000444066	0.275718	0.166667	7	22.25	0.988273
Ap1m1	4	3.17898	0.000804619	0.314566	0.166667	7	75.25	0.990272
Ap1s1	4	3.79964	1.21776e-05	0.263183	0.666667	7	14.5	0.987502
Copz1	4	3.2431	0.00138614	0.308347	0.5	7	59.25	0.989986
Arl1	4	3.2146	0.00462386	0.31108	0	7	59.75	0.990113
Arhgef11	4	4.4488	0.000614868	0.22478	0	8	7.25	0.984604
Plxnb3	4	4.50579	0.00289458	0.221937	0	8	2.5	0.984349
Plxnb1	4	4.70703	0.000877179	0.212448	0	8	4	0.983451
Scrib	4	4.09795	0.000942929	0.244024	0.166667	7	11	0.98617
Nacc1	4	3.99911	9.12744e-05	0.250056	0	8	10	0.986611
Bag6	4	3.19768	0.00223275	0.312726	0.333333	7	63	0.990189
Kcnd2	4	3.94924	0.00515973	0.253213	0	7	18.5	0.986834
Atf7	4	3.93143	0.00206731	0.25436	0.166667	8	19	0.986913
Atp6ap2	4	4.05432	9.41482e-05	0.246651	0.5	8	4	0.986365
Mecp2	4	3.94657	0.000253897	0.253384	0.333333	8	18.5	0.986846
Ltn1	4	3.20125	0.00177056	0.312378	0.166667	7	63.25	0.990173
Bcl11a	4	3.95459	0	0.252871	1	8	26	0.98681
Sh3glb1	4	3.65361	0.000183806	0.273702	0.166667	7	17.75	0.988154
Llgl1	4	3.80232	0.00189371	0.262998	0	7	20	0.98749
Bsn	4	3.70971	0.001021	0.269563	0.166667	7	27.5	0.987903
Erc2	4	3.80855	0.00104612	0.262567	0.166667	7	21	0.987462
Rims2	4	4.50134	0.000282081	0.222156	0	8	6	0.984369
Pde1a	4	3.7195	0.00205578	0.268853	0.166667	7	21.5	0.987859
Flii	4	3.07569	0.00152068	0.32513	0.5	7	80	0.990734
Ncoa1	4	4.15405	0.000970152	0.240729	0	8	2.75	0.985919
Upf2	4	4.09528	8.31154e-05	0.244184	0.5	8	9.5	0.986182
Rph3a	4	3.76937	0.0032236	0.265296	0	7	22.25	0.987637
Itga3	4	3.79875	0.00329186	0.263244	0.166667	7	10.75	0.987506
Limk1	4	4.03028	4.81503e-05	0.248122	0.5	8	6.25	0.986472
Ppp5c	4	3.64025	0.001373	0.274706	0	7	13.5	0.988213
Npepps	4	3.65272	0.000371743	0.273769	0.333333	7	23	0.988158
Stmn3	4	3.82636	0.000186342	0.261345	0.333333	7	11.25	0.987382
Pacsin3	4	3.88068	0.000102215	0.257687	0.5	7	7.75	0.98714
Crbn	4	3.92431	0	0.254822	1	8	12.5	0.986945
Csnk1d	4	4.04987	0.000115926	0.246922	0.333333	8	4.75	0.986385
Ngdn	4	3.98753	1.3077e-05	0.250782	0.5	8	7.75	0.986663
Erbb2ip	4	3.66696	0.00133783	0.272705	0	7	15.75	0.988094
Grasp	4	4.48887	0.0039092	0.222773	0	8	2.75	0.984425
Vldlr	4	4.66429	0.000231115	0.214395	0.333333	8	5	0.983642
Rasgef1b	4	4.31701	0.000190078	0.231642	0.333333	7	8.25	0.985192
Gsn	4	3.02315	0.000697717	0.330781	0.333333	7	92.25	0.990968
Zfp207	4	3.87266	0	0.25822	1	8	17.75	0.987176
Rabep1	4	3.81567	9.42627e-05	0.262077	0.5	8	14.25	0.98743
Dgkz	4	4.7382	0.000148261	0.211051	0.333333	8	4	0.983312
Dip2b	4	3.81834	0.0030933	0.261894	0	7	18	0.987418
Glg1	4	4.32413	0.000713203	0.23126	0.166667	7	5.5	0.98516
Pde10a	4	3.87088	0.0037739	0.258339	0	7	19.25	0.987184
Dnaja2	4	3.91986	0.0015448	0.255111	0.333333	8	19.5	0.986965
2006-09-01	4	3.7756	0.00141565	0.264858	0.5	7	25	0.987609
Ryk	4	3.92609	0.00187531	0.254706	0	8	7.25	0.986937
Prkar1b	4	4.18522	6.89343e-05	0.238936	0.666667	8	7.75	0.98578
Fntb	4	4.15405	0.00052012	0.240729	0	8	7.25	0.985919
Otub1	4	3.12199	0.000871181	0.320308	0.166667	7	78.75	0.990527
Immt	4	3.11131	0.00204701	0.321408	0	7	81.25	0.990575
Ppp2r5c	4	3.19145	0.00263339	0.313337	0.333333	7	64.25	0.990217
Ube4b	4	3.19947	0.00128712	0.312552	0.333333	7	68.25	0.990181
Exoc2	4	3.16385	0.00222303	0.316071	0	7	61.5	0.99034
Ephb2	4	4.02226	0.00148379	0.248616	0.166667	7	12.75	0.986508
Eif2b5	4	3.9528	0.00183839	0.252985	0.166667	8	7.5	0.986818
Rhog	4	3.88691	0.000272735	0.257274	0	7	10.75	0.987112
Ssu72	4	3.79964	0	0.263183	1	7	13.75	0.987502
Papola	4	3.79964	0	0.263183	1	7	13.75	0.987502
Top3b	4	3.8789	0.00431308	0.257805	0.166667	8	10.75	0.987148
Ubap2l	4	3.8691	4.59753e-06	0.258458	0.666667	8	16	0.987192
Naa50	4	3.86999	0.000164216	0.258399	0	8	9.75	0.987188
Rgs3	4	3.70169	0.000271803	0.270147	0.5	7	16.5	0.987939
Gpsm1	4	3.83259	0.000347674	0.26092	0.5	7	11.25	0.987355
Ifrd1	4	3.79875	0.000316735	0.263244	0.166667	8	14.75	0.987506
Hmg20b	4	3.86554	5.00375e-05	0.258696	0.666667	8	19.5	0.987207
Kmt2e	4	3.89581	7.57601e-05	0.256686	0.5	8	17.25	0.987072
Stam2	4	4.29029	0.000157587	0.233084	0.166667	8	5.25	0.985311
Ralgds	4	4.03562	4.18554e-05	0.247793	0.166667	7	10.75	0.986448
Scpep1	4	4.13713	0.00376331	0.241713	0	8	4	0.985995
Mpp5	4	4.16385	0.000282562	0.240163	0	8	10.5	0.985876
Kcnb1	4	4.25111	0.000355506	0.235233	0.166667	7	8	0.985486
Kcnip2	4	4.81923	0.00298196	0.207502	0	8	3.25	0.98295
Paxip1	4	3.92164	0	0.254995	1	8	15.25	0.986957
Limd1	4	4.58771	0.00243836	0.217974	0	8	4.25	0.983983
Nos1ap	4	4.58148	0.00398612	0.21827	0	9	4.75	0.984011
Ptprg	4	4.67943	0.00083704	0.213701	0.166667	8	5	0.983574
Taf4a	4	4.03562	3.47789e-05	0.247793	0.333333	8	12.75	0.986448
Myo9b	4	3.88246	0.00120743	0.257569	0	8	20.25	0.987132
Pik3c3	4	3.92431	0.000174026	0.254822	0.5	8	12.5	0.986945
Stxbp3a	4	3.83704	0.000720935	0.260617	0.5	8	26.5	0.987335
Tsc2	4	3.73464	0	0.267763	1	7	25.25	0.987792
Spred2	3	4.68032	0.00186989	0.213661	0	9	5	0.98357
Ablim2	3	3.65806	0.000362668	0.273369	0.666667	7	25.6667	0.988134
Gmfb	3	3.22351	8.74014e-06	0.310221	0.666667	7	79.3333	0.990074
Acvr2a	3	4.77649	0.00525057	0.209359	0	8	4	0.983141
Wdr26	3	4.13802	0.00284902	0.241661	0	8	5.66667	0.985991
Adam22	3	3.96972	0.00355871	0.251907	0.333333	7	22.6667	0.986742
Aip	3	4.56367	0.000103887	0.219122	0.333333	8	8	0.984091
Chordc1	3	4.48887	0.000172508	0.222773	0	8	4	0.984425
Tkt	3	4.14337	0.00053277	0.24135	0	8	3.66667	0.985967
Ppib	3	3.22262	0.000385202	0.310307	0.333333	7	80	0.990078
Thop1	3	3.18878	0.00273926	0.3136	0.333333	7	85.6667	0.990229
Ap3s2	3	3.93143	0	0.25436	1	7	14.6667	0.986913
Apbb1	3	4.47462	0.000607591	0.223483	0.333333	8	9.66667	0.984488
Apc2	3	4.00801	0.000241993	0.2495	0	7	4.66667	0.986571
Axin2	3	4.43722	0.000146448	0.225366	0	7	7.33333	0.984655
Copg1	3	3.24755	0	0.307924	1	7	77.6667	0.989966
Spag9	3	4.16474	0.000232098	0.240111	0.333333	7	5	0.985872
Sorbs3	3	3.94657	7.59268e-05	0.253384	0.333333	7	10	0.986846
Kdm4c	3	4.06589	0	0.245948	1	8	17.6667	0.986313
Arnt2	3	4.12021	0.00178094	0.242706	0.333333	8	6	0.98607
Junb	3	3.74354	0.000111661	0.267127	0.333333	8	24.3333	0.987752
Tmem30a	3	4.62155	0.00181461	0.216378	0	8	3.66667	0.983832
Atp2b2	3	3.64114	0.00114503	0.274639	0	7	24.6667	0.988209
Bai1	3	3.86109	0.000876483	0.258994	0	7	24	0.987227
Phyhip	3	3.80766	0.00263871	0.262629	0	7	25	0.987466
Bcor	3	3.96794	2.51951e-06	0.25202	0.666667	8	15.3333	0.98675
Yaf2	3	3.89849	1.84544e-05	0.25651	0.666667	8	15	0.98706
Blmh	3	4.52004	0.00178094	0.221237	0.333333	8	4.66667	0.984286
Brap	3	4.51024	9.0058e-05	0.221718	0.333333	8	6.66667	0.984329
Traf7	3	4.00089	0.0005857	0.249944	0	8	12	0.986603
Brsk2	3	3.85574	0.00120792	0.259353	0	7	5.33333	0.987251
Cacng2	3	3.935	0	0.25413	1	7	27.3333	0.986897
Itpka	3	3.83972	0.0001014	0.260436	0.333333	7	42.3333	0.987323
Camk1d	3	4.25913	0.00178094	0.23479	0.333333	7	20.3333	0.98545
Kcnn2	3	4.04452	0.000333754	0.247248	0.333333	7	24.3333	0.986408
Myo1f	3	4.21104	0.000235939	0.237471	0.333333	7	21	0.985665
Marcks	3	4.02315	0.000123304	0.248561	0.333333	7	23.6667	0.986504
Twf1	3	4.06768	1.54969e-05	0.245841	0.333333	8	8.33333	0.986305
Spop	3	3.66607	0.00015787	0.272771	0	8	30	0.988098
Upf3b	3	4.14426	0	0.241298	1	8	8.66667	0.985963
Krit1	3	4.04274	0.0012623	0.247357	0	7	8.33333	0.986416
Ccny	3	4.59216	0.0035603	0.217762	0	9	5.66667	0.983964
Cdc7	3	4.15494	1.54046e-05	0.240677	0.666667	8	6.33333	0.985915
Gria4	3	3.92965	0.00176397	0.254475	0.333333	7	26.3333	0.986921
Limk2	3	4.03117	1.98412e-07	0.248067	0.666667	8	8	0.986468
Chmp2b	3	3.85396	0.000553484	0.259473	0	8	27.3333	0.987259
Clip2	3	3.92431	0	0.254822	1	8	15.3333	0.986945
Scamp1	3	4.40427	0.00178094	0.227052	0.333333	8	12	0.984802
Cnbp	3	4.01069	7.3544e-05	0.249334	0	8	7.33333	0.986559
Mat2a	3	4.07035	7.87352e-05	0.245679	0	8	4.33333	0.986293
Cnot6	3	4.57435	6.35805e-05	0.21861	0.333333	8	5.33333	0.984043
Cobl	3	4.22529	6.39959e-05	0.23667	0.333333	7	8.33333	0.985601
Setdb1	3	3.83526	0.000331091	0.260738	0	8	16.3333	0.987343
Cplx2	3	4.23954	5.05467e-05	0.235875	0.333333	8	14	0.985538
Csde1	3	3.96972	0.00178094	0.251907	0.333333	8	12.6667	0.986742
Ikbkap	3	3.22618	0.00167099	0.309964	0.333333	7	77.6667	0.990062
Pip4k2a	3	3.76135	0.000527135	0.265862	0	7	30.6667	0.987673
Nrip1	3	3.71505	0.00141096	0.269175	0	7	13.3333	0.987879
Efnb3	3	4.71505	4.98878e-05	0.212087	0.666667	8	6.33333	0.983415
Naa35	3	4.05521	0.000351503	0.246596	0.333333	8	5.66667	0.986361
Ubash3b	3	4.5423	0.000137219	0.220153	0.333333	8	6.33333	0.984186
Magi1	3	4.09172	7.70938e-05	0.244396	0.333333	8	6.33333	0.986198
Dcx	3	3.96527	9.16101e-05	0.25219	0	7	6	0.986762
Pnn	3	3.22262	0.000124542	0.310307	0.333333	7	83.6667	0.990078
Kcna3	3	3.91451	0	0.25546	1	7	27.6667	0.986989
Grm3	3	3.8228	0.00382596	0.261589	0	7	35.3333	0.987398
Fscn1	3	3.56545	0.00471834	0.28047	0	7	45.3333	0.988547
Sipa1l1	3	3.065	0.00308324	0.326264	0	6	96.3333	0.990781
Slc1a2	3	3.45592	0.0007107	0.289358	0	7	54.3333	0.989036
Dlgap4	3	3.84061	4.44893e-05	0.260376	0.666667	7	38.3333	0.987319
Grin2c	3	3.92164	4.51439e-05	0.254995	0.333333	7	27.3333	0.986957
Stip1	3	4.53072	0.000117907	0.220715	0.333333	9	5.33333	0.984238
Trappc9	3	4.30988	0.000363392	0.232025	0	8	12.6667	0.985224
Ivns1abp	3	3.21015	0.00199094	0.311512	0.333333	7	81.6667	0.990133
Rps6ka4	3	3.22262	0.00157447	0.310307	0	7	80.6667	0.990078
Naa15	3	3.24755	0.000930925	0.307924	0	7	78.3333	0.989966
Lamtor1	3	3.21371	0.00206473	0.311167	0	7	78.3333	0.990117
Wars	3	3.24933	0.00126021	0.307756	0.333333	7	77	0.989958
Macf1	3	3.24666	0.000317088	0.308009	0.333333	7	81.3333	0.98997
Epha7	3	4.80499	0.000232793	0.208117	0.333333	9	4.66667	0.983013
Eif4g2	3	3.93054	8.21995e-06	0.254418	0.666667	8	14	0.986917
Ppp3r1	3	3.87801	0	0.257865	1	7	10.6667	0.987152
Impact	3	3.79875	0.000187758	0.263244	0	7	11	0.987506
Gabrb2	3	4.39537	0	0.227512	1	8	9.66667	0.984842
Ngly1	3	3.99199	0.00148494	0.250502	0.333333	8	10	0.986643
Sap130	3	3.90116	0.000105424	0.256334	0.333333	8	19.6667	0.987048
Gps2	3	4.51647	0.0035603	0.221412	0	9	5.33333	0.984301
Insc	3	4.40516	8.63003e-05	0.227006	0.333333	7	7.33333	0.984798
Shc3	3	3.98664	0.000487797	0.250838	0	7	16.6667	0.986667
Mef2d	3	4.28584	3.29831e-06	0.233326	0.666667	8	9.33333	0.985331
Rin1	3	3.77916	5.33292e-05	0.264609	0.333333	7	22	0.987593
Sos2	3	4.66785	3.95929e-05	0.214231	0.333333	8	7.33333	0.983626
Trip10	3	3.93232	0.00020283	0.254303	0	7	12.3333	0.986909
Med24	3	3.95815	0.00183952	0.252643	0	8	13.6667	0.986794
Kdm5b	3	4.67409	0	0.213946	1	9	9.33333	0.983598
Kdm5c	3	4.67409	0	0.213946	1	9	9.33333	0.983598
Trak1	3	3.82903	6.09525e-05	0.261163	0.333333	8	10.6667	0.98737
Slc7a5	3	4.81834	0.000291589	0.20754	0	8	2.66667	0.982954
Ptprn2	3	4.34639	0.000279859	0.230076	0.333333	7	6.66667	0.985061
Ppp1r11	3	3.70971	6.85577e-05	0.269563	0.333333	7	17.6667	0.987903
Stxbp5l	3	4.252	0.000278854	0.235183	0.333333	8	12	0.985482
Rbm10	3	4.0285	6.70137e-05	0.248232	0	8	10.3333	0.98648
Rtn3	3	4.38468	7.65691e-05	0.228067	0.666667	8	6.66667	0.98489
Sptbn2	3	3.54586	8.94931e-06	0.282019	0.666667	6	39.3333	0.988635
Srsf4	3	3.6821	8.1353e-05	0.271584	0.666667	7	28.6667	0.988026
Anapc2	2	3.91541	2.18249e-05	0.255401	0	8	10.5	0.986985
Igsf8	2	4.79074	0	0.208736	1	9	4.5	0.983077
Adam11	2	4.96794	0	0.201291	1	8	2.5	0.982286
Adam23	2	4.96794	0	0.201291	1	8	2.5	0.982286
Dhx36	2	3.23152	4.39779e-05	0.309452	0	7	122.5	0.990038
Agrn	2	3.24132	0.001447	0.308516	0	7	116	0.989994
Slc4a8	2	3.9163	0.000138288	0.255343	0	8	11.5	0.986981
Akt3	2	4.01425	0.000209721	0.249113	0	8	10.5	0.986544
Anks1	2	3.92876	0.000781541	0.254533	0	7	34.5	0.986925
Sgip1	2	3.77204	3.74774e-05	0.265109	0	7	19.5	0.987625
Pip5k1c	2	3.92342	4.05577e-05	0.25488	0	7	12	0.986949
Syt3	2	3.57881	0.000120198	0.279423	0	6	42.5	0.988487
Aph1b	2	4.46037	0	0.224196	1	8	9.5	0.984552
Prune2	2	4.40695	0.000366879	0.226915	0	9	9	0.98479
Clu	2	3.85574	0.00116693	0.259353	0	7	37.5	0.987251
Kcnk1	2	4.2146	0.00178094	0.23727	0	7	3.5	0.985649
Cyth3	2	4.1496	0.00117287	0.240987	0	7	5	0.985939
Arhgap32	2	3.89671	0	0.256627	1	7	41.5	0.987068
Arhgdia	2	3.23776	0.0010815	0.308856	0	7	116.5	0.99001
Arhgef1	2	4.1496	0	0.240987	1	8	18.5	0.985939
Git2	2	4.6545	0	0.214846	1	8	7.5	0.983685
Arl2	2	3.19768	0.000994901	0.312726	0	7	123.5	0.990189
Nr4a3	2	4.1211	0	0.242653	1	8	9	0.986066
Asic1	2	4.06233	4.77656e-05	0.246164	0	7	2	0.986329
Asic2	2	3.96972	0.000414649	0.251907	0	7	33	0.986742
Stom	2	3.25289	0.00141089	0.307419	0	7	113	0.989942
Atad1	2	3.95637	0.000112677	0.252757	0	7	9.5	0.986802
Asrgl1	2	4.94657	0.000589044	0.20216	0	8	3	0.982381
Kcnd1	2	5.81656	5.21573e-06	0.171923	0	9	3	0.978497
Mapk7	2	4.84951	0.000136072	0.206206	0	9	4	0.982815
Atp1a3	2	4.30454	5.12189e-05	0.232313	0	7	13	0.985248
Atp1b2	2	3.8878	0.000444376	0.257215	0	7	35	0.987108
Atp2c1	2	4.57257	3.03287e-06	0.218695	0	8	4.5	0.984051
Snta1	2	4.67231	7.18469e-05	0.214027	0	8	7	0.983606
Tcirg1	2	4.15405	0	0.240729	1	8	5	0.985919
Atp6v0a2	2	4.15405	0	0.240729	1	8	5	0.985919
Atp8a2	2	4.17809	0.000411003	0.239344	0	8	5	0.985812
Atrx	2	4.63936	6.61928e-06	0.215547	0	9	13.5	0.983753
Atxn10	2	3.10864	0.000279035	0.321684	0	7	145.5	0.990586
Fbxw8	2	3.85307	1.7306e-05	0.259533	0	8	39.5	0.987263
Fbxo2	2	4.01603	0.00178094	0.249002	0	8	12.5	0.986536
Bcap31	2	4.065	0.00178094	0.246002	0	8	4.5	0.986317
Bckdk	2	4.13446	9.06205e-06	0.241869	0	8	4.5	0.986007
Brsk1	2	3.87266	0.000286907	0.25822	0	8	16	0.987176
Erc1	2	4.60196	7.51198e-05	0.217299	0	8	5	0.98392
Sumf1	2	4.15405	0.00178094	0.240729	0	8	4.5	0.985919
Pde1b	2	4.26091	0	0.234692	1	7	30	0.985442
Kcnq5	2	4.26091	0	0.234692	1	7	30	0.985442
Capns1	2	3.24933	0	0.307756	1	7	115.5	0.989958
Ptpn5	2	3.67142	0.000113466	0.272374	0	7	35.5	0.988074
Deaf1	2	3.90027	0.000608937	0.256393	0	8	15	0.987052
Gmeb1	2	4.65628	0	0.214764	1	8	11.5	0.983677
Cbln1	2	4.60107	0	0.217341	1	8	9.5	0.983924
Ccar2	2	3.18344	0.000689574	0.314126	0	7	114.5	0.990253
Ccm2	2	4.85574	6.05136e-05	0.205942	0	8	5	0.982787
Ccrn4l	2	4.69368	0	0.213053	1	8	7	0.98351
Cdc34	2	3.86465	4.08224e-05	0.258756	0	7	15	0.987211
Rnf20	2	4.14248	1.01587e-05	0.241402	0	8	5.5	0.985971
Gipc1	2	4.47907	0.000213389	0.22326	0	8	7	0.984468
Fubp1	2	5.36687	0.00178094	0.186328	0	8	3	0.980505
Ssh1	2	4.14426	0	0.241298	1	8	7	0.985963
Dock3	2	4.48264	9.22664e-05	0.223083	0	8	8	0.984453
Mt3	2	3.95904	0.000144798	0.252587	0	8	17	0.98679
Syn3	2	4.23152	0.000593506	0.236322	0	7	23	0.985574
Pak4	2	4.10062	0.000467341	0.243865	0	7	16.5	0.986158
Foxp2	2	4.22796	0.00178094	0.236521	0	8	6	0.985589
Rasgrf1	2	4.1024	0.000224881	0.243759	0	8	6.5	0.98615
Dgcr8	2	3.91273	1.94422e-06	0.255576	0	8	18	0.986997
Tnfaip1	2	4.05432	0.00178094	0.246651	0	8	11	0.986365
Dcun1d1	2	4.02404	9.79083e-06	0.248506	0	8	16.5	0.9865
Phip	2	4.09172	0	0.244396	1	8	13	0.986198
Siah1a	2	4.26803	0.000366829	0.2343	0	8	13.5	0.985411
Rgma	2	5	6.08245e-06	0.2	0	9	6.5	0.982143
Rgmb	2	5	6.08245e-06	0.2	0	9	6.5	0.982143
Dck	2	4.51647	0	0.221412	1	8	8	0.984301
Dclk1	2	3.93411	0.000127614	0.254187	0	8	9	0.986901
Pim3	2	4.08994	0	0.244503	1	8	11	0.986206
Herc1	2	3.90828	0	0.255867	1	8	22.5	0.987017
Hmgn5	2	4.88602	0	0.204666	1	8	4.5	0.982652
Kif13a	2	3.92075	0	0.255053	1	7	38.5	0.986961
Grik5	2	3.9715	0.00178094	0.251794	0	7	32.5	0.986734
Thy1	2	3.57435	0.000440504	0.279771	0	7	66	0.988507
Neto1	2	3.79341	0	0.263615	1	7	49	0.987529
Nlgn2	2	3.93321	0.000538937	0.254245	0	7	37	0.986905
Nlgn1	2	3.93678	0	0.254015	1	7	36	0.986889
Sh3gl1	2	4.21282	0	0.237371	1	7	13	0.985657
Nudt21	2	4.44078	8.64422e-05	0.225185	0	8	13.5	0.984639
Pde2a	2	4.29207	0.000165156	0.232988	0	8	15.5	0.985303
Lims2	2	4.97329	0.000134192	0.201074	0	8	6	0.982262
Dxo	2	4.18344	0	0.239038	1	8	5	0.985788
Katnb1	2	3.96438	0	0.252246	1	8	18.5	0.986766
Mag	2	3.97685	0	0.251455	1	8	10.5	0.986711
Lzts2	2	3.23508	0.000526742	0.309111	0	7	116	0.990022
Scyl1	2	3.24043	0.000135239	0.308601	0	7	122.5	0.989998
Zfp326	2	3.18433	0.000220431	0.314038	0	7	143.5	0.990249
Erlin2	2	3.24577	0.000440133	0.308093	0	7	114.5	0.989974
Flnb	2	3.25467	0	0.30725	1	7	115	0.989934
Impa1	2	3.24577	0.00239107	0.308093	0	7	114	0.989974
Sirt2	2	3.14069	0.000205309	0.318401	0	7	146	0.990443
Ubr4	2	3.23419	0.000905565	0.309196	0	7	114	0.990026
Mycbp2	2	3.24221	0.0015372	0.308432	0	7	113	0.98999
Epha3	2	5.29386	0	0.188898	1	9	5.5	0.980831
Ipo13	2	4.11576	2.01011e-05	0.242968	0	8	9	0.98609
Mknk2	2	4.36509	0.00011661	0.22909	0	8	12	0.984977
Eif4ebp2	2	4.34105	0	0.230359	1	8	13	0.985085
Elavl3	2	4.95637	0.00178094	0.201761	0	9	4	0.982338
Elk1	2	4.62066	0.000120996	0.216419	0	8	5.5	0.983836
Rala	2	3.96972	3.13366e-05	0.251907	0	7	9	0.986742
Gtf2h1	2	4.08638	0.00178094	0.244716	0	8	6.5	0.986222
Lrfn4	2	4.53517	0.000299264	0.220499	0	8	11.5	0.984218
Ufm1	2	4.69991	5.13047e-05	0.21277	0	9	5.5	0.983483
Gabrb1	2	4.74354	0	0.210813	1	8	8	0.983288
Gabrb3	2	4.74354	0	0.210813	1	8	8	0.983288
Stambp	2	3.95102	0.000178964	0.253099	0	7	15	0.986826
Gbas	2	3.8878	0	0.257215	1	7	36.5	0.987108
Tmem38b	2	4.83526	0	0.206814	1	8	3.5	0.982878
Nle1	2	3.94835	2.48995e-06	0.25327	0	8	11	0.986838
Gopc	2	4.49154	0.000220763	0.222641	0	7	8.5	0.984413
Grm5	2	4.34016	0.000676868	0.230406	0	8	5.5	0.985089
Opa1	2	3.66963	3.00566e-05	0.272507	0	7	38	0.988082
Gse1	2	3.98308	0	0.251062	1	8	21.5	0.986683
Nova2	2	4.06144	1.47862e-05	0.246218	0	8	11.5	0.986333
Nrf1	2	4.06055	5.09198e-05	0.246272	0	8	7	0.986337
Sdhd	2	4.07658	1.07038e-05	0.245304	0	8	5	0.986265
Synj2	2	4.01158	2.11639e-07	0.249279	0	7	17	0.986555
Tfe3	2	3.94212	0.000151644	0.253671	0	8	36	0.986866
Kcnip3	2	4.30276	8.03841e-05	0.232409	0	8	12	0.985256
Kif3c	2	4.65183	0	0.214969	1	9	7.5	0.983697
Map3k10	2	4.61532	0	0.21667	1	9	8	0.98386
Nfasc	2	4.03473	5.77341e-05	0.247848	0	7	21.5	0.986452
Lrp1b	2	4.12199	0.000246804	0.242601	0	7	13	0.986063
Rps6ka2	2	4.15138	0	0.240884	1	8	6	0.985931
Nedd9	2	6.36955	0.00178094	0.156997	0	10	2.5	0.976029
Map1s	2	4.42386	0.000184252	0.226047	0	8	8	0.984715
Map3k12	2	4.11398	0.000112719	0.243074	0	8	6	0.986098
Map6	2	3.73642	0.000286901	0.267636	0	7	44.5	0.987784
Pvrl1	2	3.99199	2.06919e-05	0.250502	0	8	12.5	0.986643
Mtss1	2	3.93143	0.000134408	0.25436	0	8	14	0.986913
Ppm1b	2	4.05432	0.00355871	0.246651	0	7	6.5	0.986365
Rxrb	2	4.50846	0.000131878	0.221805	0	9	9	0.984337
Rorb	2	4.67765	3.13832e-05	0.213783	0	8	3.5	0.983582
Nr3c2	2	4.69902	7.77562e-05	0.21281	0	9	6	0.983487
Ndufb11	2	4.51647	0	0.221412	1	8	8	0.984301
Trip6	2	5.57881	0.00178094	0.17925	0	10	2.5	0.979559
Nxph1	2	4.81834	0.00178094	0.20754	0	8	4.5	0.982954
Ogdh	2	4.63847	0.000153587	0.215588	0	8	8.5	0.983757
Pafah1b2	2	4.57079	0.000256319	0.21878	0	8	9	0.984059
Prkcsh	2	4.16296	0.000258901	0.240214	0	8	15.5	0.98588
Ppm1a	2	5.05165	0.00178094	0.197955	0	8	1.5	0.981912
Pcmt1	2	3.60463	0.000137075	0.277421	0	7	67.5	0.988372
Pde4a	2	4.70169	0.000140498	0.212689	0	8	3.5	0.983475
Pnkd	2	5.13446	0.00178094	0.194762	0	9	2.5	0.981543
Spg7	2	4.03295	1.95351e-05	0.247958	0	8	7	0.98646
Pkia	2	3.84684	0.000136734	0.259954	0	7	38	0.987291
Sema4d	2	5.25557	2.43992e-05	0.190274	0	8	4	0.981002
Ppp1r16b	2	3.81033	0	0.262444	1	7	23	0.987454
Ppp1r10	2	3.81033	0	0.262444	1	7	23	0.987454
Ppp1r9a	2	3.56456	2.65175e-05	0.28054	0	7	45.5	0.988551
Ptprn	2	4.84061	0	0.206586	1	8	6	0.982854
Ptprj	2	5.10686	0	0.195815	1	8	6	0.981666
Trappc5	2	4.45681	4.1329e-05	0.224376	0	8	6	0.984568
Rab22a	2	4.06589	6.41478e-06	0.245948	0	8	9	0.986313
Rab24	2	4.06589	6.41478e-06	0.245948	0	8	9	0.986313
Rapgef6	2	4.06322	1.79253e-06	0.24611	0	7	11.5	0.986325
Rap1gap	2	4.06322	1.79253e-06	0.24611	0	7	11.5	0.986325
Sel1l	2	4.01247	0	0.249223	1	8	14.5	0.986551
2008-09-01	2	4.61443	0	0.216712	1	8	5	0.983864
Trim2	2	3.67053	0.000116896	0.272441	0	7	41	0.988078
Ubtf	2	3.87533	6.47494e-05	0.258042	0	8	35.5	0.987164
Spred1	1	5.21906	0	0.191606	0	9	10	0.981165
Acot7	1	3.90383	0	0.256159	0	7	68	0.987036
Acsl4	1	3.25646	0	0.307082	0	7	224	0.989927
Nckipsd	1	4.08459	0	0.244822	0	8	5	0.986229
Inhbb	1	5.7756	0	0.173142	0	9	3	0.97868
Mme	1	5.748	0	0.173974	0	10	4	0.978804
Adcy3	1	3.96438	0	0.252246	0	8	63	0.986766
Adcy9	1	5.23865	0	0.190889	0	9	5	0.981077
Add3	1	3.94657	0	0.253384	0	7	67	0.986846
Eno2	1	4.80232	0	0.208233	0	8	7	0.983025
Gss	1	4.80232	0	0.208233	0	8	7	0.983025
Agtpbp1	1	4.51558	0	0.221455	0	8	22	0.984305
Ahctf1	1	3.25646	0	0.307082	0	7	224	0.989927
Slc4a3	1	4.85485	0	0.205979	0	8	5	0.982791
Slc4a4	1	4.85485	0	0.205979	0	8	5	0.982791
Akap10	1	4.85841	0	0.205828	0	8	6	0.982775
Anp32e	1	4.73286	0	0.211289	0	9	12	0.983335
P2rx4	1	4.01514	0	0.249057	0	7	16	0.98654
Arf5	1	4.84773	0	0.206282	0	8	6	0.982823
Apba3	1	4.65717	0	0.214723	0	8	15	0.983673
Vgf	1	5.31345	0	0.188202	0	9	6	0.980744
Kif1a	1	4.84328	0	0.206472	0	8	11	0.982843
Ide	1	4.84328	0	0.206472	0	8	11	0.982843
Arfgef2	1	4.21371	0	0.23732	0	8	4	0.985653
Arhgdib	1	4.72573	0	0.211607	0	8	9	0.983367
Rtkn	1	4.82903	0	0.207081	0	8	5	0.982906
Pak3	1	4.7293	0	0.211448	0	8	9	0.983351
Golga4	1	4.21371	0	0.23732	0	8	4	0.985653
Arl6ip1	1	5.17631	0	0.193188	0	8	6	0.981356
Armc1	1	4.0561	0	0.246542	0	8	17	0.986357
Npas3	1	5.11932	0	0.195338	0	9	3	0.98161
Caml	1	4.13891	0	0.241609	0	8	9	0.985987
Asph	1	4.0837	0	0.244876	0	8	31	0.986233
Ate1	1	4.94034	0	0.202415	0	9	6	0.982409
Atn1	1	4.59573	0	0.217593	0	9	15	0.983948
Atp11c	1	5.62066	0	0.177915	0	9	3	0.979372
Piezo1	1	4.00356	0	0.249778	0	8	8	0.986591
Sepn1	1	4.00356	0	0.249778	0	8	8	0.986591
Cds2	1	4.76046	0	0.210064	0	8	6	0.983212
Atxn1l	1	4.52004	0	0.221237	0	9	14	0.984286
Bace1	1	5.01514	0	0.199396	0	9	2	0.982075
Scamp2	1	5.06411	0	0.197468	0	9	2	0.981857
Bicd1	1	4.65539	0	0.214805	0	9	13	0.983681
Lztfl1	1	5.51915	0	0.181187	0	9	3	0.979825
Bpnt1	1	3.25646	0	0.307082	0	7	224	0.989927
Chd6	1	4.65806	0	0.214682	0	9	23	0.983669
Btaf1	1	4.74354	0	0.210813	0	9	8	0.983288
Btd	1	5.15316	0	0.194056	0	9	2	0.981459
Btg1	1	4.74176	0	0.210892	0	8	9	0.983296
Btg2	1	4.74176	0	0.210892	0	8	9	0.983296
C9orf72	1	5.20303	0	0.192196	0	9	5	0.981236
Cabp1	1	4.67765	0	0.213783	0	8	12	0.983582
Cadm3	1	4.96082	0	0.20158	0	9	5	0.982318
Uba3	1	5.25824	0	0.190178	0	8	3	0.98099
Shtn1	1	4.63669	0	0.215671	0	8	13	0.983765
Gls	1	4.1211	0	0.242653	0	8	7	0.986066
Caskin2	1	4.65717	0	0.214723	0	8	15	0.983673
Epb4.1	1	4.65717	0	0.214723	0	8	15	0.983673
Dtx1	1	4.15583	0	0.240626	0	8	9	0.985911
Pik3r2	1	4.15583	0	0.240626	0	8	9	0.985911
Cblc	1	4.15583	0	0.240626	0	8	9	0.985911
Cdk14	1	5.59127	0	0.17885	0	10	3	0.979503
Cdk16	1	5.59127	0	0.17885	0	10	3	0.979503
Cd151	1	4.79786	0	0.208426	0	8	4	0.983045
Cd3e	1	4.22529	0	0.23667	0	8	25	0.985601
Cdc42ep1	1	3.96438	0	0.252246	0	8	63	0.986766
Nab2	1	4.85752	0	0.205866	0	9	5	0.982779
Clcn7	1	4.05521	0	0.246596	0	8	11	0.986361
Slc12a5	1	4.44791	0	0.224825	0	8	24	0.984608
Sez6l2	1	4.44791	0	0.224825	0	8	24	0.984608
Cntn2	1	4.45414	0	0.22451	0	7	6	0.98458
Coro1b	1	3.25646	0	0.307082	0	7	224	0.989927
Coro2a	1	3.94657	0	0.253384	0	7	67	0.986846
Cpeb3	1	4.68477	0	0.213458	0	8	5	0.98355
Creb3l2	1	3.96438	0	0.252246	0	8	63	0.986766
Crhr1	1	3.97329	0	0.251681	0	7	64	0.986726
Crmp1	1	4.51558	0	0.221455	0	8	22	0.984305
Crtc1	1	4.12199	0	0.242601	0	7	30	0.986063
Ythdf3	1	4.96883	0	0.201254	0	9	3	0.982282
Csk	1	4.22529	0	0.23667	0	8	25	0.985601
Ppp1r1b	1	4.56545	0	0.219036	0	9	11	0.984083
Cspg4	1	4.57524	0	0.218568	0	8	10	0.984039
Glis2	1	4.22974	0	0.236421	0	8	11	0.985582
Ctnna2	1	4.25824	0	0.234839	0	8	21	0.985454
Klhl22	1	4.0561	0	0.246542	0	8	21	0.986357
Pja2	1	4.16741	0	0.239957	0	8	12	0.98586
Cux1	1	3.96438	0	0.252246	0	8	63	0.986766
Gpc1	1	4.89225	0	0.204405	0	9	8	0.982624
Ttll3	1	5.00178	0	0.199929	0	9	7	0.982135
Pnrc2	1	5.00178	0	0.199929	0	9	7	0.982135
Sirt6	1	4.11665	0	0.242916	0	8	14	0.986086
Dennd1a	1	4.52449	0	0.221019	0	8	18	0.984266
Dennd5a	1	4.65539	0	0.214805	0	9	13	0.983681
Micu1	1	4.81745	0	0.207579	0	8	4	0.982958
Dmtn	1	4.12199	0	0.242601	0	7	30	0.986063
Rai1	1	4.51558	0	0.221455	0	8	22	0.984305
Peo1	1	4.51558	0	0.221455	0	8	22	0.984305
Impad1	1	4.51558	0	0.221455	0	8	22	0.984305
Dtx2	1	3.96438	0	0.252246	0	8	63	0.986766
Dusp3	1	3.25646	0	0.307082	0	7	224	0.989927
Lsr	1	3.25646	0	0.307082	0	7	224	0.989927
Rrp15	1	3.25646	0	0.307082	0	7	224	0.989927
Hcn3	1	3.25646	0	0.307082	0	7	224	0.989927
Sltm	1	3.25646	0	0.307082	0	7	224	0.989927
Peg3	1	3.25646	0	0.307082	0	7	224	0.989927
Gtf3c1	1	3.25646	0	0.307082	0	7	224	0.989927
Flot2	1	3.25646	0	0.307082	0	7	224	0.989927
Szt2	1	3.25646	0	0.307082	0	7	224	0.989927
Safb2	1	3.25646	0	0.307082	0	7	224	0.989927
Nsd1	1	3.25646	0	0.307082	0	7	224	0.989927
Xpo4	1	3.25646	0	0.307082	0	7	224	0.989927
Rpn2	1	3.25646	0	0.307082	0	7	224	0.989927
Zfr	1	3.25646	0	0.307082	0	7	224	0.989927
Eif4h	1	4.10953	0	0.243337	0	8	11	0.986118
Epha5	1	5.32235	0	0.187887	0	9	8	0.980704
Opn3	1	4.95191	0	0.201942	0	9	4	0.982358
Elavl2	1	5.95548	0	0.167913	0	10	2	0.977877
Ero1l	1	4.87711	0	0.205039	0	8	6	0.982691
Ngef	1	4.85129	0	0.206131	0	8	6	0.982807
Hint1	1	4.08816	0	0.244609	0	8	12	0.986214
Nfx1	1	4.08816	0	0.244609	0	8	12	0.986214
Fkbp8	1	4.82102	0	0.207425	0	8	5	0.982942
Flnc	1	5.05343	0	0.197885	0	9	2	0.981904
Fnip1	1	4.21282	0	0.237371	0	8	3	0.985657
Foxp4	1	5.22707	0	0.191312	0	9	2	0.981129
Lrrn2	1	4.69991	0	0.21277	0	8	16	0.983483
Lrrn1	1	4.69991	0	0.21277	0	8	16	0.983483
Lrfn3	1	4.69991	0	0.21277	0	8	16	0.983483
Lrrtm4	1	4.69991	0	0.21277	0	8	16	0.983483
Lingo1	1	4.69991	0	0.21277	0	8	16	0.983483
Lrrc4	1	4.69991	0	0.21277	0	8	16	0.983483
Lrrtm1	1	4.69991	0	0.21277	0	8	16	0.983483
Rtn4rl1	1	4.69991	0	0.21277	0	8	16	0.983483
Lrrn3	1	4.69991	0	0.21277	0	8	16	0.983483
Fubp3	1	6.36598	0	0.157085	0	9	2	0.976045
Mkln1	1	4.77649	0	0.209359	0	8	10	0.983141
Gabra4	1	4.77649	0	0.209359	0	8	10	0.983141
Gclm	1	4.08727	0	0.244662	0	8	13	0.986218
Nus1	1	4.65628	0	0.214764	0	8	8	0.983677
Glud1	1	3.90383	0	0.256159	0	7	68	0.987036
Gng7	1	4.08727	0	0.244662	0	8	13	0.986218
Gnaz	1	3.90383	0	0.256159	0	7	68	0.987036
Pde4b	1	4.00623	0	0.249611	0	8	26	0.986579
Gprin1	1	4.25824	0	0.234839	0	8	21	0.985454
Sestd1	1	5.51558	0	0.181304	0	10	3	0.979841
Rfx3	1	5.51558	0	0.181304	0	10	3	0.979841
Tmub1	1	4.57524	0	0.218568	0	8	10	0.984039
Grid1	1	4.82369	0	0.20731	0	8	11	0.98293
Ppt1	1	4.82369	0	0.20731	0	8	11	0.98293
Plat	1	4.82369	0	0.20731	0	8	11	0.98293
Grik3	1	4.97061	0	0.201182	0	8	2	0.982274
Grm7	1	4.45325	0	0.224555	0	8	17	0.984584
Mnat1	1	5.08549	0	0.196638	0	9	2	0.981761
Hcls1	1	4.07658	0	0.245304	0	7	10	0.986265
Hdac11	1	4.73108	0	0.211368	0	9	7	0.983343
Hdgf	1	4.94034	0	0.202415	0	9	9	0.982409
Helz	1	4.52004	0	0.221237	0	9	14	0.984286
Hivep3	1	4.81656	0	0.207617	0	9	6	0.982962
Rbm3	1	4.07747	0	0.24525	0	8	17	0.986261
Plce1	1	4.69902	0	0.21281	0	8	12	0.983487
Zdhhc17	1	4.0837	0	0.244876	0	8	31	0.986233
Phax	1	4.0276	0	0.248287	0	7	6	0.986484
Il1rapl1	1	5.41496	0	0.184674	0	9	5	0.98029
Ints6	1	4.4764	0	0.223394	0	8	23	0.98448
Iqsec3	1	6.37133	0	0.156953	0	10	4	0.976021
Jund	1	4.20481	0	0.237823	0	8	6	0.985693
Kcnip4	1	5.81834	0	0.17187	0	9	4	0.97849
Psd	1	5.21371	0	0.191802	0	8	2	0.981189
Kcnk3	1	3.85841	0	0.259174	0	7	27	0.987239
Klf13	1	3.96438	0	0.252246	0	8	63	0.986766
Klf16	1	3.96438	0	0.252246	0	8	63	0.986766
Laptm5	1	3.94568	0	0.253442	0	8	16	0.98685
Lasp1	1	4.86465	0	0.205565	0	9	6	0.982747
Lats2	1	5.58682	0	0.178993	0	9	4	0.979523
Lmtk2	1	3.89938	0	0.256451	0	7	24	0.987056
Lsamp	1	5.11843	0	0.195372	0	8	5	0.981614
Maea	1	5.13713	0	0.194661	0	9	3	0.981531
Maob	1	3.94657	0	0.253384	0	7	67	0.986846
Trp53inp2	1	4.5325	0	0.220629	0	8	9	0.98423
Ttbk1	1	4.68923	0	0.213255	0	8	8	0.98353
Map3k11	1	5.02315	0	0.199078	0	9	10	0.982039
Mmachc	1	4.95726	0	0.201724	0	9	3	0.982334
Mfn2	1	4.01781	0	0.248892	0	8	24	0.986528
Mlc1	1	3.94657	0	0.253384	0	7	67	0.986846
Mon1a	1	4.06589	0	0.245948	0	8	16	0.986313
Mpp1	1	4.22529	0	0.23667	0	8	25	0.985601
Plekhb1	1	4.13535	0	0.241817	0	8	5	0.986003
Spire2	1	4.50668	0	0.221893	0	7	10	0.984345
Narg2	1	4.06411	0	0.246056	0	7	3	0.986321
Paip2b	1	4.01425	0	0.249113	0	8	17	0.986544
Trem2	1	4.69279	0	0.213093	0	8	8	0.983514
Tnik	1	3.94568	0	0.253442	0	8	16	0.98685
Sh2d3c	1	7.36866	0	0.13571	0	11	2	0.971569
Nfic	1	3.96438	0	0.252246	0	8	63	0.986766
Sppl2a	1	5.11843	0	0.195372	0	8	5	0.981614
Nptxr	1	3.94657	0	0.253384	0	7	67	0.986846
Nrxn3	1	5.81745	0	0.171897	0	9	2	0.978494
Sorcs2	1	4.50668	0	0.221893	0	8	9	0.984345
Pcdh9	1	6.05076	0	0.165269	0	9	2	0.977452
Pde7a	1	4.86999	0	0.205339	0	8	4	0.982723
Pdlim4	1	6.57792	0	0.152024	0	11	2	0.975099
Pggt1b	1	4.86465	0	0.205565	0	9	5	0.982747
Pgm3	1	6.13357	0	0.163037	0	10	2	0.977082
Phactr1	1	3.90383	0	0.256159	0	7	68	0.987036
Phf14	1	3.97418	0	0.251624	0	8	31	0.986722
Sod3	1	4.22262	0	0.23682	0	8	5	0.985613
Tub	1	4.64025	0	0.215506	0	8	9	0.983749
Sema5a	1	5.5049	0	0.181656	0	9	4	0.979889
Pmm1	1	4.65539	0	0.214805	0	9	13	0.983681
Polg	1	3.96438	0	0.252246	0	8	63	0.986766
Ppp2r3c	1	4.4764	0	0.223394	0	8	23	0.98448
Wwc1	1	5.06233	0	0.197537	0	8	9	0.981865
Snrnp48	1	4.1398	0	0.241557	0	8	16	0.985983
Txnl4b	1	4.1398	0	0.241557	0	8	16	0.985983
Tmbim6	1	4.52093	0	0.221194	0	8	11	0.984282
2015-09-01	1	4.68655	0	0.213376	0	9	10	0.983542
Rab27b	1	4.76848	0	0.209711	0	8	4	0.983176
Rtn2	1	4.9163	0	0.203405	0	8	5	0.982517
Rbfox2	1	4.05966	0	0.246326	0	8	13	0.986341
Synpo	1	3.94657	0	0.253384	0	7	67	0.986846
Tsc22d4	1	3.94657	0	0.253384	0	7	67	0.986846
Rhbdd1	1	4.01781	0	0.248892	0	8	24	0.986528
Rmi1	1	4.87801	0	0.205002	0	9	4	0.982687
Rnf112	1	4.08905	0	0.244556	0	8	10	0.98621
Rnf14	1	4.53428	0	0.220542	0	8	16	0.984222
Slit2	1	4.84417	0	0.206434	0	9	7	0.982839
Rrbp1	1	4.74978	0	0.210536	0	9	6	0.98326
Scamp5	1	5.40338	0	0.185069	0	9	3	0.980342
Ski	1	4.60018	0	0.217383	0	9	16	0.983928
Tsn	1	4.1772	0	0.239395	0	8	9	0.985816
Socs2	1	4.1585	0	0.240471	0	8	10	0.9859
Socs6	1	4.1585	0	0.240471	0	8	10	0.9859
Tesk1	1	5.67943	0	0.176074	0	10	3	0.97911
Syngr3	1	4.91095	0	0.203626	0	8	11	0.98254
Syt4	1	4.21728	0	0.23712	0	7	16	0.985637
Syt11	1	4.21728	0	0.23712	0	7	16	0.985637
Taok1	1	4.25824	0	0.234839	0	8	21	0.985454
Tbce	1	4.71327	0	0.212167	0	8	7	0.983423
Thoc1	1	4.19412	0	0.238429	0	8	8	0.985741
Uchl3	1	4	0	0.25	0	7	9	0.986607
